# Supplementary material for: Multi‐omics characterization of lymphedema‐induced adipose tissue resulting from breast cancer‐related surgery
Source: FASEB J. 2024 Oct 12;38(20):e70097. doi: 10.1096/fj.202400498RR (PMC11580717; doi:10.1096/fj.202400498RR)
Supplement: Supplementary file 2 — Table S2. [file FSB2-38-e70097-s003.xlsx]

## Sheet: diffExprAnalysis
Supplemental data table 2. Differential gene expression - LE and non-LE arm adipose tissues. See key below for comparisons' descriptions.
Key:
LC = Lymphedema vs Control arm (all patients)				LogFC = log2 of Fold Change
LCsh = Lymphedema vs Control arm in Short term patients				LogCPM = log2 of Counts Per Million
LClo = Lymphedema vs Control arm in Long term patients				LR = Likelihood ration test
Closh = Control tissue of Long vs Short term patients				PValue = pavlaue of the test
Llosh = Lymphedema tissue of Long vs Short term patients				FDR = adjusted pvalue for False Discovery Rate
				DE = Differentially expressed, FDR < 0.05; 1 = up; -1 = down; 0 = not regulated
symbol	entrez	LC_logFC	LC_logCPM	LC_LR	LC_PValue	LC_FDR	LC_DE	LClo_logFC	LClo_logCPM	LClo_LR	LClo_PValue	LClo_FDR	LClo_DE	LCsh_logFC	LCsh_logCPM	LCsh_LR	LCsh_PValue	LCsh_FDR	LCsh_DE	Closh_logFC	Closh_logCPM	Closh_LR	Closh_PValue	Closh_FDR	Closh_DE	Llosh_logFC	Llosh_logCPM	Llosh_LR	Llosh_PValue	Llosh_FDR	Llosh_DE
LOC729737	729737	-0.205871	0.833347	1.68585	0.194149	0.602422	0	-0.175123	0.79318	0.672422	0.412209	0.852013	0	-0.238412	0.873635	1.0303	0.310088	0.871585	0	-0.0898263	0.931014	0.0909169	0.763015	0.96794	0	-0.0217589	0.7268	0.00474964	0.945055	0.997402	0
LOC100133331	100133331	-0.0634021	0.990786	0.177384	0.673631	0.924574	0	-0.0105797	1.14133	0.00280865	0.957735	0.994525	0	-0.12575	0.818248	0.290278	0.590042	0.974868	0	0.333972	1.01059	1.2861	0.256768	0.804196	0	0.39047	0.970418	1.68303	0.194522	0.737879	0
LOC100288069	100288069	-0.271115	0.699395	2.65666	0.103117	0.433528	0	-0.321298	0.828003	2.21421	0.136745	0.565937	0	-0.211362	0.554405	0.661172	0.416146	0.93152	0	0.350483	0.787522	1.30908	0.252561	0.802718	0	0.28992	0.603613	0.792752	0.373269	0.88605	0
FAM87B	400728	0.0112597	-0.40304	0.00302967	0.956105	0.992643	0	-0.10386	-0.425553	0.146712	0.701697	0.947876	0	0.137522	-0.379042	0.199184	0.65538	0.983242	0	0.0280435	-0.413896	0.00586433	0.938959	0.995018	0	-0.13417	-0.391981	0.125331	0.723323	0.987231	0
LINC01128	643837	0.0981448	4.67763	2.03064	0.154155	0.538723	0	-0.119035	4.73378	1.63349	0.201221	0.663212	0	0.317482	4.61897	10.4096	0.0012536	0.0290392	1	0.341769	4.60494	4.65685	0.0309299	0.402034	0	-0.0882665	4.74698	0.253919	0.614329	0.967668	0
SAMD11	148398	0.108799	-0.422414	0.244979	0.620633	0.906252	0	0.54332	-0.322965	3.53538	0.0600727	0.37054	0	-0.330217	-0.537585	1.04206	0.307342	0.869609	0	-0.256559	-0.582901	0.463311	0.496081	0.914846	0	0.629766	-0.277004	2.8289	0.0925819	0.544693	0
NOC2L	26155	-0.133418	4.70407	3.8581	0.0495064	0.270783	0	-0.156509	4.72803	2.87973	0.0897008	0.462946	0	-0.109869	4.67963	1.27126	0.25953	0.826557	0	0.0684588	4.76515	0.186627	0.665739	0.953408	0	0.0280367	4.64018	0.0253554	0.873485	0.994672	0
KLHL17	339451	-0.120384	1.68032	0.947948	0.330242	0.748222	0	0.0225883	1.71112	0.0177581	0.893988	0.983307	0	-0.268168	1.64818	2.24459	0.134082	0.640293	0	-0.0681974	1.73267	0.0741472	0.785391	0.971399	0	0.217818	1.62524	0.688354	0.406725	0.899627	0
HES4	57801	-0.193641	1.05158	1.699	0.192419	0.599164	0	0.120464	1.18742	0.376671	0.53939	0.902431	0	-0.542967	0.894309	5.63173	0.0176382	0.203494	0	0.0256515	1.12727	0.00794547	0.928973	0.993089	0	0.614722	0.970563	4.12976	0.0421354	0.376038	0
ISG15	9636	0.165865	3.21212	3.91882	0.0477482	0.264892	0	0.184725	2.97081	2.28841	0.130344	0.553072	0	0.14832	3.42287	1.58906	0.207461	0.770561	0	-0.407512	3.09974	4.32018	0.037663	0.439584	0	-0.509778	3.3172	6.67069	0.00980115	0.167846	0
AGRN	375790	0.142208	4.60624	4.11915	0.0424003	0.24497	0	0.179144	4.88929	3.78424	0.0517373	0.343036	0	0.10089	4.25266	0.994434	0.318661	0.879103	0	0.6471	4.52521	16.6306	4.54119e-05	0.0068484	1	0.635177	4.68306	12.9673	0.000316975	0.0164719	1
C1orf159	54991	-0.16542	2.37058	2.5746	0.108592	0.447166	0	-0.113863	2.41307	0.639718	0.423813	0.85743	0	-0.217907	2.32599	2.19972	0.138035	0.648863	0	0.053682	2.44475	0.0607057	0.805384	0.974087	0	0.128395	2.29175	0.311383	0.576833	0.95769	0
TTLL10	254173	0.500055	-0.0156418	6.79127	0.00916048	0.0810675	0	0.334857	-0.0279097	1.74793	0.186137	0.647885	0	0.671929	-0.00266969	5.39637	0.0201787	0.224564	0	0.250268	-0.266604	0.480324	0.488276	0.913596	0	-0.161459	0.201647	0.217369	0.641052	0.972501	0
TNFRSF4	7293	0.53159	0.595672	10.0491	0.0015242	0.0198879	1	0.598738	0.520437	6.90369	0.0086018	0.103247	0	0.470465	0.671283	3.74421	0.0529908	0.400384	0	-0.261727	0.30419	0.610582	0.434569	0.899139	0	-0.12113	0.843297	0.153747	0.69498	0.982787	0
SDF4	51150	0.00134794	6.15266	0.00040944	0.983856	0.997649	0	-0.0727496	6.18195	0.626068	0.428801	0.858619	0	0.0759308	6.12272	0.629601	0.427502	0.934978	0	0.13045	6.15222	0.645573	0.4217	0.893493	0	-0.0115739	6.15311	0.00422715	0.948161	0.997867	0
B3GALT6	126792	0.0319349	3.20038	0.150769	0.697801	0.930917	0	-0.0648665	3.13858	0.312673	0.576044	0.915255	0	0.129153	3.26052	1.17508	0.278361	0.84591	0	-0.0188086	3.17967	0.00962117	0.921863	0.993089	0	-0.226893	3.22093	1.28995	0.256056	0.807631	0
UBE2J2	118424	-0.0381498	4.39851	0.294493	0.587356	0.895931	0	-0.0797665	4.36494	0.668323	0.413637	0.852262	0	0.00368704	4.43155	0.00140109	0.970141	0.999603	0	-0.0223287	4.41242	0.0199207	0.887759	0.990876	0	-0.112204	4.38442	0.397573	0.528345	0.945739	0
SCNN1D	6339	-0.134596	2.05868	1.4213	0.23319	0.655798	0	-0.189641	2.24216	1.60005	0.205896	0.669996	0	-0.0747775	1.84387	0.19378	0.659789	0.984282	0	0.474586	2.1047	4.23421	0.0396171	0.447045	0	0.346441	2.01061	2.02869	0.154354	0.673116	0
ACAP3	116983	-0.265248	4.61975	14.6764	0.000127632	0.00252513	-1	-0.128613	4.77998	1.9348	0.164234	0.614798	0	-0.405579	4.43862	16.7868	4.18239e-05	0.00193131	-1	0.235921	4.73639	2.21586	0.136599	0.698061	0	0.472706	4.49266	7.0664	0.00785428	0.146379	0
PUSL1	126789	-0.122251	1.84029	1.07029	0.300881	0.724729	0	-0.0221916	1.79173	0.0179233	0.893499	0.983307	0	-0.223204	1.88903	1.79435	0.180397	0.729538	0	-0.195239	1.89409	0.653405	0.418898	0.891622	0	-0.0137885	1.78372	0.00293186	0.956818	0.997867	0
CPSF3L	54973	-0.0971048	4.95964	2.16308	0.141361	0.514858	0	-0.0669829	5.00663	0.552689	0.457221	0.873476	0	-0.127608	4.91092	1.76367	0.184168	0.734038	0	0.069143	5.00385	0.190129	0.662809	0.95232	0	0.125745	4.91396	0.52366	0.469285	0.925849	0
CPTP	80772	0.133647	3.44633	2.8598	0.0908188	0.400421	0	0.0290951	3.53005	0.0714111	0.789293	0.965956	0	0.241859	3.35647	4.28539	0.0384413	0.335107	0	0.273178	3.38296	2.25733	0.132983	0.69227	0	0.0854895	3.5074	0.199628	0.655021	0.976243	0
DVL1	1855	-0.152003	4.92282	5.22017	0.0223264	0.158179	0	-0.212625	5.05725	5.54826	0.0184991	0.173146	0	-0.0898032	4.77395	0.855593	0.354975	0.897733	0	0.331575	4.98952	4.36109	0.0367689	0.433218	0	0.233155	4.85275	1.78811	0.181156	0.720891	0
MXRA8	54587	-0.0547689	7.10938	0.62547	0.429022	0.817913	0	-0.0393388	7.13741	0.169983	0.680127	0.944328	0	-0.0702036	7.08078	0.495648	0.481419	0.956227	0	0.040338	7.13124	0.0551879	0.81427	0.974949	0	0.0736077	7.08719	0.158443	0.690594	0.982395	0
AURKAIP1	54998	-0.0698039	5.35798	1.13139	0.287479	0.71257	0	-0.199574	5.22591	4.94873	0.0261098	0.220249	0	0.059981	5.47956	0.401778	0.526173	0.966587	0	-0.104656	5.36685	0.440487	0.506887	0.916736	0	-0.408104	5.34905	5.58051	0.0181614	0.243564	0
CCNL2	81669	-0.127309	7.14403	3.34746	0.067309	0.330485	0	-0.00265458	7.20573	0.000766281	0.977916	0.997214	0	-0.252474	7.07953	6.36218	0.0116578	0.153284	0	0.0185546	7.19819	0.0116226	0.914148	0.992939	0	0.243331	7.08773	1.72963	0.188458	0.729497	0
LOC148413	148413	-0.0443309	3.05924	0.273846	0.600763	0.899047	0	0.014502	3.05278	0.0151702	0.901974	0.984749	0	-0.10423	3.06582	0.71402	0.398112	0.921532	0	-0.0646765	3.07581	0.107881	0.74257	0.96342	0	0.0422457	3.04239	0.0424076	0.836845	0.993899	0
MRPL20	55052	0.0213839	5.4943	0.107236	0.743313	0.94354	0	-0.0503318	5.25002	0.318905	0.572266	0.914891	0	0.0922893	5.70392	0.966037	0.325671	0.884075	0	-0.35278	5.47477	4.98225	0.0256087	0.371413	0	-0.555817	5.51361	10.3237	0.00131333	0.0445651	-1
ANKRD65	441869	-0.134137	2.61427	1.95492	0.162057	0.553351	0	-0.233662	2.63651	3.0944	0.0785621	0.433397	0	-0.0313908	2.5913	0.0515451	0.820396	0.997092	0	0.120092	2.67869	0.326085	0.567973	0.926398	0	-0.0405859	2.54636	0.0340035	0.853699	0.993899	0
LOC102724312	102724312	-0.00481956	0.409774	0.0007679	0.977893	0.995953	0	-0.0562955	0.39808	0.0591538	0.807838	0.968278	0	0.0500033	0.422186	0.0365865	0.848309	0.999603	0	0.0224562	0.400173	0.00466435	0.94555	0.995178	0	-0.059753	0.419545	0.031381	0.859393	0.993899	0
VWA1	64856	0.0462799	4.34209	0.422848	0.515519	0.864414	0	0.0204782	4.49381	0.0453762	0.831314	0.971137	0	0.0735228	4.17145	0.532575	0.465526	0.954153	0	0.344502	4.30921	4.68643	0.0304017	0.397627	0	0.305383	4.37429	2.94086	0.0863646	0.524556	0
ATAD3B	83858	-0.0804341	2.71858	0.750949	0.386176	0.7929	0	-0.0353127	2.77833	0.0773014	0.780988	0.964573	0	-0.127632	2.65544	0.885323	0.346748	0.894967	0	0.0936772	2.74805	0.203133	0.652204	0.94871	0	0.16252	2.68835	0.56843	0.450884	0.918487	0
ATAD3A	55210	-0.0102319	2.70681	0.0121052	0.912391	0.984539	0	-0.0434526	2.7233	0.113144	0.736592	0.956558	0	0.02372	2.68991	0.0311711	0.859859	0.999603	0	0.0747682	2.70766	0.127682	0.720847	0.961384	0	-0.00834017	2.70597	0.00150224	0.969083	0.997867	0
SSU72	29101	-0.0479184	5.70041	0.534054	0.464907	0.839922	0	-0.136003	5.60822	2.28018	0.131037	0.55414	0	0.0401937	5.78734	0.182175	0.669511	0.987271	0	-0.077928	5.71514	0.24164	0.623024	0.940766	0	-0.283809	5.68551	2.6583	0.103011	0.57296	0
FNDC10	643988	0.390426	0.112041	4.34295	0.0371624	0.224815	0	0.371492	-0.0763395	2.05862	0.151348	0.588155	0	0.403554	0.288618	2.22812	0.135519	0.643997	0	-0.359051	-0.0776901	1.0336	0.309315	0.831543	0	-0.458392	0.282802	1.77587	0.182657	0.72198	0
MIB2	142678	-0.147479	3.54514	3.53772	0.059988	0.307035	0	-0.0945046	3.74325	0.792476	0.373353	0.830072	0	-0.203763	3.31291	2.95762	0.0854739	0.514126	0	0.377643	3.61491	4.78627	0.0286875	0.390149	0	0.499297	3.47151	6.70563	0.00961089	0.165934	0
CDK11B	984	-0.105785	3.31255	1.72844	0.18861	0.592322	0	-0.103413	3.31153	0.848487	0.356981	0.814721	0	-0.107885	3.31363	0.837207	0.360197	0.89852	0	-0.00989437	3.36205	0.00293466	0.956798	0.996596	0	0.0114067	3.261	0.00330465	0.954158	0.997867	0
SLC35E2B	728661	-0.0510564	4.90875	0.590471	0.442237	0.828219	0	-0.0818637	4.97406	0.825579	0.363554	0.819988	0	-0.0195668	4.84016	0.0408612	0.839806	0.999574	0	0.1804	4.92706	1.29027	0.255999	0.804077	0	0.088603	4.89015	0.259332	0.610579	0.966013	0
CDK11A	728642	-0.157623	2.12911	2.06065	0.151146	0.534014	0	-0.120503	2.13759	0.62669	0.428572	0.858619	0	-0.19651	2.12056	1.56844	0.210434	0.772367	0	-0.0064299	2.20359	0.000807921	0.977324	0.998135	0	0.0571442	2.04961	0.0561825	0.812635	0.993899	0
SLC35E2	9906	-0.126917	3.80398	2.83445	0.0922624	0.404674	0	-0.0931286	3.86687	0.811246	0.367752	0.823361	0	-0.162024	3.73788	2.2145	0.13672	0.646672	0	0.0951351	3.86444	0.332542	0.564166	0.925371	0	0.171703	3.74066	0.855564	0.354983	0.876977	0
NADK	65220	-0.0637936	5.74058	0.941477	0.331898	0.749565	0	-0.114078	5.82983	1.57707	0.209184	0.674126	0	-0.0124901	5.64529	0.017731	0.894069	0.999603	0	0.215178	5.77086	1.83802	0.175183	0.742883	0	0.154088	5.70962	0.782976	0.376232	0.88605	0
GNB1	2782	-0.0307031	8.02354	0.186663	0.665709	0.923642	0	-0.0471732	8.06614	0.232266	0.629848	0.930721	0	-0.0141658	7.97962	0.0191581	0.889914	0.999603	0	0.097727	8.04009	0.306811	0.579644	0.929125	0	0.0753104	8.00679	0.157783	0.691205	0.982395	0
TMEM52	339456	-0.154057	-0.235778	0.603333	0.437309	0.824046	0	-0.224586	-0.213447	0.724667	0.394617	0.841039	0	-0.0793889	-0.259535	0.0723374	0.787963	0.995585	0	0.124453	-0.174519	0.121762	0.727131	0.962205	0	-0.0258036	-0.301362	0.00471673	0.945246	0.997402	0
FAAP20	199990	-0.0915453	3.87247	1.49983	0.220698	0.639798	0	-0.173075	3.83886	2.76617	0.096276	0.478557	0	-0.0094597	3.90574	0.00809292	0.928318	0.999603	0	0.0270707	3.90724	0.027336	0.868679	0.988265	0	-0.168868	3.83666	0.847848	0.357162	0.877285	0
SKI	6497	-0.122947	6.42236	3.25684	0.0711259	0.342982	0	-0.0985005	6.68823	1.08355	0.297904	0.76917	0	-0.148076	6.09607	2.33646	0.126377	0.623298	0	0.615075	6.47006	13.6273	0.000222925	0.0212556	1	0.570638	6.37302	9.98719	0.00157633	0.0512663	0
MORN1	79906	-0.084051	1.17883	0.345929	0.556427	0.884697	0	-0.104928	1.33943	0.313085	0.575793	0.915255	0	-0.0597631	0.992579	0.0735686	0.78621	0.995585	0	0.398283	1.20838	1.96899	0.160555	0.731965	0	0.350117	1.14829	1.46332	0.226403	0.778504	0
LOC100129534	100129534	-0.0973456	0.617238	0.341719	0.558839	0.885329	0	-0.0097648	0.705475	0.00200401	0.964294	0.995369	0	-0.195155	0.520126	0.579544	0.446491	0.945913	0	0.150208	0.662402	0.230087	0.63146	0.943691	0	0.293003	0.569811	0.79719	0.371935	0.885596	0
RER1	11079	-0.0520022	6.38776	0.598723	0.439066	0.825928	0	-0.0959727	6.30921	1.07985	0.29873	0.769435	0	-0.00799273	6.46238	0.00677774	0.934387	0.999603	0	-0.106317	6.40936	0.413563	0.520167	0.918647	0	-0.201901	6.36581	1.25792	0.262046	0.811979	0
PEX10	5192	-0.0963399	4.35464	1.85077	0.173694	0.572485	0	-0.216879	4.38664	4.95971	0.0259446	0.219231	0	0.0262101	4.32175	0.0701232	0.791157	0.995585	0	0.174421	4.39533	1.21281	0.270777	0.809308	0	-0.0496733	4.31265	0.0776611	0.780492	0.990854	0
PLCH2	9651	-0.591571	-0.186765	7.06397	0.00786494	0.0718837	0	-0.596523	-0.100651	4.364	0.036706	0.276633	0	-0.602983	-0.283573	3.0293	0.0817734	0.50182	0	0.190083	0.200997	0.308942	0.57833	0.92841	0	0.24899	-0.722995	0.392509	0.530984	0.946827	0
PANK4	55229	-0.023017	3.36231	0.0826523	0.773735	0.955485	0	0.0122998	3.46626	0.0125647	0.91075	0.986674	0	-0.0602936	3.24923	0.254082	0.614216	0.980867	0	0.186492	3.36675	1.04396	0.306902	0.830486	0	0.255547	3.35784	1.70534	0.191591	0.734235	0
LOC115110	115110	-0.0357602	0.599332	0.0456556	0.830803	0.968362	0	0.0803016	0.555129	0.130641	0.717769	0.951674	0	-0.156408	0.643851	0.396392	0.528959	0.966702	0	-0.191346	0.61484	0.36749	0.544376	0.923135	0	0.0515078	0.583437	0.0248932	0.874633	0.994672	0
TNFRSF14	8764	0.079519	4.99856	1.44064	0.230035	0.651359	0	0.119219	4.95344	1.72034	0.189649	0.65227	0	0.0394492	5.0425	0.168057	0.681844	0.988201	0	-0.107678	4.94471	0.460211	0.497525	0.91522	0	-0.0720738	5.05057	0.173571	0.676958	0.980093	0
FAM213B	127281	0.0978737	3.5112	1.56444	0.211016	0.625966	0	0.00461255	3.55685	0.00181185	0.966048	0.995691	0	0.193689	3.46374	2.8601	0.0908016	0.526877	0	0.200076	3.4526	1.25826	0.261981	0.804196	0	-0.000894758	3.56777	2.22661e-05	0.996235	0.999332	0
MMEL1	79258	0.24944	-0.169613	1.5874	0.207698	0.622613	0	0.0426267	-0.107333	0.0276859	0.867849	0.978729	0	0.481125	-0.23777	2.51392	0.112845	0.591488	0	0.424726	-0.295773	1.36856	0.242059	0.796644	0	-0.0416418	-0.0513829	0.0134706	0.907603	0.997402	0
LINC00982	440556	0.0478966	1.15984	0.11085	0.739178	0.942293	0	0.203225	1.35294	1.18085	0.277183	0.747264	0	-0.128808	0.929848	0.326028	0.568007	0.970917	0	0.303053	1.1407	1.11064	0.291943	0.821989	0	0.609045	1.17908	4.4471	0.0349606	0.341325	0
PRDM16	63976	-0.073573	1.96399	0.399088	0.527561	0.870793	0	0.0990574	2.27209	0.453901	0.500488	0.888855	0	-0.284863	1.5673	2.30392	0.129048	0.628196	0	0.574431	1.98596	5.87168	0.0153864	0.297638	0	0.924108	1.94143	13.7998	0.000203359	0.011604	1
ARHGEF16	27237	-0.109863	2.49481	1.18241	0.276867	0.702142	0	-0.384287	2.70654	8.39349	0.00376568	0.0568502	0	0.189032	2.24167	1.54456	0.213941	0.776481	0	0.706575	2.52277	10.624	0.0011163	0.0678922	0	0.238563	2.46615	1.14737	0.284101	0.832817	0
MEGF6	1953	0.187098	4.9494	7.73977	0.00540177	0.0533999	0	0.366164	4.94186	15.9415	6.53304e-05	0.00261658	1	0.00451399	4.95695	0.00211104	0.963353	0.999603	0	-0.129033	4.82337	0.662239	0.415771	0.889404	0	0.0824112	5.06551	0.2271	0.633682	0.96945	0
TPRG1L	127262	-0.138993	6.11528	4.36562	0.0366711	0.223114	0	-0.148821	6.11821	2.6326	0.10469	0.4983	0	-0.129081	6.11235	1.81677	0.177699	0.726381	0	0.0131131	6.18083	0.00649819	0.935751	0.994085	0	-0.00148026	6.04656	6.9899e-05	0.993329	0.999332	0
WRAP73	49856	-0.0550415	3.22958	0.45475	0.500088	0.857701	0	-0.0701651	3.24443	0.379816	0.537702	0.901906	0	-0.0397221	3.21446	0.109833	0.740335	0.990889	0	0.0505995	3.25069	0.0723025	0.788013	0.971634	0	0.00980074	3.20804	0.00240177	0.960913	0.997867	0
TP73-AS1	57212	-0.0955313	4.63451	1.94106	0.163554	0.55578	0	-0.109485	4.73747	1.41644	0.23399	0.702876	0	-0.0811425	4.52328	0.680232	0.409507	0.925934	0	0.232177	4.6787	2.14917	0.142647	0.707413	0	0.198816	4.58884	1.2671	0.260311	0.811341	0
LRRC47	57470	-0.0963658	4.94409	2.12465	0.144946	0.521968	0	-0.0959663	4.99531	1.13489	0.286734	0.758754	0	-0.0967452	4.89082	1.01093	0.314679	0.875478	0	0.104985	4.99091	0.438036	0.508072	0.916736	0	0.105592	4.89563	0.368627	0.543753	0.95174	0
CEP104	9731	-0.0049907	4.54433	0.00516378	0.942714	0.988953	0	-0.107175	4.66004	1.32482	0.24973	0.718773	0	0.102164	4.41813	1.0583	0.303603	0.868042	0	0.353288	4.54456	4.98474	0.0255719	0.371413	0	0.135132	4.54411	0.582953	0.445157	0.916917	0
DFFB	1677	0.0193406	2.27896	0.0336727	0.854405	0.972314	0	0.082773	2.36835	0.338923	0.560451	0.909471	0	-0.0484778	2.18209	0.0996129	0.752295	0.993313	0	0.129244	2.26361	0.331793	0.564605	0.925611	0	0.258151	2.29429	1.25695	0.26223	0.811979	0
C1orf174	339448	-0.0590748	3.59338	0.589569	0.442586	0.828585	0	-0.0345236	3.5419	0.102245	0.749152	0.958975	0	-0.0838288	3.64358	0.580355	0.446173	0.945842	0	-0.124712	3.61934	0.524066	0.469112	0.906947	0	-0.0779813	3.56682	0.168635	0.681328	0.980558	0
NPHP4	261734	-0.111208	2.89577	1.57316	0.209749	0.624723	0	-0.0641242	3.02814	0.29168	0.589146	0.918822	0	-0.162963	2.74869	1.50131	0.220469	0.784876	0	0.253771	2.94052	1.58025	0.208725	0.772356	0	0.325376	2.84933	2.37702	0.123132	0.614759	0
KCNAB2	8514	0.106883	4.32597	2.16272	0.141394	0.514858	0	0.0634604	4.04689	0.386817	0.533977	0.900468	0	0.150802	4.5611	2.20574	0.137498	0.648128	0	-0.413502	4.23207	6.69915	0.0096459	0.231048	0	-0.609116	4.41456	11.6459	0.000643429	0.0261243	-1
CHD5	7485	0.210056	-0.965105	0.660053	0.416541	0.810222	0	0.446283	-1.03142	1.74875	0.186034	0.64768	0	-0.0543044	-0.897519	0.0188901	0.890682	0.999603	0	-0.436283	-1.10689	1.14558	0.284476	0.818311	0	0.1356	-0.834273	0.113698	0.735973	0.987595	0
RPL22	6146	-0.0166491	6.19999	0.0623082	0.802884	0.963011	0	0.0173091	6.15077	0.0355059	0.850539	0.975505	0	-0.0506483	6.24769	0.277382	0.598422	0.977772	0	-0.134366	6.20916	0.679201	0.409862	0.888343	0	-0.0590732	6.19075	0.109658	0.740534	0.987819	0
RNF207	388591	0.156311	2.34537	2.23213	0.135168	0.50522	0	0.0891859	2.41439	0.393966	0.530222	0.898818	0	0.228264	2.27204	2.27279	0.131663	0.634753	0	0.24406	2.25617	1.17965	0.277427	0.813671	0	0.070189	2.42984	0.0981882	0.754015	0.988901	0
ICMT	23463	-0.0542614	6.36418	0.649222	0.420391	0.812626	0	-0.135171	6.40045	2.11755	0.145619	0.583068	0	0.0274298	6.32693	0.080248	0.776962	0.995585	0	0.154664	6.38803	0.877617	0.348855	0.851425	0	-0.00967825	6.33991	0.00290068	0.957048	0.997867	0
GPR153	387509	-0.165504	3.76669	4.74059	0.0294589	0.19307	0	-0.173641	3.94153	2.8669	0.0904187	0.464961	0	-0.155817	3.5666	1.88791	0.169438	0.71264	0	0.378846	3.85259	5.23582	0.0221264	0.348993	0	0.381275	3.67496	4.13355	0.0420412	0.376036	0
ACOT7	11332	-0.232437	3.1327	7.71063	0.00548966	0.0541239	0	-0.198864	3.03644	2.80573	0.0939282	0.47372	0	-0.265747	3.2243	4.89533	0.0269294	0.270963	0	-0.202997	3.23759	1.15489	0.282528	0.816357	0	-0.176331	3.01881	0.73356	0.391732	0.893285	0
HES2	54626	-0.0630541	-0.384464	0.0737169	0.786	0.959215	0	-0.0239712	-0.707812	0.00501612	0.943537	0.991271	0	-0.109213	-0.103423	0.113098	0.736644	0.990554	0	-0.790803	-0.205701	4.79199	0.0285924	0.389821	0	-0.590264	-0.592648	2.2667	0.132181	0.634431	0
TNFRSF25	8718	-0.149481	4.21414	4.163	0.0413161	0.239997	0	-0.194589	4.27096	3.74316	0.053024	0.346898	0	-0.10267	4.15479	1.00406	0.316331	0.878109	0	0.174284	4.26442	1.19581	0.27416	0.811604	0	0.0578199	4.162	0.104536	0.746453	0.988901	0
PLEKHG5	57449	-0.183891	6.31372	7.20991	0.00725022	0.067433	0	-0.158201	6.47912	2.75243	0.0971067	0.48059	0	-0.209493	6.12675	4.62177	0.0315687	0.298473	0	0.319901	6.37331	3.7567	0.0525964	0.50836	0	0.389989	6.25155	4.73883	0.0294891	0.313539	0
NOL9	79707	0.00653357	3.93944	0.00784554	0.92942	0.98688	0	0.069724	3.9514	0.468997	0.493449	0.885572	0	-0.0577916	3.92735	0.307047	0.579498	0.972987	0	-0.0401391	3.93429	0.0606865	0.805414	0.974087	0	0.090218	3.9446	0.249117	0.617697	0.967668	0
ZBTB48	3104	-0.0493769	3.32346	0.377685	0.538845	0.876748	0	0.0163218	3.35135	0.0214244	0.883629	0.98144	0	-0.116956	3.2948	0.97641	0.323087	0.88258	0	0.00190768	3.34241	0.000107873	0.991713	0.999346	0	0.116607	3.30417	0.349675	0.554297	0.953773	0
KLHL21	9903	-0.15674	6.11548	5.46619	0.0193879	0.142696	0	-0.264095	6.28483	7.99717	0.00468504	0.0669634	0	-0.0492125	5.92329	0.268215	0.604532	0.979398	0	0.4551	6.17632	7.79882	0.00522805	0.16652	0	0.262046	6.05192	2.18632	0.139241	0.645329	0
PHF13	148479	-0.117605	4.04352	2.57486	0.108574	0.447166	0	-0.197801	4.15939	3.91307	0.047912	0.326622	0	-0.0346773	3.91686	0.109814	0.740356	0.990889	0	0.324541	4.10022	4.07237	0.0435902	0.470117	0	0.159556	3.98431	0.786731	0.37509	0.88605	0
THAP3	90326	-0.105124	3.37084	1.73815	0.187374	0.590573	0	-0.1319	3.36214	1.40215	0.236363	0.704742	0	-0.0778587	3.37964	0.448932	0.502843	0.961324	0	0.0198514	3.41817	0.0121559	0.912208	0.992939	0	-0.0574875	3.32163	0.0854002	0.770108	0.990146	0
DNAJC11	55735	-0.0411258	4.95481	0.386924	0.533921	0.874384	0	-0.091956	5.00848	1.04293	0.30714	0.775762	0	0.0107492	4.89894	0.0124376	0.911201	0.999603	0	0.157759	4.97353	0.988406	0.320132	0.835454	0	0.0622365	4.93582	0.128601	0.719887	0.986887	0
CAMTA1	23261	-0.0602229	4.20927	0.702076	0.402087	0.803141	0	-0.0790623	4.08792	0.619385	0.431276	0.85889	0	-0.0415262	4.32206	0.176586	0.674324	0.987271	0	-0.202731	4.2371	1.61284	0.204092	0.770049	0	-0.269259	4.1808	2.26112	0.132658	0.634785	0
VAMP3	9341	-0.0632309	7.19983	0.830793	0.362043	0.778501	0	-0.10169	7.22286	1.13385	0.286955	0.759068	0	-0.0246129	7.17641	0.0606016	0.805548	0.995916	0	0.0873401	7.22821	0.256928	0.612239	0.937779	0	0.00416865	7.17087	0.000505261	0.982067	0.998616	0
PER3	8863	-0.0599107	6.07479	0.812851	0.367279	0.780448	0	-0.108015	6.23133	1.37616	0.240757	0.708088	0	-0.0108324	5.89893	0.0130722	0.908973	0.999603	0	0.37789	6.10008	5.44313	0.0196455	0.334494	0	0.287139	6.04902	2.62454	0.105223	0.578314	0
PARK7	11315	-0.00648308	6.88776	0.00886581	0.924983	0.985988	0	-0.0682392	6.72314	0.525968	0.468307	0.877315	0	0.0553674	7.0357	0.307709	0.57909	0.972932	0	-0.23256	6.88136	1.86499	0.17205	0.739463	0	-0.392996	6.89415	4.56358	0.0326587	0.330884	0
ERRFI1	54206	-0.16289	6.06152	5.9629	0.01461	0.116024	0	-0.0453855	6.15856	0.240448	0.623883	0.92775	0	-0.280182	5.95732	8.68643	0.00320587	0.0579922	0	0.0674985	6.12903	0.173469	0.677047	0.955248	0	0.350909	5.99061	3.93969	0.0471595	0.396457	0
SLC45A1	50651	-0.128592	0.641516	0.608094	0.435506	0.822349	0	-0.148448	0.769284	0.493203	0.482502	0.881228	0	-0.110131	0.496524	0.179182	0.672077	0.987271	0	0.344958	0.69264	1.22434	0.268511	0.808404	0	0.278406	0.587639	0.726467	0.394031	0.893857	0
RERE	473	-0.0921686	6.68568	1.82386	0.176855	0.577229	0	-0.117358	6.80935	1.54862	0.213339	0.678281	0	-0.0665941	6.5503	0.463602	0.495946	0.960742	0	0.277403	6.72846	2.69382	0.100738	0.635565	0	0.240714	6.64157	1.74661	0.186304	0.72576	0
ENO1	2023	-0.10198	8.62822	1.99072	0.158266	0.54698	0	-0.158689	8.56066	2.54567	0.110597	0.51088	0	-0.0451597	8.69278	0.187918	0.664655	0.986565	0	-0.0800242	8.67453	0.200697	0.654159	0.949251	0	-0.187866	8.58036	0.957884	0.327721	0.863142	0
CA6	765	-2.76741	-0.354748	71.4605	2.82865e-17	6.43149e-15	-1	-3.70194	-0.0697278	73.6239	9.45146e-18	4.08826e-15	-1	-1.86546	-0.729576	14.9675	0.000109381	0.0042879	-1	1.22092	0.343912	12.9352	0.000322454	0.0280379	1	-1.71001	-1.83112	11.0097	0.000906366	0.0338262	-1
SLC2A5	6518	0.0976502	2.98315	1.19724	0.273874	0.699548	0	-0.0309028	2.85017	0.0594627	0.807347	0.96811	0	0.227398	3.10668	3.18309	0.0744039	0.477967	0	-0.00844678	2.88551	0.00172334	0.966887	0.996757	0	-0.484592	3.07514	5.61799	0.0177771	0.241124	0
MIR34AHG	106614088	-0.00455204	2.7241	0.00240898	0.960854	0.992914	0	0.214566	2.61379	2.58681	0.107757	0.504671	0	-0.222126	2.82803	2.88465	0.0894277	0.522706	0	-0.418613	2.72305	4.00928	0.0452505	0.477684	0	-0.0136139	2.72517	0.00402329	0.949425	0.997867	0
H6PD	9563	-0.087278	6.97923	1.59789	0.206203	0.619908	0	-0.111369	7.12625	1.3668	0.242362	0.709542	0	-0.0628208	6.81542	0.403553	0.52526	0.966486	0	0.308702	7.02132	3.2514	0.0713626	0.565506	0	0.314263	6.93585	2.91358	0.0878367	0.530286	0
SPSB1	80176	-0.228373	5.61301	12.1063	0.00050253	0.0080552	-1	-0.18744	5.75206	4.23917	0.0395015	0.292482	0	-0.269832	5.45887	8.18967	0.00421296	0.0707787	0	0.265538	5.70868	2.80341	0.0940643	0.622803	0	0.327627	5.51044	3.60466	0.057618	0.442817	0
LOC100506022	100506022	-0.00319338	1.65582	0.000659751	0.979508	0.9962	0	-0.0389329	1.62844	0.0512182	0.820957	0.969646	0	0.0331406	1.68343	0.0352179	0.85114	0.999603	0	-0.00456053	1.65726	0.000321005	0.985705	0.998779	0	-0.0913425	1.65439	0.122778	0.72604	0.987385	0
SLC25A33	84275	-0.312686	3.54979	15.849	6.86027e-05	0.00148349	-1	-0.422349	3.52525	14.6498	0.000129448	0.00460992	-1	-0.203712	3.57424	3.27778	0.0702237	0.466245	0	0.0456561	3.69357	0.0720402	0.788389	0.971634	0	-0.167446	3.38928	0.73927	0.389895	0.892169	0
TMEM201	199953	-0.0480053	2.72648	0.268161	0.604568	0.900879	0	0.00621753	2.87278	0.00254287	0.959782	0.994975	0	-0.107797	2.5616	0.600225	0.438492	0.941873	0	0.278246	2.73899	1.78286	0.181799	0.745757	0	0.362936	2.7138	2.84547	0.091632	0.542881	0
PIK3CD	5293	-0.000813263	3.79993	0.000117427	0.991354	0.997933	0	-0.0080573	3.78692	0.00591344	0.938704	0.99051	0	0.0068598	3.81295	0.00401198	0.949496	0.999603	0	-0.0268496	3.78791	0.0258036	0.872381	0.988886	0	-0.0228945	3.81192	0.0155057	0.900902	0.997402	0
CLSTN1	22883	-0.0279916	5.70936	0.181558	0.670038	0.92443	0	-0.0150008	5.83387	0.0272659	0.868846	0.97874	0	-0.0413461	5.5729	0.19337	0.660127	0.984461	0	0.264011	5.71387	2.77127	0.0959698	0.6254	0	0.260081	5.70484	2.22973	0.135377	0.640076	0
CTNNBIP1	56998	-0.0386113	5.20412	0.349124	0.55461	0.884608	0	-0.116647	5.17486	1.7012	0.192132	0.653538	0	0.0407834	5.2329	0.18358	0.668314	0.987271	0	-0.011084	5.23116	0.00492151	0.944072	0.995018	0	-0.106465	5.17653	0.379799	0.537711	0.949052	0
LZIC	84328	0.041653	4.73286	0.380198	0.537497	0.876011	0	0.0600881	4.7793	0.434147	0.509961	0.891739	0	0.0228495	4.68471	0.0551284	0.814368	0.997092	0	0.0760151	4.71105	0.230352	0.631263	0.943657	0	0.114447	4.75441	0.426861	0.513533	0.941394	0
NMNAT1	64802	-0.0416641	3.41708	0.276027	0.599317	0.898053	0	-0.0370752	3.48066	0.115163	0.734341	0.956419	0	-0.0466435	3.35012	0.158242	0.69078	0.989153	0	0.133732	3.43475	0.556914	0.455506	0.901939	0	0.134623	3.39912	0.479842	0.488494	0.935138	0
RBP7	116362	0.441591	6.58032	41.5076	1.17412e-10	1.00302e-08	1	0.288171	6.42675	9.51394	0.00203917	0.035963	1	0.596262	6.7193	35.8802	2.0983e-09	3.19699e-07	1	-0.0525678	6.31293	0.102486	0.748866	0.96516	0	-0.465838	6.80606	6.44328	0.0111373	0.182077	0
UBE4B	10277	-0.0305542	5.28295	0.221149	0.638166	0.913016	0	-0.0872073	5.31507	0.964164	0.32614	0.790108	0	0.0268619	5.25004	0.0809838	0.775969	0.995585	0	0.125407	5.29567	0.631311	0.426875	0.895752	0	0.00502203	5.27009	0.00084683	0.976785	0.998358	0
KIF1B	23095	-0.0998655	5.38941	2.36089	0.124411	0.484626	0	-0.124123	5.42723	1.93637	0.164063	0.614622	0	-0.075349	5.3505	0.641208	0.423274	0.934406	0	0.104562	5.4362	0.439529	0.50735	0.916736	0	0.0483551	5.34098	0.0786282	0.779165	0.990854	0
PGD	5226	-0.123447	7.43503	3.08421	0.0790558	0.368105	0	-0.254667	7.45191	6.8914	0.00866113	0.10373	0	0.0069742	7.41794	0.00477689	0.944898	0.999603	0	0.143615	7.49469	0.681729	0.408992	0.887929	0	-0.0849955	7.37276	0.207122	0.649033	0.976216	0
DFFA	1676	0.0241112	3.57644	0.0974758	0.75488	0.947785	0	-0.0288344	3.63091	0.0731561	0.786796	0.965274	0	0.0789966	3.51951	0.488821	0.484454	0.957719	0	0.170217	3.56611	0.958408	0.327588	0.840802	0	0.0593419	3.58676	0.0982098	0.753989	0.988901	0
PEX14	5195	-0.0489957	3.90475	0.431745	0.511134	0.863517	0	-0.0885076	4.01931	0.755646	0.384695	0.835454	0	-0.00727502	3.77951	0.00455802	0.946173	0.999603	0	0.257126	3.92411	2.47812	0.11544	0.663316	0	0.227734	3.88508	1.56223	0.211339	0.760106	0
CASZ1	54897	-0.117501	2.22684	1.15231	0.283066	0.707977	0	0.0574809	2.37104	0.156646	0.692264	0.945078	0	-0.311477	2.06398	3.66009	0.0557307	0.413769	0	0.161854	2.29114	0.524729	0.468831	0.906947	0	0.498015	2.1593	4.43227	0.0352657	0.342433	0
TARDBP	23435	-0.032896	6.24654	0.242653	0.622297	0.906378	0	-0.049762	6.31729	0.290421	0.589951	0.918938	0	-0.0159	6.17206	0.0275361	0.868204	0.999603	0	0.166436	6.2629	1.03422	0.309169	0.831543	0	0.124461	6.22998	0.484857	0.48623	0.934417	0
SRM	6723	-0.040586	4.67621	0.352104	0.552924	0.883057	0	-0.129851	4.6027	1.89367	0.168788	0.622696	0	0.0487848	4.7466	0.250308	0.616858	0.981336	0	-0.0467057	4.68019	0.0870218	0.767998	0.96932	0	-0.24373	4.67221	1.91889	0.16598	0.696088	0
EXOSC10	5394	-0.0521285	5.60497	0.641211	0.423273	0.814736	0	-0.0413432	5.58845	0.212124	0.645107	0.935903	0	-0.0629811	5.62135	0.45625	0.499382	0.961324	0	-0.0463628	5.62939	0.0858402	0.769534	0.970065	0	-0.0181283	5.5801	0.0109828	0.916536	0.997402	0
MTOR	2475	-0.0105998	5.47603	0.0263594	0.871026	0.975529	0	-0.121546	5.49176	1.84221	0.174692	0.629633	0	0.102527	5.46012	1.18083	0.277188	0.845551	0	0.142201	5.48257	0.811415	0.367702	0.86605	0	-0.0789448	5.46947	0.210096	0.646692	0.975252	0
ANGPTL7	10218	0.0419607	1.66623	0.0759818	0.782818	0.958197	0	0.195265	1.95363	0.960161	0.327146	0.791245	0	-0.147066	1.29468	0.398499	0.527866	0.966587	0	1.26922	1.76173	24.8796	6.10258e-07	0.000176843	1	0.0749227	1.56274	0.0799754	0.777331	0.990787	0
UBIAD1	29914	-0.0147328	3.63393	0.0371454	0.847169	0.970764	0	0.0193382	3.6419	0.033134	0.855561	0.975631	0	-0.0497416	3.62591	0.202769	0.652495	0.983242	0	-0.0122829	3.63915	0.00512128	0.94295	0.995018	0	0.0474737	3.62868	0.0635315	0.800999	0.991842	0
FBXO44	93611	-0.138695	3.40256	3.04499	0.0809868	0.3731	0	-0.105905	3.40491	0.915806	0.338578	0.800143	0	-0.172591	3.40024	2.21286	0.136864	0.646672	0	-0.0159653	3.46424	0.00806658	0.928435	0.993089	0	0.0311572	3.33788	0.0252444	0.87376	0.994672	0
FBXO6	26270	0.103734	3.10982	1.52637	0.216657	0.634307	0	0.00851985	3.02121	0.00516807	0.94269	0.991271	0	0.198499	3.19449	2.70945	0.0997552	0.554033	0	-0.074945	3.05895	0.143536	0.704791	0.958957	0	-0.269931	3.15928	1.79067	0.180845	0.720405	0
MAD2L2	10459	-0.00991435	3.60084	0.0165464	0.897648	0.980095	0	-0.0213793	3.442	0.0378446	0.845755	0.97431	0	0.00146005	3.74558	0.000179644	0.989306	0.999603	0	-0.271954	3.6013	2.47187	0.1159	0.663971	0	-0.341591	3.60038	3.25473	0.0712176	0.480388	0
AGTRAP	57085	0.0937248	4.21816	1.70191	0.192039	0.598511	0	0.0333922	4.0511	0.110017	0.740125	0.956931	0	0.153732	4.36909	2.41805	0.119944	0.609998	0	-0.229266	4.15706	2.04578	0.152629	0.722494	0	-0.404211	4.27702	5.11198	0.0237612	0.278657	0
C1orf167	284498	0.111006	-0.0731212	0.322668	0.570008	0.889608	0	-0.0693986	-0.332525	0.0660747	0.79714	0.966456	0	0.27367	0.159941	0.952683	0.329037	0.88691	0	-0.346528	-0.156158	0.946722	0.330555	0.843033	0	-0.764448	0.0071167	4.54724	0.0329718	0.332436	0
MTHFR	4524	0.035423	4.75538	0.272919	0.60138	0.899484	0	0.133213	4.84263	2.14127	0.143383	0.57961	0	-0.0654997	4.66228	0.4464	0.504049	0.961324	0	0.0984873	4.72517	0.386745	0.534015	0.921111	0	0.262508	4.78503	2.25179	0.13346	0.636261	0
CLCN6	1185	-0.115412	4.51645	2.77078	0.0959993	0.414967	0	-0.104262	4.61247	1.24245	0.264999	0.735615	0	-0.126953	4.41329	1.65634	0.198098	0.754558	0	0.193412	4.5677	1.49574	0.221328	0.78179	0	0.210013	4.46318	1.39749	0.237145	0.787587	0
KIAA2013	90231	-0.0227246	4.37407	0.104202	0.746844	0.944624	0	-0.0658723	4.35032	0.4565	0.499264	0.888412	0	0.0209379	4.39761	0.045224	0.831593	0.998281	0	-0.00144818	4.38116	8.35094e-05	0.992709	0.999346	0	-0.09354	4.36693	0.276032	0.599314	0.964108	0
PLOD1	5351	0.153876	5.82419	5.45904	0.0194673	0.14321	0	0.054753	5.84488	0.36473	0.545891	0.904767	0	0.254569	5.80319	7.26909	0.00701514	0.10483	0	0.141073	5.74799	0.79107	0.373777	0.871148	0	-0.047344	5.89667	0.0725737	0.787626	0.99088	0
MFN2	9927	0.0146893	6.59981	0.0467285	0.828857	0.968124	0	-0.0610782	6.6724	0.423465	0.515213	0.894862	0	0.0911028	6.5233	0.873048	0.350113	0.895959	0	0.223394	6.58923	1.78056	0.18208	0.745757	0	0.0768779	6.61031	0.178745	0.672454	0.979272	0
MIIP	60672	0.0201105	3.48188	0.0654454	0.798088	0.962711	0	-0.0530782	3.46413	0.233148	0.629199	0.930543	0	0.0940233	3.49968	0.685387	0.407738	0.924794	0	0.0419322	3.46717	0.0557262	0.813383	0.974949	0	-0.112994	3.49653	0.347793	0.555365	0.954071	0
TNFRSF8	943	0.0760411	2.20816	0.501172	0.478985	0.846454	0	0.154318	2.24003	1.08357	0.2979	0.76917	0	-0.00476838	2.17517	0.000965359	0.975214	0.999603	0	-0.0232276	2.16045	0.0103961	0.918787	0.993089	0	0.162762	2.25487	0.492852	0.482658	0.932593	0
TNFRSF1B	7133	0.228086	5.99416	11.8382	0.000580287	0.00897077	1	0.197112	6.03774	4.64405	0.0311613	0.248132	0	0.259511	5.94916	7.43833	0.00638492	0.0978332	0	0.120068	5.87762	0.569449	0.450478	0.901601	0	0.0623272	6.1021	0.12322	0.725568	0.987385	0
VPS13D	55187	0.0115064	5.93986	0.0302992	0.861813	0.97478	0	-0.0255239	5.99526	0.0782963	0.77962	0.964261	0	0.0490272	5.88218	0.267886	0.604754	0.979398	0	0.160473	5.92913	1.009	0.315144	0.83399	0	0.0676567	5.95052	0.14743	0.701003	0.983936	0
DHRS3	9249	0.0935972	6.57857	1.88981	0.169223	0.565059	0	-0.0613103	6.53261	0.427835	0.513053	0.89363	0	0.247659	6.62318	6.39377	0.0114522	0.151591	0	0.0687646	6.52583	0.170291	0.679854	0.955314	0	-0.239599	6.62948	1.73189	0.18817	0.729238	0
AADACL3	126767	0.665987	-0.0927574	10.916	0.00095336	0.0134572	1	0.643024	-0.328311	5.19611	0.0226375	0.199975	0	0.693436	0.118494	5.86151	0.0154755	0.187315	0	-0.503597	-0.43038	1.85327	0.173404	0.741531	0	-0.459052	0.185065	1.73865	0.187309	0.727988	0
PDPN	10630	0.58059	2.34475	28.9371	7.47689e-08	3.94646e-06	1	0.685664	2.15819	19.2273	1.1604e-05	0.000652071	1	0.480496	2.51479	10.5857	0.00113966	0.0270353	1	-0.460751	1.95828	3.72888	0.0534792	0.512718	0	-0.320051	2.65077	2.17535	0.140237	0.646321	0
PRDM2	7799	-0.0176135	5.13999	0.0732333	0.786686	0.959435	0	-0.0291801	5.22898	0.107577	0.74292	0.957931	0	-0.00596514	5.04496	0.00390099	0.950198	0.999603	0	0.20613	5.14205	1.69659	0.192734	0.759019	0	0.164312	5.13794	0.903588	0.341822	0.870922	0
KAZN	23254	-0.0265395	5.12117	0.165357	0.684272	0.926984	0	-0.15273	5.21289	2.92781	0.0870657	0.45645	0	0.102695	5.02297	1.14729	0.284116	0.851821	0	0.318514	5.12868	4.04275	0.0443616	0.475777	0	0.0628462	5.11361	0.132197	0.716165	0.986328	0
TMEM51-AS1	200197	0.0719033	-0.196571	0.12938	0.719076	0.936144	0	0.291512	-0.392935	1.1485	0.283863	0.75566	0	-0.139421	-0.0155518	0.228443	0.632681	0.981458	0	-0.630166	-0.226615	3.05739	0.0803708	0.590065	0	-0.185753	-0.166475	0.258846	0.610914	0.966013	0
TMEM51	55092	0.177401	1.62614	1.96102	0.161404	0.552302	0	0.157599	1.42006	0.748552	0.386935	0.835506	0	0.198822	1.8117	1.31627	0.251263	0.817997	0	-0.31022	1.49129	1.36616	0.242473	0.796644	0	-0.486899	1.7516	3.60742	0.0575224	0.442542	0
FHAD1	114827	0.0323927	-0.918707	0.016574	0.897563	0.980095	0	0.179162	-1.03337	0.276992	0.59868	0.922965	0	-0.0817976	-0.806062	0.0481949	0.826235	0.997451	0	-0.513059	-0.980909	1.64275	0.199949	0.76516	0	0.0167965	-0.858238	0.00176364	0.966502	0.997867	0
EFHD2	79180	0.0459975	4.98621	0.483375	0.486897	0.85148	0	-0.00801894	4.92669	0.007805	0.929602	0.989423	0	0.100481	5.04362	1.09572	0.295208	0.860432	0	-0.04453	4.95598	0.078767	0.778975	0.970229	0	-0.186975	5.0159	1.16656	0.28011	0.828998	0
CASP9	842	0.0162902	2.96323	0.0352814	0.851007	0.97174	0	-0.0546969	2.96632	0.208712	0.647779	0.937075	0	0.0891357	2.96019	0.499343	0.479789	0.956227	0	0.0830564	2.95204	0.170028	0.680087	0.955314	0	-0.0643296	2.97442	0.0964284	0.756158	0.988901	0
DNAJC16	23341	0.0939567	3.71576	1.54697	0.213583	0.629796	0	0.01528	3.75426	0.021351	0.883827	0.98144	0	0.1746	3.67598	2.5589	0.109675	0.582214	0	0.162765	3.66891	0.90792	0.340667	0.846579	0	0.00253828	3.76138	0.000187916	0.989063	0.999164	0
DDI2	84301	-0.0607048	0.171063	0.10772	0.742755	0.943381	0	-0.231656	0.315751	0.97042	0.324575	0.789094	0	0.137187	0.00348003	0.225238	0.635078	0.981458	0	0.576122	0.192185	2.81817	0.0932025	0.622009	0	0.163385	0.149234	0.218454	0.640221	0.971939	0
RSC1A1	6248	0.148511	1.08661	1.06025	0.303158	0.725559	0	0.0895248	0.994341	0.197158	0.657025	0.939183	0	0.207366	1.17664	1.01124	0.314607	0.875478	0	-0.111978	1.00849	0.144649	0.703702	0.958957	0	-0.259486	1.16211	0.807889	0.368745	0.884943	0
PLEKHM2	23207	-0.0800819	5.82256	1.47962	0.223835	0.643954	0	-0.0935339	5.84128	1.06108	0.30297	0.773354	0	-0.0664493	5.80358	0.496854	0.480886	0.956227	0	0.052476	5.85757	0.109063	0.741214	0.96342	0	0.0228479	5.78665	0.0170895	0.895991	0.997402	0
SLC25A34	284723	0.130793	1.75688	1.14929	0.283698	0.708837	0	-0.0336367	1.70372	0.038504	0.844435	0.97431	0	0.294974	1.80947	2.94961	0.0858984	0.514798	0	0.0562549	1.69803	0.0495772	0.823801	0.976252	0	-0.253643	1.81406	1.00999	0.314905	0.857765	0
FBLIM1	54751	0.132215	4.18311	3.28003	0.0701275	0.340254	0	0.263566	4.39352	7.18262	0.00736133	0.093065	0	-0.00374093	3.93566	0.00126342	0.971645	0.999603	0	0.286777	4.09916	3.18352	0.0743845	0.571455	0	0.621443	4.26257	12.0286	0.000523915	0.0229761	1
UQCRHL	440567	-0.0180305	-0.527384	0.00702036	0.933225	0.987555	0	-0.0556012	-0.661781	0.0355467	0.850455	0.975505	0	0.0159057	-0.39629	0.00273266	0.95831	0.999603	0	-0.290511	-0.508851	0.606384	0.436152	0.899139	0	-0.317918	-0.546749	0.667687	0.413859	0.904529	0
FLJ37453	729614	-0.211609	1.68917	2.91455	0.0877841	0.392526	0	-0.201965	1.6212	1.35125	0.245059	0.712181	0	-0.221124	1.75604	1.60422	0.205306	0.767319	0	-0.160118	1.77732	0.416661	0.518608	0.918647	0	-0.113712	1.59429	0.185715	0.666507	0.978843	0
SPEN	23013	-0.0894373	5.7537	1.83721	0.175278	0.575397	0	-0.147275	5.91388	2.61743	0.105695	0.500194	0	-0.029268	5.57331	0.0958123	0.756914	0.99446	0	0.406217	5.8022	6.52723	0.0106235	0.246864	0	0.273335	5.70347	2.46293	0.116561	0.600857	0
ZBTB17	7709	-0.0127222	3.48099	0.0263269	0.871105	0.975529	0	-0.00781407	3.54449	0.00520934	0.942462	0.991234	0	-0.0176925	3.41391	0.0235689	0.877987	0.999603	0	0.131902	3.48243	0.556164	0.45581	0.901939	0	0.132651	3.47954	0.477177	0.489704	0.935326	0
HSPB7	27129	-0.233537	8.37423	10.2663	0.00135485	0.0182031	-1	-0.339609	8.48409	11.2326	0.000803726	0.0176497	-1	-0.129661	8.25529	1.55407	0.212536	0.774998	0	0.278349	8.43631	2.44724	0.117732	0.666498	0	0.175158	8.30936	0.842297	0.358741	0.878223	0
EPHA2	1969	0.155866	3.20654	3.51825	0.0606966	0.308863	0	0.23156	3.30704	4.17985	0.0409073	0.298553	0	0.072083	3.0978	0.332943	0.563931	0.970917	0	0.152905	3.09657	0.609558	0.434954	0.899139	0	0.269721	3.30901	1.87396	0.171023	0.704051	0
ARHGEF19	128272	-0.0435929	1.66122	0.122358	0.726491	0.9391	0	0.0104528	1.60599	0.00362023	0.952022	0.992805	0	-0.0982233	1.71608	0.311136	0.576984	0.972053	0	-0.177268	1.69258	0.490814	0.483565	0.913596	0	-0.046444	1.62876	0.0313923	0.859368	0.993899	0
RSG1	79363	0.169971	0.0418547	0.806966	0.369019	0.782907	0	-0.0527205	-0.0336265	0.0436111	0.834579	0.971582	0	0.402741	0.117007	2.03558	0.153655	0.684573	0	0.108093	-0.0518924	0.0947859	0.758179	0.966713	0	-0.365903	0.132005	1.0899	0.296494	0.841925	0
FBXO42	54455	-0.0440634	4.62345	0.415353	0.519265	0.866141	0	-0.0831087	4.65126	0.797633	0.371802	0.82813	0	-0.00452419	4.59499	0.00215199	0.963	0.999603	0	0.0964979	4.64643	0.371736	0.54206	0.922972	0	0.0164293	4.60004	0.00866788	0.925823	0.997402	0
SZRD1	26099	-0.0706363	6.25467	1.11568	0.29085	0.716173	0	-0.093769	6.28494	1.03181	0.309735	0.777837	0	-0.0472992	6.22372	0.242065	0.622719	0.981458	0	0.0770334	6.28753	0.220881	0.63837	0.945555	0	0.0453232	6.22103	0.0643803	0.799702	0.991842	0
NECAP2	55707	0.122537	5.38872	3.55689	0.0592988	0.30492	0	0.0681677	5.28083	0.590228	0.442331	0.86554	0	0.17676	5.48941	3.56282	0.0590872	0.427226	0	-0.142726	5.32104	0.818085	0.365741	0.86507	0	-0.269592	5.45347	2.44538	0.117871	0.604029	0
CROCCP3	114819	0.037351	1.82729	0.098405	0.753752	0.947173	0	-0.00039617	1.98029	5.32192e-06	0.998159	0.999218	0	0.0772153	1.65251	0.184499	0.667535	0.987271	0	0.407809	1.80694	2.73224	0.0983415	0.630985	0	0.283962	1.84761	1.28041	0.257823	0.808651	0
NBPF1	55672	0.0119139	4.49343	0.0293651	0.863939	0.974855	0	-0.0235342	4.54093	0.0615757	0.804023	0.9672	0	0.0477942	4.44413	0.23598	0.627125	0.981458	0	0.13062	4.49494	0.683468	0.408395	0.887599	0	0.0651664	4.49192	0.134839	0.713467	0.986328	0
CROCCP2	84809	-0.085433	3.71474	1.25568	0.26247	0.687004	0	-0.000423857	3.8311	1.72801e-05	0.996683	0.998989	0	-0.175895	3.58734	2.43666	0.118528	0.606716	0	0.163451	3.74624	0.941424	0.331912	0.843505	0	0.335889	3.6824	3.21758	0.0728513	0.485534	0
MST1P2	11209	0.0127438	0.236571	0.0048624	0.944408	0.98992	0	0.152324	0.296914	0.417317	0.518279	0.89631	0	-0.140348	0.171577	0.249138	0.617683	0.981336	0	0.0010001	0.228571	7.26258e-06	0.99785	0.999346	0	0.344259	0.24472	0.992938	0.319025	0.859767	0
LOC105376805	105376805	0.0535371	0.808815	0.114785	0.734761	0.94118	0	0.147747	0.542168	0.437502	0.508331	0.890965	0	-0.0358253	1.04552	0.0268578	0.869823	0.999603	0	-0.609143	0.782168	3.91455	0.0478697	0.488096	0	-0.499119	0.835572	2.58784	0.107687	0.58544	0
CROCC	9696	-0.174596	3.92678	5.45374	0.0195264	0.143501	0	-0.105446	4.12178	1.09281	0.295849	0.767485	0	-0.248613	3.69965	5.1151	0.0237185	0.249315	0	0.381765	4.00317	5.5813	0.0181533	0.324018	0	0.476589	3.84586	6.74489	0.00940165	0.163752	0
MFAP2	4237	-0.216738	2.52874	4.8504	0.0276397	0.185087	0	-0.128349	2.49104	0.854226	0.35536	0.814452	0	-0.305537	2.5662	4.83073	0.0279569	0.276741	0	-0.15757	2.60361	0.54861	0.458886	0.903564	0	0.0175217	2.44921	0.0061525	0.93748	0.997402	0
ATP13A2	23400	0.0528078	4.25668	0.539328	0.462711	0.839088	0	-0.0133933	4.33672	0.0185206	0.89175	0.983075	0	0.12092	4.17153	1.43595	0.230796	0.797694	0	0.229933	4.22931	2.07485	0.149745	0.717833	0	0.106243	4.28361	0.354977	0.551309	0.953347	0
SDHB	6390	-0.0669457	5.79637	1.03444	0.309119	0.731541	0	-0.161187	5.66231	3.18467	0.0743318	0.421385	0	0.0268318	5.91935	0.0800978	0.777165	0.995585	0	-0.159061	5.82277	1.00245	0.316717	0.835106	0	-0.360347	5.76944	4.24582	0.039347	0.360973	0
PADI2	11240	-0.165945	1.66844	1.61677	0.203542	0.615163	0	-0.453529	1.71475	6.60309	0.0101802	0.116043	0	0.142557	1.61937	0.555555	0.456057	0.94984	0	0.437919	1.74058	3.05165	0.080655	0.590703	0	-0.27601	1.59107	1.09024	0.296417	0.841925	0
PADI4	23569	-0.105079	0.040622	0.282439	0.595107	0.897906	0	0.24631	0.0703763	0.904239	0.341648	0.801814	0	-0.512556	0.00886796	2.85553	0.0910602	0.527963	0	-0.193164	0.0403149	0.309412	0.578041	0.928178	0	0.342253	0.0409791	0.922783	0.336745	0.867182	0
RCC2	55920	0.0791936	4.39429	1.26323	0.26104	0.685261	0	0.114184	4.41076	1.39556	0.237468	0.705033	0	0.0434169	4.37759	0.191886	0.661352	0.984582	0	0.0037698	4.3472	0.000564435	0.981046	0.998135	0	0.0626821	4.43999	0.124489	0.724216	0.987231	0
ARHGEF10L	55160	-0.283218	5.36289	18.7456	1.49367e-05	0.000408039	-1	-0.25822	5.42038	8.23417	0.0041109	0.060755	0	-0.308292	5.3029	10.6203	0.0011185	0.0266619	-1	0.0943556	5.49133	0.357259	0.550032	0.923583	0	0.147299	5.22175	0.727768	0.393608	0.893857	0
IGSF21	84966	-0.88438	0.953268	31.5611	1.93263e-08	1.14249e-06	-1	-0.826974	0.887513	14.5636	0.000135505	0.00479098	-1	-0.943467	1.01874	17.0987	3.54864e-05	0.00171952	-1	-0.161295	1.30114	0.338813	0.560515	0.925003	0	-0.0837403	0.48256	0.0628744	0.802009	0.991842	0
KLHDC7A	127707	0.260229	3.49087	9.94263	0.00161495	0.0207669	1	0.0162635	3.54976	0.019528	0.888863	0.982377	0	0.496628	3.42894	17.4041	3.02172e-05	0.00149859	1	0.28511	3.35973	2.42369	0.119513	0.671009	0	-0.0131895	3.61116	0.00489132	0.944243	0.997402	0
ALDH4A1	8659	0.20457	6.03888	9.24394	0.00236276	0.0285055	1	0.042561	6.21295	0.207375	0.648833	0.937534	0	0.368484	5.84061	14.8916	0.000113868	0.00441695	1	0.574319	5.91368	12.871	0.000333719	0.028183	1	0.205749	6.15413	1.33475	0.247963	0.801161	0
IFFO2	126917	-0.263843	4.23563	12.8614	0.000335428	0.00574425	-1	-0.284016	4.33573	8.15505	0.00429415	0.0627107	0	-0.242646	4.1275	5.36184	0.0205821	0.227452	0	0.180045	4.41553	1.29309	0.255479	0.803843	0	0.25035	4.03008	1.94248	0.1634	0.691575	0
UBR4	23352	-0.0137947	6.74848	0.0407683	0.839986	0.969906	0	-0.0698267	6.78721	0.550366	0.458168	0.87381	0	0.0427275	6.70866	0.188882	0.663849	0.98617	0	0.144599	6.75063	0.730642	0.392675	0.879029	0	0.0131126	6.74633	0.0051507	0.942786	0.997402	0
LOC101927895	101927895	-0.115769	0.190913	0.406595	0.523703	0.869006	0	-0.531551	0.029327	4.50824	0.033732	0.262244	0	0.279679	0.344402	1.1196	0.290005	0.857883	0	0.0616528	0.20832	0.0327103	0.856478	0.985471	0	-0.788128	0.172712	5.02355	0.0250048	0.286185	0
EMC1	23065	0.00276896	5.16138	0.00181291	0.966038	0.99376	0	-0.0504439	5.20563	0.320992	0.571012	0.914891	0	0.0573199	5.11565	0.362136	0.547323	0.970704	0	0.1369	5.16015	0.74917	0.386739	0.876809	0	0.0449746	5.1626	0.0677697	0.794612	0.991678	0
MRTO4	51154	0.0291507	4.08032	0.160088	0.689075	0.927621	0	0.0261048	3.99122	0.0662618	0.796859	0.966456	0	0.0322717	4.16486	0.102841	0.748447	0.992394	0	-0.158351	4.05713	0.967092	0.325406	0.838865	0	-0.189978	4.10323	1.12253	0.289375	0.836671	0
AKR7L	246181	-0.287721	0.132859	2.44521	0.117884	0.471132	0	-0.307697	0.0652917	1.52623	0.216679	0.683074	0	-0.270717	0.200496	0.994942	0.318538	0.879103	0	-0.0946436	0.240814	0.0779467	0.780099	0.970229	0	-0.16703	0.0131598	0.219823	0.639175	0.971834	0
LOC100506730	100506730	-0.219045	2.16791	4.02395	0.0448586	0.254187	0	-0.24041	2.27811	2.68481	0.101309	0.490902	0	-0.196061	2.04661	1.48243	0.223395	0.789358	0	0.270005	2.2473	1.43887	0.230323	0.786887	0	0.21239	2.08301	0.785377	0.375502	0.88605	0
AKR7A2	8574	0.0307602	5.34929	0.222423	0.6372	0.912637	0	-0.107924	5.30753	1.46418	0.226267	0.695506	0	0.16981	5.39005	3.25215	0.0713297	0.46946	0	0.0477761	5.33081	0.0917062	0.762019	0.967557	0	-0.210439	5.36758	1.48815	0.222503	0.775221	0
PQLC2	54896	0.0196251	2.79855	0.0468072	0.828715	0.968088	0	-0.0790922	2.71701	0.377247	0.53908	0.902431	0	0.118949	2.877	0.847442	0.357277	0.898172	0	-0.0564554	2.78028	0.074473	0.784932	0.971399	0	-0.266392	2.81674	1.58025	0.208725	0.756458	0
CAPZB	832	-0.0243063	6.94563	0.124615	0.724082	0.938413	0	-0.0372629	6.9394	0.154672	0.69411	0.945708	0	-0.0113405	6.95184	0.0130945	0.908896	0.999603	0	0.00260965	6.95526	0.00023389	0.987798	0.998953	0	-0.0275497	6.93594	0.0224339	0.880939	0.994672	0
MINOS1	440574	-0.00971109	5.19508	0.0221547	0.881676	0.976857	0	-0.0814747	4.97872	0.81399	0.366943	0.823187	0	0.0612373	5.38399	0.421211	0.516333	0.964127	0	-0.306322	5.19338	3.74636	0.0529227	0.509873	0	-0.507487	5.19679	8.58331	0.00339258	0.0855076	0
RPS14P3	644068	0.114772	0.757253	0.515772	0.472651	0.843971	0	0.19034	0.644858	0.741497	0.389182	0.837306	0	0.0402981	0.866695	0.0310794	0.860063	0.999603	0	-0.300661	0.707595	0.933802	0.333877	0.843505	0	-0.189346	0.806389	0.36854	0.543801	0.95174	0
TMCO4	255104	-0.125888	4.30851	3.13863	0.076458	0.360208	0	-0.132088	4.37771	1.8443	0.174448	0.629419	0	-0.119473	4.23548	1.44574	0.229212	0.795293	0	0.14212	4.36901	0.803449	0.370064	0.867879	0	0.145689	4.2452	0.665509	0.414622	0.904675	0
OTUD3	23252	-0.0601315	3.72156	0.634609	0.42567	0.816362	0	-0.106948	3.75054	1.04555	0.306534	0.7754	0	-0.0122085	3.69184	0.0125872	0.910671	0.999603	0	0.108033	3.74964	0.411806	0.521054	0.918647	0	0.011514	3.69278	0.00380015	0.950845	0.997867	0
PLA2G2A	5320	0.521061	7.51814	53.2647	2.91503e-13	4.22365e-11	1	0.592813	7.46737	36.476	1.54559e-09	2.3356e-07	1	0.44901	7.56724	19.0108	1.29982e-05	0.000751634	1	-0.184939	7.2488	1.14949	0.283655	0.817819	0	-0.0401407	7.74502	0.0453296	0.831399	0.993899	0
PLA2G5	5322	-0.0454645	2.06851	0.161207	0.688047	0.927261	0	0.149865	1.99443	0.869039	0.351222	0.810414	0	-0.245077	2.14132	2.38437	0.122554	0.616903	0	-0.373811	2.07096	2.58787	0.107685	0.650593	0	0.0583649	2.06604	0.0587436	0.808493	0.993899	0
UBXN10	127733	-0.42191	0.642242	6.47654	0.0109307	0.0929489	0	-0.181272	0.658464	0.6796	0.409725	0.850435	0	-0.680988	0.625474	7.46711	0.00628363	0.0966346	0	-0.114563	0.827268	0.142233	0.706072	0.959372	0	0.274989	0.426016	0.664051	0.415133	0.904675	0
CAMK2N1	55450	-0.155132	2.91358	3.05148	0.0806634	0.372423	0	0.0268679	2.95525	0.0492004	0.82446	0.969894	0	-0.345714	2.87017	7.03477	0.00799422	0.116172	0	-0.0800081	2.97596	0.158886	0.690184	0.957357	0	0.27317	2.84799	1.67281	0.195883	0.73964	0
MUL1	79594	0.0385223	4.28976	0.293523	0.587972	0.895931	0	-0.0338613	4.2545	0.118116	0.731087	0.954977	0	0.111512	4.32439	1.27549	0.258739	0.825494	0	0.00891098	4.26682	0.00312865	0.955394	0.996596	0	-0.146154	4.3124	0.672057	0.412336	0.90347	0
CDA	978	-0.144329	1.03779	0.916501	0.338395	0.755998	0	-0.0292434	0.887894	0.0189091	0.890627	0.982491	0	-0.260573	1.18011	1.48826	0.222486	0.787212	0	-0.291174	1.10022	1.0089	0.315166	0.83399	0	-0.35328	0.97063	1.37475	0.240997	0.793073	0
PINK1	65018	-0.101443	6.87622	2.18089	0.139733	0.511801	0	-0.160381	6.8846	2.87738	0.0898318	0.462946	0	-0.0422887	6.86778	0.182957	0.668844	0.987271	0	0.0711633	6.92225	0.17431	0.67631	0.955248	0	-0.040995	6.82864	0.0500477	0.82298	0.993899	0
PINK1-AS	100861548	-0.0585572	2.76949	0.404876	0.524582	0.86905	0	0.0350838	2.80995	0.0784831	0.779364	0.964223	0	-0.159189	2.72766	1.37675	0.240655	0.808878	0	-0.0042776	2.79412	0.000431148	0.983434	0.998432	0	0.190751	2.7443	0.795291	0.372505	0.8858	0
DDOST	1650	-0.0290598	6.37148	0.187112	0.665331	0.923627	0	-0.0257228	6.33411	0.0774448	0.78079	0.964573	0	-0.0324288	6.40797	0.11196	0.737924	0.990574	0	-0.0620159	6.37816	0.141356	0.706937	0.959396	0	-0.0858947	6.36475	0.227868	0.633109	0.969307	0
KIF17	57576	0.151552	2.12459	1.9216	0.165681	0.559406	0	0.190396	2.06493	1.511	0.218986	0.68637	0	0.112445	2.1828	0.540533	0.462212	0.952885	0	-0.148912	2.04246	0.407491	0.523246	0.918647	0	-0.079984	2.20308	0.116818	0.732512	0.987595	0
HP1BP3	50809	-0.0510741	6.95575	0.549366	0.458577	0.836871	0	-0.0402928	7.06768	0.180055	0.671326	0.942395	0	-0.0620055	6.83433	0.393407	0.530514	0.967671	0	0.23201	6.97915	1.84362	0.174528	0.742629	0	0.235618	6.93195	1.63952	0.200391	0.746179	0
EIF4G3	8672	0.0853337	5.77741	1.68389	0.194408	0.602927	0	-0.0290474	5.87803	0.102211	0.749193	0.958975	0	0.201766	5.66909	4.64286	0.031183	0.296178	0	0.335852	5.73691	4.47647	0.0343647	0.420663	0	0.0911249	5.81685	0.270966	0.602684	0.964924	0
ECE1	1889	0.0426366	7.16076	0.376355	0.539561	0.87685	0	0.0914281	7.34368	0.908044	0.340634	0.801629	0	-0.00703749	6.95117	0.00500236	0.943615	0.999603	0	0.355956	7.12877	4.2877	0.038389	0.445092	0	0.428859	7.19208	5.32075	0.0210729	0.261272	0
NBPF3	84224	-0.0638665	2.72789	0.448358	0.503116	0.858806	0	-0.179096	2.65794	1.78527	0.181503	0.64086	0	0.0567731	2.79487	0.172644	0.677772	0.987271	0	-0.017542	2.77204	0.00718024	0.932471	0.993583	0	-0.247338	2.68214	1.31365	0.251735	0.804472	0
ALPL	249	0.793905	4.1417	114.095	1.24202e-26	5.09882e-24	1	0.676222	4.13335	44.0169	3.25556e-11	6.68248e-09	1	0.915239	4.1501	77.3834	1.40793e-18	9.04687e-16	1	0.167218	3.66655	0.957858	0.327727	0.840802	0	-0.121301	4.4993	0.467952	0.493931	0.937192	0
USP48	84196	-0.0439241	5.50702	0.456872	0.499089	0.857508	0	-0.0376336	5.49821	0.177025	0.673943	0.942704	0	-0.0502386	5.51581	0.288458	0.59121	0.975189	0	-0.0240457	5.52618	0.0231734	0.879007	0.98968	0	-0.0101954	5.48758	0.00350504	0.95279	0.997867	0
LDLRAD2	401944	0.123338	-0.548602	0.313728	0.575402	0.89167	0	0.415616	-0.681332	2.00686	0.156589	0.598669	0	-0.184554	-0.420772	0.310036	0.577658	0.972516	0	-0.588763	-0.597412	2.42157	0.119675	0.671009	0	0.0352229	-0.500468	0.00837143	0.927099	0.997402	0
HSPG2	3339	-0.154117	9.3478	4.3163	0.0377489	0.227247	0	-0.120507	9.61585	1.36805	0.242147	0.709542	0	-0.187868	9.0183	3.14954	0.0759483	0.484437	0	0.590552	9.42705	10.547	0.00116375	0.0699151	0	0.605854	9.26394	9.62031	0.00192438	0.0583028	0
LINC00339	29092	-0.00145194	3.61991	0.000358598	0.984892	0.997649	0	-0.000796711	3.51304	5.37934e-05	0.994148	0.998672	0	-0.00210062	3.7204	0.000376873	0.984511	0.999603	0	-0.204761	3.61984	1.41242	0.234655	0.792098	0	-0.212744	3.61999	1.27125	0.259531	0.810571	0
CDC42	998	-0.0463959	6.65854	0.466316	0.494687	0.855877	0	-0.0232029	6.62648	0.0615382	0.804081	0.9672	0	-0.0696483	6.68995	0.505572	0.477062	0.956227	0	-0.0844378	6.67935	0.251546	0.615988	0.939531	0	-0.0418523	6.63741	0.0528683	0.818145	0.993899	0
WNT4	54361	-0.380437	0.845325	5.20404	0.0225344	0.159119	0	-0.404998	0.548509	3.07434	0.079537	0.43617	0	-0.355942	1.10905	2.28644	0.130509	0.632183	0	-0.621195	1.04234	4.44762	0.0349499	0.423998	0	-0.669414	0.613619	4.19927	0.0404413	0.367805	0
ZBTB40	9923	-0.0585671	5.26447	0.810367	0.368012	0.781649	0	-0.0452965	5.27029	0.259481	0.610477	0.924859	0	-0.0719894	5.25863	0.58128	0.445811	0.945559	0	-0.00710881	5.29067	0.00202911	0.964071	0.996757	0	0.0324157	5.23774	0.0352549	0.851063	0.993899	0
C1QA	712	0.303065	7.53469	18.4786	1.71819e-05	0.000458361	1	0.259757	7.34991	7.31396	0.0068421	0.088897	0	0.347011	7.69864	11.4519	0.000714219	0.0187486	1	-0.248701	7.34296	2.06413	0.150801	0.718809	0	-0.42785	7.70398	5.13943	0.0233883	0.276303	0
C1QC	714	0.314593	7.11894	20.3614	6.41095e-06	0.00020159	1	0.230671	6.96618	5.89927	0.0151472	0.151359	0	0.399653	7.25724	15.5505	8.03308e-05	0.00330699	1	-0.142943	6.91235	0.703537	0.401598	0.884531	0	-0.406042	7.29971	4.73548	0.0295466	0.313894	0
C1QB	713	0.601237	7.28748	72.9488	1.3306e-17	3.12141e-15	1	0.463947	7.05254	23.6006	1.1855e-06	9.07796e-05	1	0.740516	7.48969	52.1235	5.21178e-13	1.40045e-10	1	-0.255899	6.92978	2.2497	0.133641	0.693495	0	-0.555609	7.574	8.69318	0.00319402	0.0818101	0
EPHB2	2048	0.0873022	3.26543	1.14337	0.28494	0.71028	0	0.131128	3.32581	1.3535	0.244668	0.711795	0	0.041704	3.20184	0.118303	0.730882	0.990401	0	0.0879459	3.21159	0.214001	0.643649	0.947083	0	0.163195	3.31758	0.687736	0.406935	0.899627	0
KDM1A	23028	0.000264798	5.02639	1.62419e-05	0.996784	0.999354	0	-0.010279	5.04302	0.0131266	0.908785	0.986553	0	0.0108679	5.00954	0.0129577	0.909371	0.999603	0	0.0461254	5.02418	0.0846763	0.771057	0.970229	0	0.022026	5.0286	0.0162017	0.898714	0.997402	0
LUZP1	7798	0.106552	4.94305	2.57999	0.108223	0.446143	0	-0.00236143	4.96542	0.00068182	0.979168	0.997416	0	0.216753	4.92029	5.05503	0.0245546	0.255918	0	0.177732	4.88323	1.25333	0.262918	0.804675	0	-0.0754004	5.0006	0.189767	0.66311	0.978064	0
LINC01355	100996511	-0.00596177	2.82837	0.00440487	0.947084	0.99069	0	-0.0310391	2.8198	0.0614967	0.804146	0.9672	0	0.0197717	2.83709	0.0232059	0.878923	0.999603	0	-0.0186085	2.82353	0.00820251	0.927836	0.993089	0	-0.0144987	2.83324	0.00470353	0.945322	0.997402	0
HNRNPR	10236	-0.083759	5.93442	1.61296	0.204077	0.616412	0	-0.0425329	6.00091	0.217646	0.640839	0.934582	0	-0.125469	5.86461	1.76928	0.183471	0.733636	0	0.0996114	5.97369	0.386354	0.534222	0.921111	0	0.176224	5.89402	1.00518	0.31606	0.857973	0
ZNF436	80818	0.244919	5.02106	13.9018	0.000192613	0.00356721	1	0.264951	5.09749	8.69045	0.00319882	0.0501861	0	0.224721	4.94015	5.48466	0.0191841	0.216594	0	0.127141	4.89037	0.641441	0.423189	0.894355	0	0.184726	5.14111	1.14174	0.285284	0.83293	0
ZNF436-AS1	148898	-0.110646	3.40845	1.9235	0.165471	0.559228	0	-0.193262	3.23523	2.85275	0.0912178	0.466635	0	-0.0294933	3.56506	0.0684441	0.793616	0.995585	0	-0.262147	3.46123	2.16708	0.140994	0.704683	0	-0.411604	3.35337	4.40828	0.0357648	0.344569	0
TCEA3	6920	-0.188801	4.13429	6.77676	0.00923523	0.0815825	0	-0.23838	4.1506	5.70179	0.0169477	0.162854	0	-0.138217	4.11771	1.86088	0.172523	0.718028	0	0.0747366	4.22039	0.219022	0.639786	0.945833	0	-0.0129466	4.04245	0.00520047	0.942511	0.997402	0
ASAP3	55616	-0.049247	5.03762	0.565102	0.452212	0.833053	0	0.0551125	5.05711	0.377171	0.539121	0.902431	0	-0.155419	5.01782	2.63976	0.104219	0.567521	0	-0.0546563	5.0508	0.118989	0.730133	0.962205	0	0.136592	5.02431	0.623038	0.429921	0.909895	0
E2F2	1870	-0.485347	-0.440677	4.91056	0.026693	0.180053	0	-0.44963	-0.53892	2.23773	0.134678	0.562263	0	-0.524725	-0.342403	2.79723	0.0944276	0.536241	0	-0.158554	-0.212056	0.195975	0.65799	0.950989	0	-0.330467	-0.718929	0.694033	0.404796	0.899627	0
ID3	3399	0.496571	4.82135	53.3015	2.86092e-13	4.1863e-11	1	0.474036	4.80068	25.724	3.939e-07	3.38782e-05	1	0.519025	4.84184	28.6337	8.74477e-08	9.6447e-06	1	-0.0611454	4.52889	0.149727	0.698796	0.957993	0	-0.0284197	5.06483	0.0270013	0.869479	0.994672	0
RPL11	6135	-0.0109128	9.19089	0.0221716	0.881631	0.976857	0	0.00194149	8.94942	0.00037102	0.984632	0.997416	0	-0.0237724	9.39773	0.0504958	0.822203	0.997092	0	-0.446485	9.19755	6.09928	0.0135237	0.279653	0	-0.450379	9.18419	5.35068	0.0207142	0.259656	0
TCEB3	6924	0.0271866	5.34571	0.174852	0.675835	0.924574	0	-0.088736	5.34589	0.99451	0.318643	0.78665	0	0.144063	5.34555	2.34453	0.125724	0.622053	0	0.126211	5.3323	0.640054	0.423691	0.894355	0	-0.122596	5.35901	0.505461	0.47711	0.929725	0
TCEB3-AS1	100506963	0.307821	1.34552	5.18026	0.0228449	0.160669	0	0.187392	1.28721	0.994401	0.318669	0.78665	0	0.428845	1.40367	4.95964	0.0259456	0.264596	0	0.0148287	1.18632	0.00270991	0.958483	0.996605	0	-0.235108	1.4917	0.758088	0.383927	0.889412	0
PITHD1	57095	-0.0449871	5.07722	0.47723	0.48968	0.853517	0	-0.0675763	5.00539	0.564417	0.452486	0.870649	0	-0.0223673	5.14593	0.0557707	0.81331	0.997092	0	-0.119279	5.09774	0.567418	0.451287	0.901601	0	-0.162944	5.05637	0.886679	0.346379	0.873239	0
LYPLA2	11313	0.0231442	3.73079	0.0942416	0.758853	0.949215	0	0.0345967	3.69154	0.107341	0.743192	0.957931	0	0.011637	3.7694	0.0118024	0.913489	0.999603	0	-0.0816769	3.71505	0.232452	0.629712	0.943063	0	-0.0747506	3.74644	0.16238	0.686975	0.981919	0
GALE	2582	0.117649	2.52727	1.4449	0.229348	0.650683	0	0.043973	2.43987	0.0991994	0.752792	0.960173	0	0.191453	2.61136	1.95162	0.162412	0.699385	0	-0.0766055	2.4626	0.124129	0.724599	0.962074	0	-0.266804	2.58987	1.48457	0.22306	0.775221	0
HMGCL	3155	-0.000693702	4.8076	0.000105563	0.991802	0.997987	0	-0.0667859	4.76349	0.531695	0.465895	0.877315	0	0.0656383	4.85062	0.462908	0.496268	0.960742	0	-0.0176515	4.80727	0.0123899	0.911371	0.992657	0	-0.156877	4.80794	0.806253	0.36923	0.885444	0
FUCA1	2517	0.19052	5.46996	8.53698	0.00348002	0.0383529	1	0.123579	5.34554	1.92518	0.165287	0.617487	0	0.257665	5.58485	7.53589	0.00604818	0.0937944	0	-0.153339	5.35612	0.945104	0.330969	0.843052	0	-0.314411	5.57565	3.29735	0.0693917	0.47744	0
PNRC2	55629	0.0900184	1.51767	0.463206	0.496129	0.855877	0	0.145748	1.59813	0.683504	0.408383	0.850015	0	0.0280185	1.42867	0.0202637	0.886803	0.999603	0	0.0795206	1.49458	0.0897391	0.764509	0.968371	0	0.237779	1.54053	0.792009	0.373493	0.88605	0
SRSF10	10772	-0.185442	0.945294	1.5113	0.218942	0.637332	0	-0.141227	1.00423	0.487223	0.485169	0.883182	0	-0.23026	0.8815	1.01976	0.312577	0.873882	0	0.060572	1.02022	0.0425865	0.836506	0.980701	0	0.208815	0.864826	0.460722	0.497287	0.9391	0
MYOM3	127294	0.149384	-0.613541	0.430225	0.511878	0.863517	0	0.639592	-0.579478	4.73936	0.02948	0.239277	0	-0.428172	-0.649856	1.48077	0.223654	0.789358	0	-0.45126	-0.717614	1.37552	0.240865	0.796342	0	0.656288	-0.515346	2.85844	0.0908956	0.540247	0
IFNLR1	163702	-0.274401	-0.453872	1.42107	0.233228	0.655798	0	-0.45828	-0.976742	1.92191	0.165646	0.618038	0	-0.134691	-0.0484089	0.180726	0.67075	0.987271	0	-0.750874	-0.426352	4.09229	0.0430792	0.466082	0	-1.47513	-0.482863	13.9321	0.000189533	0.0110205	-1
STPG1	90529	-0.0809718	2.4931	0.67376	0.411744	0.80648	0	-0.104646	2.51712	0.589525	0.442603	0.865745	0	-0.056428	2.46848	0.158815	0.69025	0.989098	0	0.0871958	2.528	0.164193	0.685325	0.956504	0	0.0220691	2.45701	0.00978022	0.921222	0.997402	0
NIPAL3	57185	0.060799	3.57053	0.615484	0.43273	0.82089	0	-0.0623574	3.60197	0.338095	0.560931	0.909471	0	0.188024	3.53823	2.77419	0.0957948	0.54071	0	0.189611	3.54243	1.17971	0.277416	0.813671	0	-0.0522121	3.59825	0.0762768	0.782408	0.990854	0
RCAN3	11123	-0.329121	1.39922	6.0034	0.0142783	0.113757	0	-0.464275	1.40861	6.40079	0.011407	0.125155	0	-0.190474	1.38966	0.962421	0.326578	0.884945	0	0.152744	1.53802	0.338978	0.56042	0.925003	0	-0.134528	1.24376	0.225855	0.634615	0.969658	0
NCMAP	400746	-0.120923	-0.445262	0.174319	0.676301	0.924869	0	0.252759	-0.27701	0.448242	0.503171	0.889278	0	-0.639164	-0.647234	2.16114	0.141539	0.65677	0	1.05368	-0.237004	8.32899	0.00390174	0.146237	0	-0.345712	-0.695967	0.774392	0.378862	0.88605	0
SRRM1	10250	-0.0210802	5.54601	0.104956	0.745961	0.944624	0	0.0170273	5.65003	0.0358453	0.849835	0.975413	0	-0.0600386	5.43375	0.408505	0.522729	0.965983	0	0.184571	5.549	1.36348	0.242935	0.796993	0	0.250362	5.54302	2.09989	0.14731	0.660927	0
CLIC4	25932	0.0343134	7.45545	0.240115	0.624123	0.907384	0	0.0637825	7.66136	0.433137	0.510454	0.892147	0	0.00450062	7.21505	0.00201286	0.964215	0.999603	0	0.423332	7.42892	5.9319	0.0148692	0.292613	0	0.469347	7.48151	6.24158	0.0124785	0.195485	0
RUNX3	864	-0.0980769	2.2418	0.839925	0.359418	0.776131	0	-0.178991	2.29738	1.47954	0.223846	0.692963	0	-0.0149466	2.18305	0.00951442	0.922296	0.999603	0	0.204223	2.28835	0.83517	0.360782	0.860928	0	0.0308681	2.19306	0.0173109	0.895324	0.997402	0
SYF2	25949	-0.00734108	5.45822	0.0127445	0.910116	0.983333	0	0.00224197	5.38149	0.000632521	0.979935	0.997416	0	-0.01696	5.53129	0.0328134	0.856254	0.999603	0	-0.164748	5.458	1.08962	0.296555	0.82546	0	-0.135027	5.45845	0.614013	0.433281	0.912639	0
RSRP1	57035	-0.0124184	6.11061	0.0345466	0.852549	0.97204	0	0.136219	6.11394	2.1857	0.139298	0.571175	0	-0.16165	6.10727	2.83246	0.0923769	0.531428	0	-0.135883	6.1083	0.704938	0.401129	0.884423	0	0.149393	6.11292	0.706764	0.40052	0.896998	0
TMEM50A	23585	0.044127	6.18542	0.439723	0.507256	0.862607	0	0.0385272	6.13263	0.176831	0.674111	0.942704	0	0.0497239	6.23645	0.26856	0.6043	0.979398	0	-0.097056	6.16225	0.356839	0.550267	0.923583	0	-0.11052	6.20826	0.383139	0.535928	0.948797	0
TMEM57	55219	0.0141002	4.34859	0.0399693	0.841541	0.969906	0	0.055196	4.31347	0.318144	0.572725	0.914891	0	-0.0272601	4.38307	0.076828	0.781643	0.995585	0	-0.111813	4.34086	0.496174	0.481186	0.913596	0	-0.0267971	4.35631	0.0226457	0.880382	0.994672	0
LDLRAP1	26119	0.0109554	4.40167	0.0242949	0.876137	0.97641	0	-0.0655908	4.4034	0.459463	0.497875	0.887753	0	0.0888708	4.39996	0.811533	0.367667	0.900821	0	0.0796732	4.39662	0.253313	0.614752	0.939192	0	-0.0706384	4.40672	0.157846	0.691148	0.982395	0
MAN1C1	57134	0.23342	4.37022	10.9213	0.000950651	0.0134318	1	0.335554	4.425	12.0243	0.000525105	0.0131746	1	0.129645	4.31303	1.71955	0.189751	0.745315	0	-0.00837582	4.23887	0.00275627	0.95813	0.996605	0	0.215815	4.49089	1.47722	0.22421	0.776202	0
SEPN1	57190	0.0710866	6.36904	1.10986	0.292113	0.717372	0	0.0510342	6.48277	0.299612	0.584126	0.917448	0	0.091573	6.24548	0.89409	0.344371	0.893359	0	0.244209	6.34398	2.20019	0.137994	0.700428	0	0.232027	6.39368	1.65681	0.198035	0.743586	0
MTFR1L	56181	-0.0977611	5.73181	2.2264	0.13567	0.505431	0	-0.121137	5.68909	1.80285	0.179369	0.637549	0	-0.0743309	5.7734	0.626519	0.428635	0.935439	0	-0.0560913	5.77855	0.124932	0.723745	0.96204	0	-0.114386	5.68345	0.432577	0.510727	0.941394	0
PAQR7	164091	-0.0338957	2.82797	0.143212	0.705109	0.931926	0	-0.0512648	2.85853	0.173037	0.677426	0.943411	0	-0.0162894	2.79641	0.0155713	0.900694	0.999603	0	0.0764214	2.84475	0.139146	0.709132	0.959396	0	0.0535396	2.8109	0.0637816	0.800616	0.991842	0
STMN1	3925	0.0999311	4.87212	2.22814	0.135517	0.50529	0	0.0389067	4.70026	0.175594	0.675188	0.943246	0	0.160112	5.02636	2.78715	0.0950233	0.538537	0	-0.229981	4.80769	2.10157	0.147148	0.715604	0	-0.416802	4.93398	5.74194	0.0165645	0.231939	0
PAFAH2	5051	0.014641	3.45369	0.0346633	0.852303	0.97204	0	-0.0889323	3.45479	0.659885	0.416601	0.853547	0	0.120586	3.45263	1.11071	0.291928	0.859423	0	0.108098	3.44292	0.365536	0.545447	0.923135	0	-0.0999505	3.46445	0.269645	0.60357	0.964924	0
EXTL1	2134	-0.844702	-0.971466	8.99068	0.0027136	0.0315533	-1	-0.516318	-1.11062	1.94726	0.162882	0.612832	0	-1.22259	-0.837585	8.29367	0.00397835	0.0681281	0	-0.475181	-0.676439	1.55569	0.212298	0.772664	0	0.0997849	-1.35471	0.051498	0.820477	0.993899	0
PDIK1L	149420	-0.00578841	2.57304	0.00362029	0.952021	0.992071	0	0.0246209	2.59228	0.0339595	0.853793	0.975631	0	-0.0373095	2.55332	0.072557	0.78765	0.995585	0	0.0106817	2.57037	0.00249763	0.960141	0.996694	0	0.071706	2.57575	0.106988	0.7436	0.988901	0
FAM110D	79927	0.301041	2.5794	9.62831	0.00191601	0.0239972	1	0.350414	2.65065	7.00304	0.00813716	0.0993416	0	0.249767	2.50339	3.12831	0.0769435	0.486376	0	0.0888887	2.41904	0.165067	0.684533	0.956415	0	0.203537	2.72467	0.899803	0.342835	0.87128	0
ZNF593	51042	0.00902109	2.07209	0.0064654	0.935913	0.988092	0	-0.0247763	1.94047	0.0237746	0.87746	0.980651	0	0.0431242	2.197	0.0779777	0.780057	0.995585	0	-0.198916	2.04248	0.725356	0.394393	0.880739	0	-0.347814	2.10152	2.11491	0.145871	0.657464	0
CNKSR1	10256	-0.813925	-0.413272	14.3509	0.000151705	0.00291176	-1	-0.703165	-0.382843	6.35226	0.0117232	0.127583	0	-0.937293	-0.445695	8.21606	0.00415213	0.070211	0	0.0253721	-0.132907	0.0051172	0.942972	0.995018	0	0.24425	-0.767371	0.373255	0.541236	0.950986	0
CEP85	64793	0.0362591	2.48425	0.133383	0.71495	0.935029	0	-0.0268978	2.48857	0.0380053	0.845433	0.97431	0	0.101506	2.47994	0.512549	0.474038	0.956138	0	0.0802349	2.46727	0.136491	0.711795	0.959617	0	-0.0561821	2.50121	0.0643584	0.799735	0.991842	0
SH3BGRL3	83442	-0.0573477	6.90922	0.682352	0.408778	0.804714	0	-0.120946	6.6156	1.63591	0.200888	0.662409	0	0.00559307	7.15341	0.00308182	0.955729	0.999603	0	-0.376349	6.89434	4.87148	0.0273041	0.383217	0	-0.700599	6.92395	14.3766	0.000149653	0.00899071	-1
UBXN11	91544	-0.20391	3.57346	6.82897	0.00896911	0.0798041	0	-0.140162	3.51503	1.63193	0.201436	0.663333	0	-0.268207	3.63017	5.78719	0.0161434	0.192056	0	-0.145263	3.65822	0.721226	0.395742	0.881673	0	-0.0811821	3.4829	0.178908	0.672314	0.979272	0
CD52	1043	0.0682992	4.47134	0.821673	0.364691	0.779996	0	-0.142025	3.45744	1.58199	0.208474	0.673746	0	0.280808	5.06561	7.24037	0.00712824	0.106305	0	-1.00283	4.14691	38.3314	5.96939e-10	3.83572e-07	-1	-2.11155	4.73805	132.703	1.04989e-30	1.29303e-27	-1
DHDDS	79947	-0.0175773	6.98045	0.0641182	0.800102	0.962812	0	-0.168235	7.03217	3.08678	0.0789307	0.434781	0	0.132627	6.92678	1.77682	0.18254	0.731498	0	0.226942	6.98227	1.76357	0.18418	0.745757	0	-0.0155213	6.97863	0.00709993	0.932849	0.997402	0
HMGN2	3151	-0.108439	3.9747	2.16019	0.141628	0.515292	0	-0.0713845	3.92072	0.484224	0.486515	0.883182	0	-0.145692	4.02723	2.00034	0.157264	0.690948	0	-0.122453	4.02569	0.576718	0.447602	0.900919	0	-0.0905487	3.92163	0.249369	0.61752	0.967668	0
RPS6KA1	6195	0.0596857	3.844	0.611978	0.434044	0.821559	0	-0.0313763	3.4673	0.0813474	0.77548	0.963661	0	0.151205	4.14529	2.10728	0.146599	0.669114	0	-0.45072	3.72753	7.08602	0.00776876	0.207218	0	-0.890301	3.95259	23.8903	1.01986e-06	0.000134576	-1
LOC101928728	101928728	-0.0460137	0.00364889	0.0556727	0.813471	0.964502	0	-0.0125569	-0.104911	0.00239459	0.960971	0.995109	0	-0.0764367	0.109748	0.0681674	0.794024	0.995585	0	-0.254566	-0.0115875	0.531588	0.46594	0.906072	0	-0.194329	0.0190438	0.299098	0.584448	0.958599	0
ARID1A	8289	-0.0219865	5.64091	0.112885	0.736883	0.941251	0	-0.0820117	5.743	0.825483	0.363582	0.819988	0	0.0396856	5.53091	0.177702	0.673356	0.987271	0	0.282506	5.65086	3.17964	0.0745613	0.571455	0	0.142904	5.6309	0.678869	0.409976	0.901667	0
PIGV	55650	-0.0760092	3.59759	0.978897	0.322471	0.741182	0	-0.0986597	3.58542	0.84636	0.357584	0.815042	0	-0.0529953	3.60981	0.229527	0.631874	0.981458	0	0.00266199	3.63068	0.0002397	0.987647	0.998953	0	-0.0517227	3.56354	0.0740919	0.78547	0.99088	0
ZDHHC18	84243	-0.160217	4.83373	5.68132	0.0171465	0.130893	0	-0.180933	4.88739	3.95733	0.0466677	0.322592	0	-0.138709	4.77782	2.02704	0.154522	0.685171	0	0.121351	4.90068	0.584188	0.444676	0.900289	0	0.0988263	4.76338	0.318737	0.572368	0.956782	0
SFN	2810	-1.77136	1.79865	74.5098	6.03368e-18	1.51139e-15	-1	-1.38943	0.982499	21.4324	3.66526e-06	0.000241825	-1	-2.28244	2.34489	61.995	3.44339e-15	1.21166e-12	-1	-1.54533	2.71406	51.5274	7.06035e-13	9.48591e-10	-1	0.0855307	-1.0784	0.0415051	0.838566	0.993899	0
GPN2	54707	-0.0372101	2.84411	0.173104	0.677368	0.925471	0	-0.0229544	2.88311	0.0350499	0.851491	0.975505	0	-0.0518053	2.80362	0.157094	0.691847	0.989441	0	0.0734454	2.85965	0.129269	0.719191	0.961384	0	0.0941452	2.8283	0.198299	0.656097	0.976243	0
GPATCH3	63906	-0.0416717	2.88241	0.222246	0.637334	0.912637	0	-0.0731928	2.91797	0.364516	0.546009	0.904767	0	-0.00914416	2.84558	0.00503058	0.943456	0.999603	0	0.110135	2.89881	0.294089	0.587612	0.931369	0	0.0400486	2.86574	0.036263	0.848973	0.993899	0
NUDC	10726	-0.0398508	5.31999	0.376146	0.539673	0.87685	0	-0.0548803	5.27281	0.382292	0.536379	0.90113	0	-0.0247843	5.36584	0.0694939	0.792075	0.995585	0	-0.0705048	5.33777	0.19979	0.65489	0.949489	0	-0.116198	5.30196	0.453454	0.500699	0.94002	0
TRNP1	7207	0.121583	0.522021	0.502964	0.478201	0.845963	0	0.199061	0.642913	0.81922	0.365408	0.821989	0	0.0419592	0.385655	0.0253495	0.873499	0.999603	0	0.158813	0.438974	0.236584	0.626684	0.941929	0	0.431966	0.602058	1.75113	0.185735	0.724797	0
FAM46B	115572	0.101276	1.46546	0.529148	0.466965	0.841035	0	0.448915	1.60638	6.09344	0.0135685	0.140132	0	-0.299169	1.3033	1.97252	0.16018	0.69607	0	-0.1601	1.54116	0.370949	0.542487	0.922972	0	0.862289	1.38566	9.57959	0.00196752	0.0591016	0
SLC9A1	6548	0.0623044	4.00637	0.714415	0.397982	0.800576	0	0.026149	4.13453	0.068293	0.793839	0.966456	0	0.100541	3.86517	0.895406	0.344017	0.892965	0	0.310134	3.97707	3.67194	0.0553357	0.518693	0	0.237034	4.03517	1.74195	0.186891	0.727242	0
WDTC1	23038	-0.0379222	5.26037	0.333123	0.563826	0.88646	0	-0.0929882	5.42829	1.07738	0.299283	0.769906	0	0.0198611	5.07009	0.0420352	0.837553	0.99911	0	0.427244	5.27037	7.29825	0.0069022	0.195533	0	0.292401	5.25028	2.86582	0.0904794	0.53936	0
TMEM222	84065	-0.0803542	4.60557	1.37079	0.241677	0.666234	0	-0.149552	4.5649	2.50713	0.113332	0.515607	0	-0.0108817	4.64535	0.012459	0.911125	0.999603	0	-0.00502479	4.63899	0.00100829	0.974669	0.997936	0	-0.159728	4.57128	0.81652	0.3662	0.882981	0
ACTG1P20	644961	-0.140124	-0.32705	0.449714	0.502471	0.858598	0	-0.269288	-0.302764	0.975243	0.323376	0.788357	0	0.00635923	-0.352566	0.00044915	0.983092	0.999603	0	0.202667	-0.258302	0.317566	0.573074	0.927943	0	-0.018426	-0.401627	0.00240242	0.960908	0.997867	0
SYTL1	84958	-0.295998	1.01192	3.69387	0.0546129	0.288774	0	-0.299967	0.940587	2.03578	0.153635	0.592839	0	-0.290543	1.08352	1.6588	0.197765	0.754091	0	-0.269907	1.24661	0.918665	0.337826	0.845079	0	-0.01407	0.729267	0.00196497	0.964643	0.997867	0
MAP3K6	9064	-0.104872	5.38005	2.57185	0.108781	0.447751	0	0.0109154	5.44567	0.0147377	0.903375	0.985031	0	-0.221931	5.31117	5.50066	0.0190094	0.21495	0	0.035858	5.41682	0.051745	0.820054	0.975221	0	0.240664	5.34229	1.94605	0.163014	0.690994	0
FCN3	8547	0.658724	1.49569	24.1784	8.78095e-07	3.62496e-05	1	0.534254	1.32527	7.66018	0.00564528	0.076681	0	0.775331	1.65396	18.0189	2.18717e-05	0.00114625	1	-0.0569294	1.15419	0.0393489	0.842759	0.982344	0	-0.544042	1.7767	4.54058	0.0331004	0.332436	0
WASF2	10163	-0.053951	7.08681	0.607763	0.435631	0.822352	0	-0.0509296	7.20143	0.284924	0.593492	0.920283	0	-0.0569933	6.96224	0.328575	0.566499	0.970917	0	0.230994	7.11104	1.81049	0.17845	0.745641	0	0.248591	7.06216	1.80832	0.17871	0.717529	0
AHDC1	27245	-0.217426	3.91297	8.32107	0.00391878	0.041756	-1	-0.0804577	4.09073	0.627838	0.42815	0.858619	0	-0.365608	3.7093	10.8785	0.00097288	0.0239637	-1	0.275547	3.98934	2.9089	0.0880917	0.608937	0	0.51202	3.83214	7.75941	0.00534335	0.112973	0
FGR	2268	0.0713978	4.59907	1.02081	0.312327	0.733017	0	-0.00686334	4.24236	0.00471989	0.945227	0.991491	0	0.151417	4.88654	2.27581	0.131407	0.634499	0	-0.463045	4.48666	8.55988	0.00343652	0.134806	0	-0.810175	4.70385	21.0003	4.59217e-06	0.000506475	-1
IFI6	2537	0.297208	4.80738	19.0972	1.24227e-05	0.000355115	1	0.346063	4.62244	13.3656	0.000256285	0.00777749	1	0.248372	4.97223	6.52651	0.0106279	0.14305	0	-0.345957	4.61461	4.77234	0.0289205	0.390691	0	-0.355979	4.97783	4.21303	0.0401147	0.365509	0
FAM76A	199870	-0.144415	4.06487	3.92191	0.0476607	0.264605	0	-0.104186	4.118	1.08235	0.298172	0.769189	0	-0.185435	4.00939	3.24859	0.0714847	0.469851	0	0.0653027	4.13481	0.165837	0.683839	0.956015	0	0.160064	3.9911	0.791652	0.373601	0.88605	0
STX12	23673	0.0159786	6.30997	0.0568711	0.811511	0.963914	0	-0.00984859	6.3437	0.0113251	0.91525	0.986902	0	0.0419314	6.27539	0.189707	0.66316	0.985703	0	0.0997217	6.29725	0.369606	0.543219	0.922998	0	0.0379841	6.32258	0.0447509	0.832463	0.993899	0
PPP1R8	5511	-0.0471226	4.98815	0.514389	0.473245	0.84442	0	-0.0409347	4.96164	0.20648	0.649541	0.938098	0	-0.0534046	5.01429	0.313308	0.575658	0.971597	0	-0.0599354	5.01222	0.142881	0.705433	0.959322	0	-0.0445999	4.96362	0.0661993	0.796953	0.991842	0
THEMIS2	9473	0.0926843	4.63711	1.79492	0.180327	0.581113	0	0.0602683	4.44607	0.385669	0.534585	0.900468	0	0.124943	4.80686	1.62386	0.202554	0.761999	0	-0.286913	4.54405	3.2895	0.0697243	0.560698	0	-0.430036	4.72481	5.98903	0.0143951	0.213151	0
RPA2	6118	-0.0402607	4.94206	0.371392	0.542247	0.878039	0	-0.0262735	4.8708	0.0842573	0.771609	0.963351	0	-0.0543166	5.01025	0.323187	0.569699	0.970917	0	-0.140519	4.9604	0.783684	0.376017	0.872257	0	-0.138696	4.92344	0.637268	0.424702	0.909081	0
XKR8	55113	0.0549633	2.29589	0.27638	0.599084	0.898053	0	-0.0432099	2.26448	0.0868297	0.768247	0.961838	0	0.15419	2.3274	1.10994	0.292094	0.859423	0	0.0359492	2.26268	0.0256551	0.872745	0.988886	0	-0.161872	2.32864	0.501421	0.478876	0.931217	0
EYA3	2140	0.0173947	3.59987	0.0510661	0.821218	0.966291	0	0.0393099	3.5931	0.134256	0.714059	0.951674	0	-0.00510344	3.60671	0.00212565	0.963227	0.999603	0	-0.0284225	3.58609	0.02693	0.86965	0.988582	0	0.00433387	3.6136	0.000527478	0.981677	0.998536	0
PTAFR	5724	0.0217976	3.99245	0.0864626	0.768723	0.953446	0	0.0290815	3.89943	0.079478	0.778006	0.964024	0	0.0146456	4.0805	0.0201571	0.887099	0.999603	0	-0.158046	3.96179	0.94984	0.32976	0.842236	0	-0.204923	4.02258	1.30095	0.254039	0.80604	0
DNAJC8	22826	0.00977011	5.63048	0.0225022	0.880759	0.976857	0	-0.00509914	5.58172	0.003233	0.954657	0.993567	0	0.0246683	5.67776	0.0700395	0.791279	0.995585	0	-0.0830905	5.62476	0.275661	0.599559	0.934875	0	-0.108896	5.63618	0.393894	0.53026	0.946478	0
ATPIF1	93974	-0.0539589	4.73781	0.634066	0.425868	0.816362	0	-0.101967	4.60811	1.17746	0.277874	0.748305	0	-0.00629092	4.85752	0.00423579	0.948108	0.999603	0	-0.201453	4.76404	1.61394	0.203939	0.769665	0	-0.301533	4.71103	2.94516	0.0861351	0.523864	0
SESN2	83667	-0.0571431	3.63199	0.554917	0.456315	0.835972	0	-0.166954	3.6441	2.44652	0.117786	0.527183	0	0.0546625	3.61973	0.243995	0.621336	0.981458	0	0.132277	3.66123	0.598382	0.439196	0.899139	0	-0.0852001	3.60204	0.203415	0.651979	0.976243	0
MED18	54797	0.0294268	2.93845	0.11408	0.735546	0.941245	0	-0.0999763	2.88252	0.668413	0.413605	0.852262	0	0.159362	2.99309	1.62396	0.202541	0.761999	0	0.0228108	2.92222	0.012701	0.910269	0.992657	0	-0.243149	2.95462	1.36803	0.24215	0.793999	0
PHACTR4	65979	0.0592465	4.60255	0.736019	0.390939	0.797331	0	0.0704721	4.71346	0.581929	0.445557	0.867193	0	0.0471322	4.48212	0.225789	0.634664	0.981458	0	0.235902	4.57412	2.22521	0.135774	0.695926	0	0.231311	4.6305	1.72224	0.189404	0.731274	0
SNHG3	8420	0.110655	3.1944	1.7938	0.180464	0.581113	0	0.193157	3.03971	2.66314	0.102698	0.494044	0	0.0291132	3.33602	0.0608695	0.805127	0.995916	0	-0.367466	3.12905	3.56777	0.0589115	0.53207	0	-0.238999	3.25728	1.44673	0.229054	0.780826	0
RCC1	1104	0.047065	3.0939	0.312464	0.576172	0.892128	0	0.0348893	3.01447	0.0862333	0.769022	0.96227	0	0.0592301	3.17017	0.239297	0.624715	0.981458	0	-0.13354	3.06507	0.457502	0.498794	0.915707	0	-0.179322	3.12239	0.782403	0.376407	0.88605	0
TRNAU1AP	54952	-0.0680847	4.0524	0.870373	0.350852	0.770397	0	-0.129277	3.91516	1.59723	0.206296	0.67003	0	-0.00747714	4.17873	0.00558299	0.940438	0.999603	0	-0.19091	4.07828	1.40832	0.235336	0.792622	0	-0.342372	4.02593	3.62187	0.0570249	0.440319	0
SNHG12	85028	-0.0151877	2.54341	0.0239017	0.877135	0.976732	0	0.0384745	2.4018	0.0719724	0.788486	0.965956	0	-0.0664471	2.67515	0.240121	0.624118	0.981458	0	-0.2904	2.52951	1.82002	0.177311	0.744338	0	-0.271623	2.55737	1.52371	0.217059	0.768361	0
SNORA61	677838	0.10586	-0.498941	0.252815	0.6151	0.905329	0	0.37932	-0.678279	1.73698	0.187522	0.65056	0	-0.15839	-0.329605	0.27526	0.599825	0.978565	0	-0.626398	-0.559028	2.75814	0.0967605	0.626996	0	-0.184943	-0.439431	0.234269	0.628376	0.969081	0
RAB42	115273	-0.0386445	0.435484	0.0491496	0.82455	0.967059	0	-0.114262	0.249588	0.230069	0.631473	0.930721	0	0.0324813	0.60771	0.0161679	0.898819	0.999603	0	-0.223108	0.416599	0.463655	0.495921	0.914707	0	-0.542646	0.454722	2.59428	0.10725	0.58401	0
TAF12	6883	0.0613312	3.91568	0.687716	0.406942	0.804714	0	0.0259368	3.79269	0.0620686	0.803256	0.9672	0	0.0962716	4.02993	0.883383	0.347277	0.895239	0	-0.191036	3.8823	1.34734	0.245744	0.798552	0	-0.284035	3.94845	2.46555	0.116367	0.600835	0
GMEB1	10691	0.00154904	1.94536	0.000184798	0.989154	0.997871	0	-0.0177823	1.9917	0.0125604	0.910766	0.986674	0	0.0214016	1.89684	0.0164813	0.897849	0.999603	0	0.139133	1.94807	0.34103	0.559235	0.924873	0	0.0752444	1.94263	0.0935128	0.759758	0.988901	0
YTHDF2	51441	0.0611758	4.73401	0.820448	0.365049	0.780113	0	0.0643908	4.75768	0.495271	0.481586	0.880751	0	0.0579204	4.70989	0.3549	0.551353	0.970917	0	0.0452427	4.70167	0.0816369	0.775091	0.970229	0	0.0518252	4.76571	0.0876817	0.767145	0.990146	0
EPB41	2035	-0.0638446	5.61373	0.949338	0.329888	0.747878	0	-0.180884	5.61909	4.0234	0.0448732	0.315691	0	0.0549426	5.60836	0.341465	0.558985	0.970917	0	0.123923	5.63965	0.612845	0.433719	0.899139	0	-0.105623	5.58731	0.372543	0.541622	0.950986	0
TMEM200B	399474	-0.333885	4.61858	23.4962	1.25162e-06	4.95918e-05	-1	-0.367961	4.6372	15.3583	8.89291e-05	0.00336996	-1	-0.299261	4.59966	9.28919	0.00230509	0.0449433	-1	0.0813887	4.76952	0.263693	0.607594	0.936098	0	-0.0148686	4.44959	0.00700668	0.93329	0.997402	0
SRSF4	6429	-0.064803	6.16201	0.94885	0.330012	0.74793	0	-0.0709738	6.16485	0.597524	0.439524	0.864205	0	-0.0586419	6.15917	0.375589	0.539974	0.969034	0	0.0122315	6.1961	0.00564154	0.940127	0.995018	0	-0.000665931	6.12707	1.40312e-05	0.997011	0.999332	0
MECR	51102	0.162214	5.28645	6.13978	0.0132174	0.107634	0	0.00152169	5.12401	0.000282199	0.986597	0.997429	0	0.320879	5.43291	11.5776	0.000667515	0.0178394	1	-0.149019	5.19059	0.888041	0.346009	0.849725	0	-0.452397	5.37649	6.85761	0.00882643	0.157925	0
PTPRU	10076	0.009247	4.7146	0.0182538	0.892528	0.979654	0	-0.076649	4.84378	0.705049	0.401092	0.845975	0	0.0989248	4.57234	1.00021	0.317261	0.878466	0	0.371271	4.70395	5.48231	0.0192098	0.330503	0	0.177665	4.7252	1.02633	0.311022	0.856779	0
MATN1-AS1	100129196	-0.300523	-0.158978	2.37401	0.12337	0.482862	0	-0.161962	-0.226971	0.384537	0.535185	0.900468	0	-0.438985	-0.0903601	2.31536	0.128102	0.626065	0	-0.263095	-0.0363457	0.563768	0.452746	0.901939	0	0.0225129	-0.296765	0.00365299	0.951805	0.997867	0
LAPTM5	7805	0.209496	7.18408	8.70347	0.00317605	0.0356137	1	0.0948761	6.72208	1.00596	0.315872	0.784001	0	0.33034	7.53388	9.89715	0.00165535	0.0354044	1	-0.47584	6.94156	7.7489	0.00537453	0.169	0	-1.07298	7.39184	32.226	1.37243e-08	2.8976e-06	-1
SDC3	9672	0.100672	6.35696	2.22917	0.135426	0.50529	0	0.0225695	6.47384	0.0587624	0.808463	0.968278	0	0.180533	6.22963	3.47918	0.0621455	0.440851	0	0.308133	6.31496	3.51447	0.0608351	0.538106	0	0.185173	6.39779	1.05521	0.304311	0.851621	0
PUM1	9698	-0.0087484	5.94754	0.0175019	0.894751	0.979884	0	-0.0581698	6.05601	0.404568	0.52474	0.897371	0	0.0416638	5.83011	0.19399	0.659616	0.984282	0	0.293652	5.94172	3.36841	0.0664579	0.551477	0	0.160561	5.95333	0.82968	0.362365	0.880953	0
SNRNP40	9410	0.0717036	4.0372	0.965202	0.32588	0.743506	0	0.0844574	3.93224	0.685018	0.407864	0.849494	0	0.0590504	4.13579	0.344255	0.557384	0.970917	0	-0.220443	4.00442	1.86283	0.172298	0.739586	0	-0.189074	4.06936	1.10979	0.292128	0.837014	0
ZCCHC17	51538	0.00408759	4.47517	0.00345543	0.953125	0.992541	0	0.027816	4.36094	0.0816935	0.775015	0.963518	0	-0.0195365	4.58161	0.0400175	0.841446	0.999574	0	-0.248321	4.47833	2.46735	0.116233	0.664469	0	-0.194001	4.47201	1.19225	0.274876	0.82443	0
FABP3	2170	-0.197507	3.35555	5.61849	0.0177719	0.134417	0	-0.00861883	2.92285	0.00487269	0.944349	0.991491	0	-0.379935	3.6934	10.9468	0.000937634	0.0232505	-1	-0.792776	3.38336	18.7384	1.49934e-05	0.00277389	-1	-0.768671	3.32692	15.056	0.000104365	0.00685518	-1
SERINC2	347735	-0.0798436	2.77711	0.759704	0.383421	0.792021	0	-0.169167	2.74949	1.73279	0.188055	0.650782	0	0.0110177	2.8047	0.00700667	0.93329	0.999603	0	0.00560658	2.81395	0.00074306	0.978253	0.998135	0	-0.118676	2.73904	0.307354	0.579308	0.958528	0
TINAGL1	64129	0.118942	6.72339	3.02784	0.0818468	0.37589	0	0.0872755	6.84638	0.851537	0.356118	0.814514	0	0.150845	6.58879	2.37855	0.123012	0.617641	0	0.298354	6.65248	3.14683	0.0760745	0.574798	0	0.22136	6.791	1.46191	0.226627	0.77855	0
PEF1	553115	0.015374	5.52654	0.056034	0.812878	0.964294	0	0.028384	5.44085	0.101241	0.750345	0.959514	0	0.0023643	5.60765	0.000643633	0.97976	0.999603	0	-0.181004	5.51975	1.31227	0.251984	0.802117	0	-0.153173	5.5333	0.787315	0.374913	0.88605	0
COL16A1	1307	-0.0603426	5.83072	0.818406	0.365647	0.780113	0	0.0341639	5.95051	0.136451	0.711835	0.951249	0	-0.155584	5.69988	2.7	0.100348	0.556002	0	0.173587	5.8371	1.19381	0.274562	0.811604	0	0.330541	5.82431	3.55635	0.0593182	0.450959	0
ADGRB2	576	-0.298518	2.73194	10.181	0.00141895	0.0188077	-1	-0.429012	2.84238	11.5665	0.000671519	0.0152918	-1	-0.157939	2.61063	1.2997	0.254267	0.82174	0	0.3201	2.87587	2.46204	0.116627	0.664469	0	0.135848	2.57049	0.383373	0.535803	0.948797	0
SPOCD1	90853	-0.219179	2.14593	3.18825	0.0741695	0.353483	0	-0.391698	1.34486	3.92873	0.0474679	0.325102	0	-0.0542469	2.67226	0.122394	0.726453	0.990401	0	-0.931166	2.10467	16.1046	5.99374e-05	0.00835674	-1	-1.85204	2.18729	57.43	3.50227e-14	1.66968e-11	-1
PTP4A2	8073	-0.107073	7.51179	2.32674	0.127168	0.491094	0	-0.183427	7.51975	3.60175	0.0577186	0.362834	0	-0.0304399	7.50379	0.0906205	0.76339	0.994523	0	0.0910569	7.56332	0.272829	0.60144	0.934875	0	-0.0646115	7.45833	0.118993	0.730129	0.987588	0
KHDRBS1	10657	0.00284352	6.09662	0.00183789	0.965805	0.99376	0	0.00734626	6.14736	0.00641439	0.936166	0.990124	0	-0.0016981	6.04396	0.000318676	0.985757	0.999603	0	0.0965145	6.09488	0.356331	0.550551	0.923583	0	0.111121	6.09835	0.391698	0.531408	0.946827	0
TMEM39B	55116	0.0354941	3.07915	0.177111	0.673868	0.924574	0	0.050218	3.05231	0.181885	0.669758	0.941804	0	0.0204935	3.10588	0.0280404	0.867014	0.999603	0	-0.0748828	3.05892	0.143397	0.704927	0.958957	0	-0.0314183	3.09922	0.0238784	0.877195	0.994672	0
KPNA6	23633	-0.0164565	5.71037	0.0631698	0.801554	0.962812	0	-0.0447087	5.76403	0.245061	0.620574	0.927169	0	0.0122738	5.65456	0.0172095	0.895629	0.999603	0	0.140081	5.72	0.780763	0.376908	0.872637	0	0.0798116	5.70066	0.210316	0.64652	0.975252	0
TXLNA	200081	0.0297097	5.55244	0.208127	0.64824	0.917239	0	0.0520714	5.63505	0.335237	0.562591	0.910583	0	0.00698484	5.46467	0.00552008	0.940774	0.999603	0	0.147961	5.53529	0.87685	0.349066	0.851425	0	0.194011	5.56941	1.25847	0.261941	0.811979	0
CCDC28B	79140	-0.0174416	0.761514	0.0119677	0.912887	0.984539	0	0.122735	0.538693	0.29943	0.58424	0.917448	0	-0.14822	0.96346	0.447405	0.50357	0.961324	0	-0.588247	0.761155	3.6308	0.0567194	0.524238	0	-0.334038	0.761914	1.12826	0.288146	0.835165	0
IQCC	55721	-0.0814975	1.1359	0.327829	0.56694	0.887935	0	-0.0762349	1.07368	0.145722	0.702658	0.947876	0	-0.0863308	1.19763	0.179577	0.671737	0.987271	0	-0.124703	1.16524	0.189727	0.663144	0.95232	0	-0.120597	1.10558	0.171004	0.679221	0.980129	0
TMEM234	56063	0.0298322	2.32486	0.0827923	0.773548	0.955485	0	0.0570203	2.28382	0.15353	0.695185	0.945966	0	0.00238205	2.36563	0.00026309	0.987059	0.999603	0	-0.0946411	2.30516	0.180296	0.671119	0.954143	0	-0.0698355	2.34452	0.0938663	0.759318	0.988901	0
EIF3I	8668	0.0199307	6.29136	0.0888262	0.765675	0.952408	0	-0.00606838	6.20781	0.00436159	0.947344	0.991698	0	0.04594	6.37048	0.226254	0.634315	0.981458	0	-0.133148	6.27958	0.660358	0.416434	0.889721	0	-0.192094	6.30306	1.14592	0.284405	0.832817	0
MTMR9LP	339483	0.221642	3.87515	8.52266	0.00350752	0.0385697	1	0.377442	4.01137	13.4999	0.00023858	0.00739197	1	0.0539109	3.72398	0.235278	0.627638	0.981458	0	0.168015	3.72635	0.988498	0.32011	0.835454	0	0.393374	4.01037	4.78199	0.0287588	0.310465	0
FAM167B	84734	0.379324	0.460915	4.73406	0.029571	0.193719	0	0.360361	0.538037	2.57586	0.108505	0.506779	0	0.410984	0.375538	2.39262	0.121909	0.614704	0	0.13408	0.280486	0.158836	0.69023	0.957357	0	0.204829	0.624496	0.399332	0.527434	0.945739	0
LCK	3932	0.199019	1.59638	2.43028	0.119012	0.473089	0	0.314622	1.51741	3.10102	0.0782434	0.432435	0	0.0820125	1.67332	0.207855	0.648454	0.983242	0	-0.26605	1.51165	1.01402	0.313942	0.832989	0	-0.0596289	1.67776	0.0526969	0.818435	0.993899	0
HDAC1	3065	0.217848	4.68371	10.2742	0.00134905	0.0181415	1	0.195326	4.72046	4.49096	0.0340744	0.263796	0	0.240666	4.64589	6.10566	0.0134749	0.169054	0	0.0946216	4.56873	0.358107	0.549559	0.923496	0	0.0589213	4.79046	0.113588	0.736095	0.987595	0
MARCKSL1	65108	0.423066	3.59842	29.5332	5.4967e-08	2.97085e-06	1	0.415024	3.65104	14.8783	0.000114677	0.00418471	1	0.431397	3.54347	14.4264	0.000145742	0.0053983	1	0.0979004	3.37878	0.289799	0.59035	0.93257	0	0.118773	3.78954	0.415174	0.519355	0.941842	0
FAM229A	100128071	-0.505521	-0.220854	5.88772	0.0152468	0.119858	0	-0.337435	-0.0318756	1.59956	0.205965	0.669996	0	-0.705365	-0.454728	4.73754	0.0295113	0.28675	0	0.352652	-0.0548865	1.0061	0.315838	0.834645	0	0.630833	-0.415132	2.69284	0.1008	0.568584	0
BSDC1	55108	-0.122873	6.23063	3.3748	0.0662007	0.327015	0	-0.143586	6.30726	2.41757	0.119981	0.530823	0	-0.101811	6.14962	1.12216	0.289453	0.857336	0	0.179397	6.28754	1.19732	0.273859	0.811582	0	0.135256	6.17133	0.576059	0.447861	0.917513	0
ZBTB8A	653121	0.039603	3.01488	0.211253	0.645787	0.916028	0	0.0707174	3.22616	0.384158	0.535386	0.900675	0	0.00494504	2.76517	0.00140037	0.970149	0.999603	0	0.437366	2.99281	4.75929	0.0291405	0.392696	0	0.505562	3.03677	6.02999	0.0140648	0.210211	0
ZBTB8OS	339487	0.0384971	3.47438	0.239548	0.624533	0.907506	0	-0.0623352	3.28383	0.304643	0.580986	0.91672	0	0.137496	3.64479	1.55056	0.213053	0.775353	0	-0.237593	3.44708	1.76584	0.183898	0.745757	0	-0.489358	3.50138	6.48851	0.0108574	0.179086	0
RBBP4	5928	-0.0169471	5.69112	0.0673784	0.795193	0.961816	0	0.00861334	5.72013	0.00913108	0.923873	0.988709	0	-0.0427247	5.66147	0.210353	0.646491	0.982871	0	0.034059	5.69745	0.0462079	0.829798	0.977901	0	0.0845385	5.68475	0.23629	0.626899	0.969081	0
SYNC	81493	0.0390255	4.73318	0.328787	0.566374	0.887829	0	-0.036543	4.73155	0.15514	0.693671	0.945708	0	0.114572	4.73483	1.37824	0.2404	0.808504	0	0.0967067	4.72453	0.372567	0.541609	0.922972	0	-0.100495	4.74179	0.328923	0.566294	0.955963	0
KIAA1522	57648	-0.259272	3.95048	12.0295	0.000523655	0.00830375	-1	-0.263568	4.05141	6.71868	0.0095408	0.110765	0	-0.254862	3.84142	5.59128	0.0180502	0.207275	0	0.223957	4.07899	1.93761	0.163928	0.734529	0	0.200221	3.80916	1.18489	0.276362	0.826428	0
YARS	8565	-0.0067518	5.06828	0.0107164	0.91755	0.984986	0	0.0253892	5.01841	0.0797246	0.777671	0.964024	0	-0.0389774	5.11665	0.168301	0.681626	0.988107	0	-0.130503	5.06869	0.678624	0.410061	0.888343	0	-0.0657239	5.06787	0.144393	0.703952	0.98414	0
S100PBP	64766	0.00140689	4.2562	0.000387896	0.984287	0.997649	0	0.0403349	4.26025	0.167818	0.682058	0.944328	0	-0.038177	4.25216	0.1487	0.69978	0.990401	0	-0.0343373	4.25211	0.0464086	0.829435	0.977901	0	0.0521948	4.26031	0.0854664	0.770022	0.990146	0
FNDC5	252995	-0.248183	1.5273	3.46257	0.0627725	0.314907	0	-0.0115514	1.52095	0.00409685	0.948965	0.992341	0	-0.480914	1.53396	6.39218	0.0114624	0.151591	0	-0.248063	1.59856	0.916648	0.338357	0.845647	0	0.256933	1.45164	0.890275	0.345403	0.873239	0
TMEM54	113452	-0.0540982	2.61131	0.313872	0.575314	0.89163	0	-0.011624	2.46642	0.00691158	0.933743	0.989713	0	-0.0970083	2.74601	0.517184	0.472045	0.955824	0	-0.354104	2.66093	2.80902	0.0937356	0.622745	0	-0.217772	2.55966	0.981509	0.321827	0.860256	0
RNF19B	127544	0.0239586	3.52206	0.0947896	0.758174	0.948869	0	-0.0834965	3.48995	0.586808	0.443656	0.866097	0	0.132446	3.55378	1.39955	0.2368	0.804335	0	0.0440381	3.50858	0.0628862	0.801991	0.974087	0	-0.168641	3.53549	0.78262	0.376341	0.88605	0
AK2	204	0.0176378	6.38221	0.068451	0.793606	0.961496	0	-0.0858858	6.38161	0.855153	0.355099	0.814452	0	0.12169	6.38281	1.57295	0.209779	0.772095	0	0.104639	6.37239	0.402658	0.52572	0.918667	0	-0.105325	6.39197	0.341671	0.558866	0.955511	0
AZIN2	113451	0.0111262	1.32086	0.006658	0.934968	0.987839	0	0.126882	1.27746	0.452737	0.501038	0.888855	0	-0.106542	1.3643	0.297393	0.585521	0.974533	0	-0.197342	1.31243	0.508784	0.475666	0.910304	0	0.0344097	1.32938	0.0152761	0.901635	0.997402	0
TRIM62	55223	0.00204561	2.03286	0.000331833	0.985466	0.997649	0	0.0174581	2.09125	0.0128946	0.909591	0.986674	0	-0.0143055	1.97106	0.00777936	0.929717	0.999603	0	0.113001	2.02556	0.23282	0.629441	0.942871	0	0.146977	2.04022	0.370343	0.542817	0.951298	0
ZNF362	149076	-0.0464128	4.59678	0.456221	0.499396	0.857508	0	-0.0469079	4.66459	0.25479	0.613722	0.92657	0	-0.045851	4.52537	0.218476	0.640204	0.981556	0	0.134635	4.61941	0.724205	0.394768	0.880912	0	0.146929	4.57375	0.691348	0.405706	0.899627	0
PHC2	1912	0.169659	5.65015	6.74742	0.00938833	0.0824912	0	0.155832	5.6526	2.98991	0.083785	0.448359	0	0.183596	5.64771	3.87065	0.0491376	0.38161	0	0.0132477	5.55859	0.007027	0.933194	0.993685	0	-0.0019539	5.73635	0.000125611	0.991058	0.999164	0
ZSCAN20	7579	0.0344614	0.905791	0.0518075	0.819947	0.965886	0	0.0272564	0.910613	0.0177693	0.893955	0.983307	0	0.0401763	0.901028	0.0317834	0.858504	0.999603	0	0.0479643	0.877143	0.0253748	0.873437	0.988886	0	-0.000430039	0.934318	2.14514e-06	0.998831	0.999774	0
CSMD2	114784	-0.461231	0.68973	7.51653	0.00611352	0.0586795	0	-0.139336	0.631734	0.386809	0.533981	0.900468	0	-0.80713	0.747343	10.4102	0.0012532	0.0290392	-1	-0.343596	0.832649	1.28104	0.257706	0.804196	0	0.213653	0.529889	0.419772	0.517051	0.941394	0
GJA4	2701	0.219421	4.54354	10.0119	0.0015553	0.0201807	1	0.153846	4.55759	2.62899	0.104928	0.498949	0	0.285901	4.52931	8.46293	0.00362457	0.0634986	0	0.0941379	4.4228	0.354448	0.551606	0.923583	0	-0.0270486	4.65526	0.0236209	0.877853	0.994672	0
SMIM12	113444	0.0174963	4.6372	0.0655754	0.797891	0.962694	0	-0.0560417	4.58458	0.355562	0.550981	0.906708	0	0.0913589	4.68827	0.880711	0.348007	0.895257	0	-0.0213989	4.62202	0.018293	0.892413	0.99195	0	-0.185129	4.65227	1.10529	0.293109	0.837667	0
LOC653160	653160	-0.0970949	2.13503	0.791466	0.373657	0.785433	0	0.00330286	2.23417	0.000497683	0.982202	0.997416	0	-0.204632	2.0268	1.63215	0.201406	0.759915	0	0.112754	2.17497	0.245721	0.620104	0.940626	0	0.331694	2.09352	1.91894	0.165974	0.696088	0
TMEM35B	100506144	0.056805	4.25025	0.630562	0.427149	0.816768	0	0.102726	4.18495	1.06839	0.301308	0.772024	0	0.0107839	4.3132	0.01187	0.913242	0.999603	0	-0.181552	4.21603	1.29084	0.255894	0.804077	0	-0.0783089	4.28381	0.192485	0.660856	0.976243	0
ZMYM6	9204	0.049413	4.2252	0.475647	0.490401	0.853645	0	0.0352478	4.23022	0.127438	0.721103	0.953141	0	0.0638825	4.22018	0.411995	0.520959	0.965983	0	0.026665	4.19523	0.0278319	0.867505	0.987893	0	-0.00437073	4.25468	0.000599366	0.980468	0.998358	0
ZMYM1	79830	0.00531971	3.04611	0.00383225	0.950638	0.991378	0	0.0906409	3.1191	0.602112	0.437773	0.863453	0	-0.0853147	2.96846	0.452454	0.501172	0.961324	0	0.0708476	3.03313	0.126965	0.7216	0.961461	0	0.238012	3.0591	1.34969	0.245332	0.798213	0
SFPQ	6421	0.0425654	6.00678	0.414417	0.519736	0.866367	0	0.117362	6.02246	1.65424	0.198383	0.658927	0	-0.032731	5.99091	0.118852	0.730283	0.990401	0	-0.0484676	5.98693	0.0913006	0.76253	0.96794	0	0.109938	6.02638	0.386251	0.534277	0.948684	0
ZMYM4	9202	0.0634374	5.11539	0.951791	0.329264	0.747468	0	-0.0369204	5.11657	0.170486	0.67968	0.944328	0	0.164729	5.11423	3.00576	0.0829688	0.506314	0	0.113273	5.08062	0.511437	0.474517	0.910056	0	-0.102512	5.14941	0.35185	0.553068	0.953589	0
KIAA0319L	79932	-0.0272652	5.0569	0.173272	0.67722	0.925426	0	-0.0223254	5.13636	0.062319	0.802867	0.9672	0	-0.0324316	4.97266	0.113567	0.736119	0.990401	0	0.162084	5.0655	1.04687	0.30623	0.830486	0	0.168083	5.04825	0.943717	0.331324	0.865118	0
NCDN	23154	0.143937	3.02214	2.79078	0.0948078	0.411381	0	0.185787	3.15256	2.55703	0.109805	0.509036	0	0.0992277	2.87728	0.589694	0.442537	0.944091	0	0.2413	2.95056	1.43401	0.231111	0.787366	0	0.318692	3.09065	2.44665	0.117776	0.60396	0
TFAP2E	339488	-0.069854	-0.101914	0.133584	0.714745	0.935029	0	-0.0614701	-0.285254	0.0545251	0.815368	0.969467	0	-0.0749847	0.0690827	0.0741012	0.785456	0.995585	0	-0.419212	-0.0831985	1.40851	0.235303	0.792622	0	-0.343387	-0.121366	0.890888	0.345237	0.873239	0
PSMB2	5690	0.0341354	5.82147	0.270707	0.602858	0.900352	0	0.00528716	5.75426	0.0034363	0.953255	0.993029	0	0.0629842	5.88584	0.445975	0.504252	0.961324	0	-0.0994193	5.80273	0.392101	0.531197	0.921111	0	-0.163217	5.83999	0.866849	0.351829	0.875852	0
C1orf216	127703	-0.0415457	4.17863	0.332773	0.564031	0.886599	0	-0.0615344	4.18867	0.384658	0.535121	0.900468	0	-0.0213223	4.16849	0.0452907	0.83147	0.998272	0	0.0406278	4.19987	0.0646241	0.799331	0.974087	0	0.000955285	4.15701	2.84987e-05	0.995741	0.999332	0
CLSPN	63967	-0.0893325	-0.0103765	0.19707	0.657096	0.920757	0	-0.0696703	-0.13195	0.0641309	0.800082	0.9672	0	-0.103995	0.106848	0.126665	0.721916	0.990401	0	-0.232596	0.015807	0.447666	0.503445	0.916585	0	-0.247822	-0.0375741	0.479171	0.488798	0.935138	0
AGO4	192670	0.0163646	5.26466	0.0633087	0.801341	0.962812	0	-0.0395845	5.27249	0.198597	0.655856	0.93907	0	0.0727828	5.25679	0.594371	0.440734	0.943864	0	0.0721947	5.25089	0.208991	0.64756	0.948476	0	-0.0387195	5.27833	0.0503427	0.822468	0.993899	0
AGO1	26523	-0.0223796	4.51551	0.104307	0.746721	0.944624	0	-0.088519	4.51375	0.868594	0.351345	0.810572	0	0.0448597	4.51731	0.20896	0.647584	0.983242	0	0.0587893	4.52441	0.138438	0.709839	0.959396	0	-0.0648643	4.50654	0.133833	0.714491	0.986328	0
AGO3	192669	0.117751	1.88034	1.02124	0.312225	0.733017	0	0.108315	1.89543	0.449506	0.50257	0.88924	0	0.127668	1.86489	0.58352	0.444936	0.945444	0	0.0458291	1.81749	0.0347694	0.85208	0.984589	0	0.0272608	1.94118	0.012267	0.91181	0.997402	0
ADPRHL2	54936	-0.0161012	3.76904	0.0459186	0.830324	0.968362	0	-0.0434643	3.69771	0.169599	0.680468	0.944328	0	0.0113474	3.83766	0.0114537	0.914772	0.999603	0	-0.107846	3.7699	0.412973	0.520464	0.918647	0	-0.173899	3.76818	0.883521	0.347239	0.873357	0
COL8A2	1296	-0.395734	3.76474	26.6896	2.38909e-07	1.14637e-05	-1	-0.315826	3.77417	8.7846	0.00303784	0.0481202	-1	-0.476184	3.75519	18.9944	1.31099e-05	0.000751634	-1	-0.0204408	3.91394	0.0156249	0.900524	0.992139	0	0.0689526	3.59737	0.132828	0.715518	0.986328	0
TRAPPC3	27095	0.0122973	5.36281	0.0358085	0.849911	0.97174	0	-0.0445192	5.23055	0.250471	0.616744	0.926644	0	0.0687994	5.48438	0.54004	0.462416	0.952999	0	-0.193091	5.35272	1.49797	0.220985	0.78179	0	-0.315172	5.37285	3.33473	0.0678315	0.472822	0
MAP7D1	55700	-0.116	7.02972	2.79132	0.0947759	0.411363	0	-0.239804	7.15534	6.24446	0.0124582	0.132459	0	0.0080623	6.89204	0.00660285	0.935237	0.999603	0	0.360633	7.09259	4.41172	0.0356929	0.428498	0	0.15846	6.96397	0.740438	0.389521	0.892169	0
THRAP3	9967	-0.0621177	6.41951	0.850114	0.35652	0.774508	0	-0.102503	6.51373	1.2106	0.271213	0.7415	0	-0.021288	6.31862	0.0485506	0.825605	0.997094	0	0.244471	6.44755	2.17345	0.140411	0.704181	0	0.145083	6.39089	0.648307	0.420719	0.907622	0
SH3D21	79729	-0.23667	0.966366	2.329	0.126983	0.490882	0	-0.0446698	0.965844	0.0446254	0.832694	0.971137	0	-0.439751	0.967122	3.67787	0.0551392	0.410944	0	-0.124936	1.05562	0.183912	0.668033	0.953489	0	0.199274	0.869792	0.422478	0.515703	0.941394	0
EVA1B	55194	0.127327	2.45641	1.54738	0.213523	0.629796	0	0.0337874	2.27818	0.0528909	0.818107	0.969467	0	0.225297	2.62037	2.50782	0.113283	0.592793	0	-0.183289	2.35946	0.686806	0.407253	0.887039	0	-0.5195	2.54878	5.52701	0.0187251	0.247088	0
STK40	83931	-0.108912	6.15441	2.64809	0.103674	0.434662	0	-0.20081	6.2794	4.69802	0.0301974	0.243016	0	-0.0154462	6.0174	0.0260711	0.871727	0.999603	0	0.336883	6.19888	4.26823	0.0388313	0.44529	0	0.184166	6.1085	1.07453	0.299925	0.845915	0
LSM10	84967	0.00684469	4.18933	0.00894435	0.924653	0.985988	0	-0.0974212	3.95909	0.911514	0.339713	0.800656	0	0.109398	4.38964	1.21823	0.269708	0.838843	0	-0.317719	4.17764	3.92985	0.0474363	0.486847	0	-0.548917	4.20097	9.36131	0.00221614	0.0639694	0
OSCP1	127700	0.0842064	3.12103	1.00217	0.316786	0.736574	0	-0.0107353	2.86683	0.00756081	0.930709	0.989423	0	0.17513	3.33997	2.2136	0.136799	0.646672	0	-0.367734	3.06603	3.45754	0.0629638	0.542713	0	-0.583412	3.17448	8.34437	0.00386884	0.093123	0
MRPS15	64960	-0.0498008	5.63048	0.576155	0.447823	0.830831	0	-0.166947	5.41419	3.45707	0.0629818	0.382833	0	0.0658136	5.81915	0.485256	0.486051	0.958549	0	-0.274849	5.64263	3.00924	0.082791	0.596087	0	-0.541025	5.61821	9.68279	0.00186002	0.0573887	0
CSF3R	1441	-0.0181649	4.59788	0.0639329	0.800384	0.962812	0	0.0208948	4.48908	0.044659	0.832632	0.971137	0	-0.058424	4.69958	0.320091	0.571553	0.970917	0	-0.241076	4.50797	2.32766	0.127093	0.681787	0	-0.185145	4.68288	1.10864	0.292378	0.837014	0
GRIK3	2899	-0.200682	0.330574	1.0782	0.299101	0.723893	0	0.00688884	0.523439	0.000965161	0.975216	0.996832	0	-0.495706	0.0989754	2.65466	0.103247	0.565772	0	0.648883	0.444001	3.9246	0.0475846	0.487539	0	0.31403	0.205052	0.821801	0.364654	0.882134	0
LINC01137	728431	0.0302003	1.62218	0.0571751	0.811018	0.963801	0	-0.0491015	1.37005	0.0702756	0.790936	0.966456	0	0.105879	1.84275	0.387859	0.533427	0.96796	0	-0.377908	1.59754	2.12437	0.144972	0.711336	0	-0.596881	1.64677	5.18342	0.0228034	0.273548	0
ZC3H12A	80149	-0.0734872	2.43536	0.526785	0.467962	0.841585	0	-0.0302325	2.47202	0.0471665	0.828069	0.970672	0	-0.117988	2.39717	0.657956	0.417282	0.931866	0	0.0313902	2.44275	0.0207112	0.885569	0.990371	0	0.125544	2.4279	0.313326	0.575646	0.957687	0
MEAF6	64769	-0.0347533	4.95734	0.277675	0.598229	0.897906	0	-0.0291989	4.91667	0.104404	0.746607	0.958546	0	-0.0403108	4.99707	0.178042	0.673061	0.987271	0	-0.0862328	4.97137	0.295352	0.586811	0.930824	0	-0.0742597	4.94314	0.183089	0.668732	0.979259	0
SNIP1	79753	0.00676924	3.58859	0.00774021	0.929894	0.98688	0	0.0226142	3.59823	0.0444912	0.832942	0.971137	0	-0.00934763	3.57885	0.00706566	0.933011	0.999603	0	0.00543713	3.58588	0.000984986	0.974963	0.99799	0	0.0362025	3.5913	0.0365873	0.848308	0.993899	0
DNALI1	7802	-0.0403814	1.8828	0.120099	0.728927	0.939317	0	0.0956189	1.82183	0.337158	0.561474	0.909603	0	-0.175676	1.9427	1.15999	0.281468	0.849636	0	-0.260137	1.90701	1.16537	0.280355	0.814803	0	0.0265202	1.85796	0.0112197	0.915643	0.997402	0
GNL2	29889	-0.0269658	4.87535	0.164209	0.685311	0.926984	0	-0.0568561	4.81162	0.391106	0.531719	0.899997	0	0.00297316	4.93663	0.000962905	0.975245	0.999603	0	-0.0958034	4.88964	0.364231	0.546166	0.923135	0	-0.154934	4.86089	0.790639	0.373907	0.88605	0
RSPO1	284654	0.536113	1.10767	11.129	0.000849869	0.0122778	1	0.268124	0.605808	1.36825	0.242112	0.709542	0	0.819075	1.48763	13.7939	0.000204	0.00710078	1	-0.817416	0.88288	7.27543	0.0069904	0.195752	0	-0.983673	1.30667	12.0796	0.000509759	0.0224887	-1
C1orf109	54955	0.0122022	3.62509	0.0253839	0.873414	0.975927	0	0.0708782	3.66078	0.445942	0.504268	0.889278	0	-0.0479682	3.58828	0.186317	0.666	0.987252	0	0.0202066	3.6179	0.0137579	0.906627	0.992301	0	0.128614	3.63229	0.466736	0.494493	0.937658	0
CDCA8	55143	-0.154057	0.372776	0.749861	0.38652	0.793288	0	0.0655018	0.201503	0.0731811	0.78676	0.965274	0	-0.370049	0.532016	2.06498	0.150717	0.679514	0	-0.488331	0.457209	2.24437	0.134102	0.69394	0	-0.173439	0.281187	0.255444	0.613268	0.967184	0
MANEAL	149175	0.0256383	0.386902	0.0213836	0.883739	0.977603	0	0.0695074	0.37445	0.0912122	0.762642	0.961838	0	-0.0242938	0.400005	0.00874442	0.925497	0.999603	0	-0.0278417	0.35789	0.00706906	0.932995	0.993685	0	0.0158613	0.415968	0.00220103	0.962581	0.997867	0
YRDC	79693	0.0192198	2.36796	0.0352922	0.850985	0.97174	0	0.063978	2.27622	0.192168	0.661118	0.939759	0	-0.025327	2.45612	0.0319557	0.858125	0.999603	0	-0.229525	2.35614	1.07583	0.299632	0.826435	0	-0.139735	2.37981	0.380565	0.537301	0.948878	0
C1orf122	127687	0.0532081	4.586	0.590467	0.442239	0.828219	0	-0.0598163	4.3603	0.374394	0.540619	0.902741	0	0.165144	4.78267	2.85466	0.0911097	0.528043	0	-0.298668	4.543	3.56124	0.0591435	0.532103	0	-0.545506	4.62789	9.51673	0.00203607	0.0605453	0
MTF1	4241	0.0572922	3.81646	0.585772	0.444059	0.829251	0	-0.0417422	3.85807	0.164184	0.685333	0.944328	0	0.159426	3.7734	2.20439	0.137619	0.648128	0	0.19741	3.78633	1.39189	0.238086	0.796198	0	-0.0195145	3.84611	0.0113662	0.915097	0.997402	0
INPP5B	3633	0.0546247	4.34828	0.598091	0.439307	0.826021	0	0.085523	4.37689	0.775477	0.378528	0.83248	0	0.0231998	4.31898	0.055112	0.814395	0.997092	0	0.0331339	4.3174	0.0434841	0.834816	0.980166	0	0.0837188	4.37859	0.221311	0.638043	0.971357	0
SF3A3	10946	0.0244878	5.3042	0.142272	0.706033	0.932394	0	0.0495144	5.30039	0.310927	0.577112	0.91593	0	-0.000711611	5.30803	5.71796e-05	0.993967	0.999603	0	-0.0366541	5.29016	0.0539317	0.816358	0.975221	0	0.0217345	5.31814	0.0158751	0.899735	0.997402	0
FHL3	2275	0.188225	2.35713	3.32304	0.0683156	0.333654	0	0.26035	2.37453	3.30749	0.0689647	0.404965	0	0.114599	2.33932	0.612612	0.433806	0.93841	0	-0.0419911	2.25422	0.0349692	0.85166	0.984589	0	0.108674	2.45408	0.23704	0.626352	0.969081	0
UTP11	51118	0.101194	3.80633	1.83023	0.176101	0.576634	0	0.127519	3.72579	1.47132	0.225137	0.69516	0	0.075021	3.88333	0.510799	0.474793	0.956227	0	-0.183015	3.75359	1.18194	0.276961	0.81295	0	-0.135826	3.85742	0.551717	0.457617	0.918933	0
RRAGC	64121	-0.0637358	6.11072	0.917032	0.338255	0.755981	0	-0.138745	6.09507	2.28645	0.130508	0.553375	0	0.0115258	6.12623	0.0144621	0.904278	0.999603	0	0.0410865	6.13978	0.0641649	0.80003	0.974087	0	-0.106118	6.08104	0.35786	0.549697	0.952499	0
RHBDL2	54933	-0.41727	-0.174719	4.42662	0.0353825	0.218227	0	-0.426626	-0.256769	2.63053	0.104827	0.498788	0	-0.397865	-0.0922928	1.7982	0.179931	0.729416	0	-0.269586	0.0221839	0.597017	0.439719	0.899139	0	-0.0481065	-0.406618	0.0160225	0.899273	0.997402	0
AKIRIN1	79647	0.0236567	5.08681	0.132142	0.716222	0.935526	0	0.013589	5.04054	0.0228831	0.879761	0.981333	0	0.0338303	5.1318	0.127341	0.721205	0.990401	0	-0.0855211	5.07507	0.291561	0.589222	0.932375	0	-0.0967	5.09848	0.312751	0.575997	0.95769	0
NDUFS5	4725	-0.0899218	5.98522	1.82648	0.176543	0.577229	0	-0.111174	5.68217	1.50587	0.21977	0.687402	0	-0.0690354	6.23617	0.508872	0.475628	0.956227	0	-0.488959	6.01904	9.20106	0.00241875	0.110671	0	-0.624895	5.95055	12.4724	0.000413011	0.0194391	-1
MACF1	23499	0.0699183	7.42882	0.996818	0.318082	0.737717	0	0.0415965	7.46087	0.185742	0.666485	0.941321	0	0.0983019	7.39603	0.950417	0.329613	0.88691	0	0.0943631	7.38788	0.296578	0.586036	0.930702	0	0.0373293	7.46865	0.039694	0.84208	0.993899	0
KIAA0754	643314	-0.166606	0.156742	0.680735	0.409334	0.804714	0	-0.408487	0.252469	2.49517	0.114196	0.517066	0	0.116762	0.051614	0.135145	0.713156	0.990401	0	0.538451	0.202151	2.47847	0.115414	0.663316	0	9.13148e-05	0.109093	2.47619e-08	0.999874	0.999986	0
PPIEL	728448	-0.201357	2.50178	4.10184	0.0428367	0.246432	0	-0.0488297	2.60036	0.133479	0.714851	0.951674	0	-0.365175	2.39441	6.2461	0.0124467	0.159818	0	0.0527395	2.59334	0.0613214	0.804419	0.974087	0	0.400674	2.40342	3.14879	0.0759833	0.496311	0
PABPC4	8761	-0.0675288	6.22476	1.02287	0.31184	0.733017	0	-0.119019	6.22652	1.67034	0.196213	0.65767	0	-0.0158143	6.22301	0.0271038	0.869233	0.999603	0	0.0536431	6.2562	0.10759	0.742905	0.96342	0	-0.0485432	6.19259	0.0740517	0.785526	0.99088	0
HEYL	26508	0.224637	2.69877	5.60867	0.0178719	0.134899	0	0.208287	2.98001	2.95426	0.0856517	0.454143	0	0.243875	2.34498	2.69021	0.100966	0.558243	0	0.666052	2.57118	9.61186	0.00193325	0.0965252	0	0.638581	2.81645	9.00789	0.00268817	0.0722863	0
PPIE	10450	-0.0803286	4.81531	1.44034	0.230085	0.651359	0	-0.079899	4.76251	0.763131	0.382351	0.83432	0	-0.0808263	4.86648	0.705269	0.401019	0.921772	0	-0.101464	4.85287	0.408843	0.522557	0.918647	0	-0.106528	4.77666	0.370699	0.542624	0.951298	0
BMP8B	656	-0.671642	0.468061	13.1449	0.000288296	0.00503038	-1	-0.702686	0.718049	9.15908	0.00247488	0.0416111	-1	-0.655677	0.146021	5.20739	0.0224911	0.241042	0	0.684727	0.74412	4.83751	0.0278471	0.385349	0	0.476595	0.120596	1.82586	0.176617	0.7136	0
TRIT1	54802	0.00336934	3.30817	0.00175594	0.966575	0.993878	0	0.0766186	3.29202	0.460614	0.497337	0.88752	0	-0.0703959	3.32438	0.360713	0.548111	0.970794	0	-0.105253	3.30953	0.322544	0.570083	0.926921	0	0.0415646	3.3068	0.0444555	0.833008	0.993899	0
MYCL	4610	-0.207626	0.498412	1.31847	0.250866	0.673911	0	-0.298958	0.264626	1.4579	0.227264	0.695977	0	-0.125043	0.709982	0.236742	0.626569	0.981458	0	-0.532083	0.716382	2.91956	0.0875117	0.60791	0	-0.42828	0.239354	1.535	0.215364	0.765111	0
MFSD2A	84879	-0.39962	0.399165	3.87332	0.0490593	0.269437	0	-0.507091	0.0327372	3.16765	0.0751103	0.424004	0	-0.313811	0.710377	1.25301	0.262979	0.83135	0	-0.661974	0.771703	4.58636	0.0322273	0.410637	0	-0.990108	-0.107428	7.28978	0.00693478	0.134621	0
CAP1	5652	-0.0199911	7.48389	0.0815611	0.775193	0.955664	0	-0.0381395	7.46449	0.157109	0.691832	0.945064	0	-0.00172013	7.50306	0.000288986	0.986437	0.999603	0	-0.0218272	7.49379	0.0157552	0.900112	0.992139	0	-0.0553919	7.47393	0.0873641	0.767555	0.990146	0
PPT1	5538	0.0677462	6.34704	1.01577	0.313525	0.733315	0	0.0451643	6.19898	0.240966	0.623509	0.92775	0	0.0903184	6.48152	0.859686	0.353826	0.897409	0	-0.232184	6.29598	2.0022	0.157071	0.726949	0	-0.33025	6.3964	3.35066	0.0671782	0.470422	0
RLF	3640	0.0555444	3.92717	0.56519	0.452177	0.833053	0	0.00843908	3.94711	0.00683411	0.934115	0.989819	0	0.103427	3.90686	0.977752	0.322755	0.882506	0	0.0818273	3.89745	0.248792	0.617927	0.940429	0	0.00294005	3.95642	0.000265172	0.987008	0.999164	0
ZMPSTE24	10269	0.0107035	5.29443	0.0270788	0.869293	0.975529	0	0.0645869	5.31087	0.527378	0.467711	0.877315	0	-0.0436882	5.27777	0.214522	0.643246	0.981877	0	-0.0228664	5.28465	0.0209861	0.884817	0.990371	0	0.0891653	5.30417	0.267003	0.605349	0.965095	0
COL9A2	1298	-0.350947	0.790119	4.8152	0.0282098	0.187714	0	-0.325461	0.690638	2.19936	0.138068	0.56862	0	-0.37894	0.887046	2.70113	0.100277	0.555886	0	-0.158287	0.930757	0.282193	0.595268	0.933222	0	-0.263375	0.630372	0.663152	0.41545	0.904675	0
SMAP2	10902	0.0885297	5.68819	1.81965	0.177354	0.577278	0	0.0657434	5.74	0.525594	0.468465	0.877315	0	0.1116	5.63434	1.41908	0.233554	0.800045	0	0.10744	5.63394	0.460799	0.497251	0.915043	0	0.10483	5.74056	0.361209	0.547836	0.95197	0
ZFP69	339559	0.0953386	1.80547	0.6465	0.421367	0.813292	0	0.1653	1.83257	1.02373	0.311636	0.78049	0	0.0227944	1.77741	0.0177693	0.893955	0.999603	0	-0.0197038	1.75713	0.00625316	0.936971	0.994619	0	0.140033	1.85289	0.311867	0.576537	0.95769	0
EXO5	64789	0.0334031	2.31739	0.103336	0.747863	0.945157	0	0.0518281	2.24322	0.123365	0.725413	0.953581	0	0.0150386	2.38959	0.0109333	0.916723	0.999603	0	-0.172582	2.29346	0.596737	0.439826	0.899139	0	-0.130104	2.34115	0.325293	0.568444	0.955963	0
ZNF684	127396	0.0796398	2.13332	0.532565	0.465531	0.840118	0	0.142347	2.05838	0.836	0.360543	0.81707	0	0.0173215	2.20625	0.0130344	0.909104	0.999603	0	-0.223745	2.08927	0.938307	0.332713	0.843505	0	-0.0820218	2.17666	0.121266	0.727666	0.987385	0
RIMS3	9783	-0.0666473	1.93428	0.331757	0.564626	0.88664	0	-0.205638	2.03294	1.71418	0.190444	0.652427	0	0.0823544	1.8268	0.233524	0.628923	0.981458	0	0.369111	1.97245	2.41797	0.11995	0.671495	0	0.0676211	1.8946	0.074091	0.785471	0.99088	0
NFYC-AS1	100130557	-0.198793	1.04801	1.83929	0.175034	0.574885	0	-0.0184449	1.11202	0.00870489	0.925665	0.989183	0	-0.394075	0.979138	3.18863	0.0741521	0.477514	0	-0.0147814	1.13542	0.00264329	0.958996	0.996605	0	0.346839	0.953286	1.31909	0.250755	0.803252	0
NFYC	4802	-0.0429016	4.78249	0.408136	0.522917	0.868906	0	-0.0057483	4.77402	0.00396851	0.94977	0.99248	0	-0.0803955	4.79098	0.691675	0.405595	0.923762	0	-0.0496788	4.8015	0.0981703	0.754037	0.966369	0	0.0175272	4.7632	0.0100245	0.920247	0.997402	0
KCNQ4	9132	0.0094715	1.81568	0.00625026	0.936986	0.988346	0	0.0135991	2.03794	0.00758964	0.930577	0.989423	0	0.00269541	1.54837	0.000201783	0.988666	0.999603	0	0.535942	1.80829	4.70668	0.0300455	0.395408	0	0.500124	1.82312	3.91751	0.0477856	0.398562	0
CITED4	163732	-0.0267042	2.94499	0.0915369	0.762232	0.950796	0	-0.207525	2.91185	2.81995	0.0930992	0.472497	0	0.153969	2.97807	1.47241	0.224966	0.789389	0	0.0678745	2.94558	0.113352	0.73636	0.96254	0	-0.208583	2.94441	1.00532	0.316025	0.857973	0
CTPS1	1503	0.111683	3.13851	1.78224	0.181874	0.582319	0	0.213459	3.16858	3.38688	0.0657173	0.392047	0	0.00819454	3.10753	0.00446546	0.946722	0.999603	0	-0.0471207	3.08503	0.0575972	0.810335	0.974949	0	0.166261	3.1904	0.686727	0.40728	0.899627	0
SCMH1	22955	-0.231201	5.19584	12.5672	0.000392571	0.00655123	-1	-0.25354	5.26118	8.11031	0.00440142	0.0636483	0	-0.208492	5.12725	4.78324	0.0287381	0.281832	0	0.164416	5.30182	1.08494	0.297596	0.825704	0	0.100657	5.08127	0.338735	0.56056	0.955511	0
HIVEP3	59269	-0.189246	3.54699	5.8359	0.0157024	0.122591	0	-0.22485	3.68585	4.46669	0.0345618	0.266175	0	-0.150616	3.39256	1.64785	0.199252	0.756254	0	0.314247	3.62545	3.33097	0.0679869	0.555361	0	0.282444	3.46367	2.1513	0.142449	0.651585	0
FOXJ3	22887	0.052002	5.69773	0.632128	0.426576	0.816768	0	-0.020537	5.77745	0.0516405	0.820233	0.969467	0	0.125522	5.61323	1.80527	0.179077	0.728195	0	0.242402	5.66793	2.34037	0.126059	0.680187	0	0.0908312	5.72697	0.271615	0.602251	0.964924	0
RIMKLA	284716	0.095921	0.284176	0.284007	0.594087	0.897774	0	0.181433	0.267006	0.579483	0.446515	0.867236	0	0.00662642	0.302001	0.000591274	0.9806	0.999603	0	-0.101197	0.219754	0.08862	0.765939	0.968401	0	0.088676	0.34691	0.0679056	0.794411	0.991678	0
ZMYND12	84217	0.251608	1.0663	3.00762	0.0828738	0.379527	0	0.154624	1.00109	0.58922	0.442721	0.865745	0	0.350337	1.13111	2.80078	0.0942184	0.536241	0	-0.0445009	0.947207	0.0223756	0.881092	0.989921	0	-0.21037	1.17845	0.535047	0.464493	0.923126	0
PPCS	79717	-0.0649286	5.59496	0.991476	0.319382	0.739008	0	-0.0963638	5.43957	1.16112	0.281233	0.753003	0	-0.0337424	5.73567	0.129561	0.718888	0.990401	0	-0.2494	5.62458	2.48039	0.115274	0.663316	0	-0.346217	5.56468	4.00073	0.0454805	0.392156	0
CCDC30	728621	-0.0134275	0.378983	0.00601434	0.938184	0.988358	0	0.00109512	0.364954	2.08457e-05	0.996357	0.998989	0	-0.0313164	0.393677	0.0144015	0.904478	0.999603	0	0.00079961	0.364553	5.30389e-06	0.998162	0.999346	0	-0.0141409	0.393593	0.00175866	0.966549	0.997867	0
PPIH	10465	-0.00884699	3.37754	0.0123382	0.911555	0.984287	0	-0.0204168	3.18097	0.0315446	0.859031	0.976239	0	0.00252738	3.5527	0.000505949	0.982054	0.999603	0	-0.352041	3.3797	3.73346	0.0533328	0.511822	0	-0.399981	3.37538	4.18595	0.0407604	0.369116	0
YBX1	4904	-0.0842394	7.12876	1.47844	0.224018	0.643967	0	-0.150377	7.00489	2.5087	0.113219	0.515607	0	-0.0182307	7.24295	0.0331206	0.85559	0.999603	0	-0.160073	7.16366	0.866609	0.351896	0.852688	0	-0.320834	7.09297	3.00285	0.0831184	0.515271	0
P3H1	64175	0.0695252	4.53645	1.01191	0.314447	0.734272	0	0.0983519	4.48092	1.05668	0.303974	0.77384	0	0.0407258	4.5902	0.174027	0.676557	0.987271	0	-0.132415	4.49947	0.702476	0.401953	0.884531	0	-0.0873832	4.57261	0.244495	0.620978	0.968208	0
C1orf50	79078	0.0374914	2.64917	0.15907	0.690014	0.927909	0	-0.0733316	2.55792	0.296898	0.585834	0.917448	0	0.147634	2.73652	1.24748	0.264035	0.832788	0	-0.0700373	2.63159	0.109273	0.740973	0.96342	0	-0.29068	2.66672	1.79972	0.179746	0.718927	0
SVBP	374969	-0.0254309	4.32875	0.127496	0.721043	0.936995	0	-0.125121	4.08715	1.54165	0.214373	0.67973	0	0.0723326	4.5372	0.538869	0.462902	0.953285	0	-0.316525	4.321	3.95641	0.0466931	0.483609	0	-0.589283	4.3365	10.8482	0.000988942	0.0360878	-1
ERMAP	114625	-0.103372	4.98129	2.46004	0.116776	0.468595	0	-0.181807	4.96619	4.06083	0.043889	0.310798	0	-0.0241808	4.9963	0.0637548	0.800657	0.995585	0	0.0444095	5.02749	0.0784941	0.779349	0.970229	0	-0.108857	4.93346	0.393142	0.530653	0.946478	0
ZNF691	51058	0.148266	2.39571	2.1368	0.143801	0.520084	0	0.110697	2.38481	0.610697	0.434525	0.861513	0	0.186435	2.40681	1.69381	0.1931	0.749228	0	0.018454	2.32142	0.00688533	0.933869	0.993685	0	-0.0537949	2.46706	0.0583093	0.809188	0.993899	0
SLC2A1	6513	0.0483973	3.20678	0.309672	0.577881	0.893265	0	0.0243609	3.19185	0.040028	0.841426	0.974043	0	0.0728408	3.22185	0.329402	0.566011	0.970917	0	0.049648	3.25523	0.0696768	0.791808	0.971634	0	-0.118046	3.15665	0.343589	0.557765	0.954712	0
EBNA1BP2	10969	0.0173045	4.50059	0.0622118	0.803034	0.963011	0	0.0227842	4.39444	0.055341	0.814017	0.969467	0	0.0118473	4.60004	0.0147077	0.903473	0.999603	0	-0.201751	4.48895	1.62948	0.201775	0.767035	0	-0.210726	4.51218	1.41143	0.234819	0.785104	0
CFAP57	149465	0.597128	-0.462928	6.61138	0.0101329	0.0874731	0	1.16586	-0.724079	12.8188	0.000343148	0.00964141	1	0.10512	-0.235031	0.101402	0.750153	0.992394	0	-1.12173	-0.742466	8.13601	0.00433947	0.153104	0	-0.0972484	-0.223273	0.0702178	0.79102	0.990976	0
TIE1	7075	0.291357	5.69904	19.4667	1.02368e-05	0.000303187	1	0.371378	5.86398	16.5066	4.84823e-05	0.0020472	1	0.208933	5.51259	4.87077	0.0273153	0.273068	0	0.314726	5.52632	3.96342	0.0464991	0.482591	0	0.383047	5.85345	4.75773	0.029167	0.313013	0
MPL	4352	0.170512	0.646859	1.07698	0.299373	0.723893	0	0.128111	0.724993	0.362355	0.547201	0.904767	0	0.218965	0.56204	0.738627	0.390101	0.915475	0	0.250815	0.561397	0.618184	0.431723	0.898731	0	0.159148	0.729115	0.252988	0.614979	0.967668	0
CDC20	991	0.439685	0.921545	7.63176	0.00573494	0.0560136	0	0.313772	0.510442	1.80804	0.178743	0.636387	0	0.552085	1.24927	6.79575	0.00913753	0.12764	0	-0.539915	0.670947	2.96836	0.084908	0.602716	0	-0.927051	1.14097	10.0119	0.00155531	0.0507415	0
ELOVL1	64834	-0.0224374	6.1958	0.113281	0.736439	0.941245	0	-0.0568258	6.11236	0.38451	0.535199	0.900468	0	0.0119672	6.2748	0.0154523	0.901072	0.999603	0	-0.135396	6.2106	0.68954	0.406321	0.887039	0	-0.190225	6.18083	1.13773	0.286133	0.833417	0
MED8	112950	0.0350503	5.04674	0.287297	0.591958	0.897774	0	-0.0358705	4.96522	0.157834	0.691159	0.944557	0	0.105615	5.12417	1.24067	0.265342	0.834069	0	-0.0876225	5.03203	0.305519	0.580443	0.929125	0	-0.229372	5.06133	1.75639	0.185075	0.724564	0
SZT2	23334	-0.08168	5.51281	1.55056	0.213053	0.629127	0	-0.0448391	5.68708	0.245752	0.620082	0.927169	0	-0.120021	5.31434	1.58551	0.207968	0.770694	0	0.339388	5.54556	4.60357	0.0319054	0.409206	0	0.411168	5.47928	5.68252	0.0171347	0.235786	0
HYI	81888	-0.285216	4.79436	17.8667	2.36935e-05	0.000600627	-1	-0.356476	4.74603	14.9024	0.000113222	0.00415211	-1	-0.213869	4.84135	4.88122	0.0271505	0.272408	0	-0.0339614	4.92282	0.0457387	0.830652	0.978417	0	-0.169288	4.65301	0.924668	0.336252	0.867083	0
PTPRF	5792	-0.272826	8.61999	14.0345	0.000179491	0.00337065	-1	-0.380087	8.77023	14.2295	0.000161811	0.00545981	-1	-0.164968	8.45224	2.49621	0.114121	0.595322	0	0.379041	8.73801	4.47935	0.0343069	0.420663	0	0.246359	8.49143	1.6526	0.198605	0.744396	0
KDM4A	9682	-0.0037441	4.78177	0.0031018	0.955586	0.992643	0	-0.0316887	4.82338	0.121924	0.726957	0.953973	0	0.0247429	4.73881	0.0647835	0.799089	0.995585	0	0.115055	4.78212	0.526794	0.467958	0.906778	0	0.0564307	4.78142	0.104126	0.746934	0.988901	0
ST3GAL3	6487	-0.0277772	4.18891	0.147925	0.700526	0.931367	0	-0.0939541	4.25154	0.901992	0.342248	0.802871	0	0.0403918	4.12308	0.158769	0.690292	0.989098	0	0.200269	4.19345	1.56734	0.210594	0.772356	0	0.0589058	4.18435	0.108477	0.741885	0.988311	0
IPO13	9670	0.0607652	4.48913	0.764909	0.381796	0.791106	0	-0.0129165	4.49855	0.0183615	0.892213	0.983077	0	0.135325	4.47963	1.90444	0.167582	0.708437	0	0.0896074	4.45818	0.321968	0.570428	0.926921	0	-0.0474759	4.51952	0.0717846	0.788756	0.99088	0
DPH2	1802	0.030928	3.66913	0.164956	0.684634	0.926984	0	0.0687058	3.63519	0.414865	0.51951	0.89686	0	-0.00708239	3.70263	0.00424843	0.948031	0.999603	0	-0.110744	3.64974	0.417637	0.518118	0.918647	0	-0.025299	3.68833	0.0183387	0.892279	0.997051	0
ATP6V0B	533	0.0116699	5.21229	0.0318435	0.858372	0.973889	0	0.00523766	4.92531	0.00335227	0.953829	0.99312	0	0.0178313	5.45263	0.035483	0.850587	0.999603	0	-0.458117	5.1671	8.35373	0.00384896	0.145641	0	-0.596382	5.25622	11.8481	0.000577217	0.024304	-1
B4GALT2	8704	-0.0529545	5.38956	0.660986	0.416212	0.809794	0	-0.133877	5.38635	2.24687	0.133885	0.560598	0	0.0286264	5.39279	0.0925358	0.760978	0.994523	0	0.0704298	5.41229	0.199545	0.655088	0.949489	0	-0.0857259	5.36644	0.247201	0.619053	0.967805	0
CCDC24	149473	-0.0128097	1.30469	0.00882904	0.925139	0.985988	0	0.118018	1.32314	0.402337	0.525885	0.897371	0	-0.14918	1.2856	0.558802	0.454743	0.94911	0	-0.0766475	1.30256	0.076421	0.782208	0.970259	0	0.162687	1.30687	0.337801	0.561101	0.955511	0
SLC6A9	6536	-0.243489	1.35939	2.97851	0.0843772	0.383494	0	0.126082	1.48594	0.474545	0.490904	0.884591	0	-0.679898	1.21686	9.88511	0.00166622	0.035534	-1	-0.0487474	1.5095	0.0339675	0.853776	0.985017	0	0.734363	1.19209	6.49101	0.0108421	0.179034	0
DMAP1	55929	-0.0262622	4.179	0.133073	0.715267	0.935029	0	0.00427886	4.14708	0.00184607	0.965729	0.995536	0	-0.0570584	4.21046	0.32852	0.566532	0.970917	0	-0.0890888	4.19061	0.310421	0.577422	0.928144	0	-0.0366692	4.16725	0.0419928	0.837633	0.993899	0
ERI3	79033	-0.0527481	4.74318	0.610041	0.434772	0.821784	0	-0.0934605	4.66351	1.01094	0.314677	0.783063	0	-0.0120858	4.81904	0.0156509	0.900442	0.999603	0	-0.11054	4.76562	0.486358	0.485556	0.913596	0	-0.202674	4.72033	1.33375	0.248138	0.801161	0
RNF220	55182	-0.0629486	5.10518	0.938642	0.332627	0.75029	0	-0.095938	5.13519	1.15053	0.283438	0.755579	0	-0.0297288	5.07446	0.0978739	0.754396	0.994064	0	0.0911226	5.13464	0.331624	0.564704	0.925611	0	0.0303062	5.07506	0.0307075	0.860895	0.993899	0
TMEM53	79639	-0.0382396	2.7434	0.173213	0.677272	0.925426	0	-0.119141	2.63153	0.811941	0.367547	0.823361	0	0.0418114	2.84919	0.104143	0.746913	0.992394	0	-0.121893	2.75198	0.343637	0.557737	0.924873	0	-0.325226	2.73471	2.29577	0.129727	0.627696	0
C1orf228	339541	-0.148675	0.559022	0.760476	0.38318	0.792021	0	-0.22701	0.175607	0.858052	0.354284	0.813518	0	-0.0784989	0.87567	0.11722	0.732069	0.990401	0	-0.673339	0.600786	4.47635	0.034367	0.420663	0	-0.858717	0.514984	6.60532	0.0101675	0.171731	0
KIF2C	11004	-0.0797656	-0.0372796	0.165736	0.68393	0.926984	0	-0.202459	-0.306201	0.549477	0.458531	0.873841	0	0.0264552	0.199905	0.00917072	0.923708	0.999603	0	-0.376607	0.0153272	1.16572	0.280283	0.814803	0	-0.738798	-0.0933986	4.11627	0.0424726	0.377906	0
RPS8	6202	0.0109282	8.41544	0.0231175	0.879152	0.976736	0	0.0270168	8.23941	0.0751359	0.784001	0.965037	0	-0.00517326	8.57239	0.00248078	0.960276	0.999603	0	-0.354328	8.4182	3.96437	0.0464728	0.482591	0	-0.311872	8.41267	2.65491	0.103231	0.573552	0
PLK3	1263	0.138562	2.86064	2.36691	0.123932	0.48378	0	0.356863	2.79878	7.8696	0.00502727	0.07075	0	-0.0794162	2.92092	0.382415	0.536314	0.968186	0	-0.336218	2.76498	2.62398	0.10526	0.645762	0	0.0620761	2.95096	0.0892039	0.765192	0.990146	0
BTBD19	149478	-0.161103	1.16263	1.22353	0.268669	0.693443	0	0.0284977	1.30221	0.0224351	0.880935	0.981333	0	-0.380965	1.00388	2.85922	0.0908516	0.526961	0	0.162111	1.20595	0.327428	0.567177	0.926325	0	0.513983	1.11762	3.1083	0.0778944	0.500305	0
PTCH2	8643	0.122862	2.85951	1.79371	0.180475	0.581113	0	0.448492	2.85231	12.5235	0.000401863	0.0108378	1	-0.216302	2.86682	2.64709	0.10374	0.566821	0	-0.237956	2.77275	1.32084	0.250441	0.801141	0	0.19278	2.94167	0.859639	0.35384	0.876977	0
EIF2B3	8891	-0.126002	5.05024	3.69477	0.0545833	0.288765	0	-0.22813	4.97046	6.36037	0.0116697	0.127282	0	-0.0241011	5.12613	0.0642738	0.799864	0.995585	0	-0.0565043	5.1093	0.127391	0.721152	0.961384	0	-0.264417	4.98854	2.32908	0.126977	0.6218	0
HECTD3	79654	-0.0922745	5.99208	1.94006	0.163662	0.55578	0	-0.141393	6.07206	2.38044	0.122863	0.537058	0	-0.0425415	5.90732	0.201623	0.653414	0.983242	0	0.212077	6.03415	1.73465	0.187818	0.753056	0	0.116073	5.94871	0.433992	0.510037	0.941394	0
UROD	7389	-0.0352457	6.05346	0.282813	0.594863	0.897906	0	-0.0854932	5.95287	0.880712	0.348007	0.808085	0	0.0148508	6.14768	0.0240742	0.876696	0.999603	0	-0.135216	6.06823	0.701869	0.402156	0.884531	0	-0.256397	6.03851	2.09576	0.147709	0.661311	0
ZSWIM5	57643	0.00171606	1.05402	0.000109885	0.991636	0.997987	0	0.258828	1.12633	1.69361	0.193126	0.654035	0	-0.285334	0.976549	1.60074	0.205798	0.76747	0	-0.0801739	1.01402	0.074589	0.784769	0.971284	0	0.441707	1.09346	2.27328	0.131621	0.633417	0
LINC01144	400752	-0.266917	-0.317586	1.57103	0.210057	0.625012	0	0.195782	-0.618041	0.45061	0.502045	0.88924	0	-0.705306	-0.0584459	5.27374	0.0216494	0.23464	0	-1.02949	-0.199463	8.07267	0.00449378	0.153735	0	-0.113856	-0.449126	0.0894578	0.764868	0.990146	0
MUTYH	4595	0.0124284	2.89959	0.0197861	0.888136	0.978927	0	0.110243	2.9068	0.818996	0.365474	0.821989	0	-0.0879251	2.89232	0.470731	0.492651	0.960212	0	-0.0738879	2.88412	0.131765	0.716609	0.961198	0	0.101652	2.91501	0.236674	0.626619	0.969081	0
TOE1	114034	0.0713839	2.56919	0.549265	0.458618	0.836871	0	0.102183	2.54791	0.570879	0.44991	0.869292	0	0.040253	2.5906	0.0864425	0.768749	0.995585	0	-0.0705812	2.5286	0.107634	0.742854	0.96342	0	-0.0154838	2.60898	0.00504022	0.943402	0.997402	0
TESK2	10420	-0.0260046	2.22304	0.0597032	0.806966	0.963333	0	0.000543051	2.13464	1.32039e-05	0.997101	0.998993	0	-0.0520816	2.30813	0.125633	0.723004	0.990401	0	-0.190804	2.23529	0.716746	0.397213	0.881976	0	-0.161121	2.21053	0.474301	0.491015	0.935326	0
CCDC163	126661	0.00328441	0.547296	0.000324351	0.985631	0.997649	0	0.0190253	0.373995	0.00624603	0.937007	0.990124	0	-0.0121447	0.707356	0.0023609	0.961247	0.999603	0	-0.34088	0.546134	1.13944	0.285771	0.818542	0	-0.337077	0.548524	1.04866	0.305815	0.852441	0
MMACHC	25974	0.118956	2.00246	1.10397	0.293396	0.718372	0	0.023675	2.0356	0.0228953	0.87973	0.981333	0	0.218965	1.96796	1.79838	0.179909	0.729416	0	0.181074	1.93566	0.57299	0.449073	0.901377	0	-0.0258787	2.06698	0.0116036	0.914218	0.997402	0
PRDX1	5052	0.0269051	7.2121	0.150014	0.698522	0.930917	0	0.00669047	7.02133	0.00496445	0.943828	0.991271	0	0.0471003	7.38073	0.218838	0.639926	0.981556	0	-0.31755	7.18714	3.39953	0.0652151	0.550258	0	-0.400578	7.23665	4.629	0.0314358	0.323894	0
AKR1A1	10327	-0.0248655	5.61889	0.145351	0.703018	0.931694	0	-0.0438818	5.5102	0.240356	0.623949	0.92775	0	-0.00583315	5.72026	0.0038801	0.950332	0.999603	0	-0.167784	5.61495	1.12381	0.289099	0.820595	0	-0.253059	5.62282	2.12735	0.144691	0.654743	0
NASP	4678	0.128371	5.1267	3.89951	0.0483002	0.266652	0	0.168894	5.14184	3.56881	0.0588743	0.366978	0	0.0874674	5.11137	0.848708	0.356918	0.898172	0	-0.0185626	5.05714	0.0137301	0.906721	0.992305	0	0.0762077	5.19317	0.194656	0.659069	0.976243	0
CCDC17	149483	0.121117	1.11301	0.712505	0.398614	0.800858	0	0.208791	1.03421	1.0795	0.29881	0.769435	0	0.0334913	1.19012	0.0265429	0.870581	0.999603	0	-0.241332	1.04888	0.68214	0.408851	0.887929	0	-0.073441	1.17552	0.0652649	0.79836	0.991842	0
GPBP1L1	60313	0.0278117	5.94619	0.177894	0.673189	0.924574	0	0.0226758	5.97983	0.0620225	0.803327	0.9672	0	0.0329676	5.91171	0.121675	0.727225	0.990401	0	0.075369	5.93013	0.222619	0.637051	0.945555	0	0.0618561	5.96209	0.123073	0.725725	0.987385	0
TMEM69	51249	0.0703961	3.73999	0.874124	0.349816	0.76945	0	0.0523809	3.67466	0.244901	0.620688	0.927169	0	0.0884229	3.80303	0.690729	0.405917	0.923762	0	-0.110203	3.70232	0.421238	0.51632	0.918426	0	-0.145988	3.77689	0.623968	0.429576	0.909449	0
IPP	3652	-0.0590515	3.05057	0.465254	0.495179	0.855877	0	-0.094251	3.18993	0.663422	0.415354	0.852277	0	-0.021889	2.89542	0.0278484	0.867466	0.999603	0	0.373941	3.0751	3.59803	0.0578482	0.52772	0	0.231907	3.0255	1.27195	0.259402	0.810571	0
MAST2	23139	-0.257741	5.33806	15.5715	7.94434e-05	0.00168208	-1	-0.0905915	5.40419	1.02664	0.310949	0.779488	0	-0.42771	5.2686	20.3627	6.40656e-06	0.000415274	-1	-0.0225244	5.45069	0.0203917	0.886448	0.990594	0	0.325136	5.21576	3.53833	0.0599658	0.452427	0
PIK3R3	8503	0.403736	5.50169	37.2769	1.02489e-09	7.64992e-08	1	0.333224	5.5557	13.3594	0.000257129	0.00778711	1	0.475026	5.4455	24.8172	6.30328e-07	5.47977e-05	1	0.206035	5.31886	1.70471	0.191674	0.758229	0	0.0360556	5.66412	0.0430882	0.835559	0.993899	0
TSPAN1	10103	0.496532	0.195144	7.29737	0.00690557	0.0647162	0	0.790015	0.21483	10.5496	0.00116215	0.0235281	1	0.183655	0.174663	0.438783	0.50771	0.961324	0	-0.27099	-0.0612279	0.594255	0.440778	0.899139	0	0.306887	0.416987	0.824741	0.363798	0.881062	0
POMGNT1	55624	-0.0623984	5.51454	0.918572	0.33785	0.755973	0	-0.108527	5.55474	1.4634	0.226389	0.695594	0	-0.0156027	5.47309	0.0276285	0.867985	0.999603	0	0.129487	5.54308	0.671342	0.412584	0.889296	0	0.0328663	5.48538	0.0364281	0.848634	0.993899	0
LURAP1	541468	-0.0605898	0.693167	0.139673	0.708606	0.933002	0	0.28618	0.752102	1.78516	0.181517	0.64086	0	-0.435739	0.629377	3.09075	0.0787386	0.491744	0	-0.215882	0.683783	0.478785	0.488973	0.913596	0	0.496743	0.702651	2.415	0.120178	0.608674	0
LRRC41	10489	-0.0356165	5.6049	0.299048	0.58448	0.894854	0	-0.0432943	5.64772	0.231409	0.630481	0.930721	0	-0.0278206	5.56069	0.0886739	0.76587	0.994675	0	0.0917059	5.6211	0.335858	0.56223	0.925003	0	0.0832494	5.58851	0.231407	0.630482	0.969081	0
UQCRH	7388	-0.00307035	5.6875	0.00217287	0.962821	0.993024	0	-0.110634	5.42272	1.51801	0.217921	0.684956	0	0.10313	5.91187	1.17506	0.278364	0.84591	0	-0.369487	5.68775	5.42243	0.0198797	0.33577	0	-0.612888	5.68725	12.3176	0.000448706	0.0203418	-1
NSUN4	387338	0.0276914	3.70581	0.134337	0.713977	0.935029	0	0.0107528	3.76091	0.0106174	0.917931	0.987769	0	0.0451647	3.64815	0.16954	0.680521	0.987827	0	0.131721	3.69062	0.599524	0.43876	0.899139	0	0.0985906	3.72092	0.280666	0.596265	0.962689	0
FAAH	2166	-0.00486751	2.99907	0.00317761	0.955047	0.992643	0	-0.0927035	3.05979	0.611291	0.434302	0.861435	0	0.0856394	2.93508	0.44994	0.502364	0.961324	0	0.226332	2.99304	1.2775	0.258364	0.804196	0	0.0328127	3.00511	0.0253305	0.873546	0.994672	0
MKNK1	8569	-0.0350546	5.55585	0.290029	0.590202	0.897379	0	-0.00939571	5.52437	0.010986	0.916523	0.987247	0	-0.0608028	5.58674	0.42285	0.515518	0.963801	0	-0.0845131	5.5683	0.285812	0.592917	0.93257	0	-0.0395598	5.54327	0.0524915	0.818783	0.993899	0
MOB3C	148932	0.107208	4.5751	2.42293	0.119571	0.47389	0	0.157188	4.63684	2.83211	0.092397	0.470712	0	0.0564138	4.51035	0.331146	0.564985	0.970917	0	0.0693022	4.5167	0.192339	0.660977	0.95232	0	0.181535	4.63138	1.06047	0.303109	0.849222	0
ATPAF1	64756	-0.0697474	5.4893	1.13746	0.28619	0.711392	0	-0.166029	5.49532	3.39357	0.0654511	0.390987	0	0.0266858	5.48326	0.0804786	0.77665	0.995585	0	0.109678	5.51591	0.482043	0.487499	0.913596	0	-0.0889396	5.46217	0.266588	0.60563	0.965095	0
EFCAB14	9813	0.0882013	6.83957	1.65313	0.198533	0.608374	0	0.0137611	6.91575	0.0211902	0.884262	0.98144	0	0.163291	6.75908	2.74797	0.0973783	0.547832	0	0.245553	6.78876	2.09476	0.147805	0.715604	0	0.0746692	6.88868	0.165322	0.684303	0.981393	0
CYP4B1	1580	-0.404151	4.3002	30.4424	3.43932e-08	1.93269e-06	-1	-0.253331	4.57683	6.78392	0.00919829	0.10789	0	-0.560003	3.95596	27.7778	1.36077e-07	1.4263e-05	-1	0.455967	4.40869	8.26467	0.0040424	0.148245	0	0.830569	4.18267	21.2147	4.10613e-06	0.000456274	1
CYP4X1	260293	-0.177368	3.3469	4.8388	0.0278262	0.185999	0	-0.147962	3.42808	1.80099	0.179593	0.637643	0	-0.208945	3.26026	3.00292	0.0831145	0.506497	0	0.138898	3.42388	0.597667	0.439469	0.899139	0	0.209805	3.26505	1.11762	0.290432	0.836701	0
PDZK1IP1	10158	-0.261946	0.459776	1.99452	0.157869	0.54615	0	-0.295638	0.0756718	1.28443	0.257077	0.72562	0	-0.24138	0.77955	0.90936	0.340284	0.892089	0	-0.88801	0.750214	8.10933	0.00440379	0.153104	0	-0.5915	0.094676	2.7931	0.0946709	0.552311	0
TAL1	6886	0.358874	3.92178	23.2045	1.45658e-06	5.66493e-05	1	0.361196	4.01177	12.5869	0.000388466	0.0105532	1	0.356239	3.82532	11.0701	0.000877289	0.0220877	1	0.211543	3.72368	1.56337	0.211173	0.772356	0	0.171385	4.09663	0.913339	0.33923	0.867761	0
STIL	6491	0.0677209	0.840567	0.191613	0.661577	0.922988	0	-0.0902958	0.732698	0.179815	0.671532	0.942515	0	0.225211	0.944215	1.02487	0.311367	0.872536	0	-0.0438676	0.804811	0.0207376	0.885496	0.990371	0	-0.367738	0.876199	1.43816	0.230438	0.781958	0
CMPK1	51727	-0.151299	7.38522	4.68117	0.0304951	0.197669	0	-0.182122	7.39678	3.58165	0.0584209	0.365539	0	-0.120301	7.37357	1.42349	0.232829	0.799491	0	0.0633575	7.45462	0.133095	0.715244	0.961198	0	-0.0209472	7.31228	0.0126334	0.910507	0.997402	0
FOXD2-AS1	84793	-0.305946	0.546328	3.26047	0.0709687	0.342536	0	-0.300433	0.597676	1.84524	0.174338	0.629419	0	-0.313568	0.491442	1.47224	0.224993	0.789389	0	0.142059	0.657338	0.20565	0.650199	0.948476	0	0.130551	0.423735	0.150128	0.698413	0.983383	0
TRABD2B	388630	0.0129444	2.26858	0.014232	0.905039	0.982889	0	0.172756	2.46435	1.51366	0.218582	0.685865	0	-0.171576	2.03954	1.10279	0.293655	0.859515	0	0.293251	2.21645	1.68136	0.194743	0.760179	0	0.590637	2.31904	6.61704	0.0101007	0.171367	0
SPATA6	54558	0.0750951	3.20092	0.834036	0.361108	0.778149	0	0.120238	3.22204	1.10466	0.293246	0.765297	0	0.0288514	3.17934	0.0569883	0.811321	0.996936	0	0.000702368	3.15829	1.32638e-05	0.997094	0.999346	0	0.0876953	3.24266	0.193936	0.659661	0.976243	0
AGBL4	84871	-0.0242333	-0.0229346	0.0156176	0.900547	0.981159	0	-0.0559703	0.0252983	0.0487328	0.825283	0.97001	0	0.0138209	-0.0751263	0.00235536	0.961292	0.999603	0	0.108184	-0.0230539	0.0956021	0.757173	0.9666	0	0.150151	-0.0227718	0.176212	0.674649	0.979272	0
BEND5	79656	-0.0920183	1.61274	0.53941	0.462677	0.839088	0	-0.043138	1.61043	0.0625764	0.802469	0.9672	0	-0.142575	1.61527	0.625899	0.428864	0.935451	0	-0.0327244	1.64384	0.016338	0.898291	0.992139	0	0.0291269	1.58052	0.0120923	0.912437	0.997402	0
FAF1	11124	-0.0403875	4.90906	0.370677	0.542635	0.878284	0	-0.0827696	4.86831	0.834298	0.361033	0.81707	0	0.00232999	4.94885	0.000590001	0.980621	0.999603	0	-0.0450099	4.92923	0.0803547	0.776817	0.970229	0	-0.116851	4.88856	0.451003	0.501859	0.940195	0
CDKN2C	1031	0.0546549	6.2057	0.643623	0.422402	0.814253	0	-0.153268	6.21514	2.63294	0.104668	0.4983	0	0.257909	6.19619	7.04528	0.00794742	0.115605	0	0.20868	6.16952	1.64622	0.199474	0.76516	0	-0.161382	6.24104	0.813888	0.366973	0.88308	0
RNF11	26994	0.0179864	7.00707	0.0674701	0.795057	0.961816	0	-0.0367624	7.07054	0.14856	0.699915	0.947876	0	0.0730178	6.94062	0.538632	0.463	0.953285	0	0.198437	6.98902	1.34803	0.245623	0.798552	0	0.0635566	7.0249	0.118637	0.730517	0.987588	0
TTC39A	22996	0.0896411	0.730123	0.3123	0.576272	0.892128	0	0.0870346	0.57488	0.154922	0.693876	0.945708	0	0.0932006	0.875098	0.166009	0.683684	0.988555	0	-0.329379	0.685385	1.11399	0.291216	0.821697	0	-0.282214	0.774153	0.812217	0.367466	0.883197	0
EPS15	2060	-0.00909644	6.32168	0.0184274	0.892021	0.979654	0	-0.0521772	6.38973	0.317224	0.57328	0.914937	0	0.0343175	6.25017	0.127354	0.721191	0.990401	0	0.184745	6.32322	1.2633	0.261027	0.804196	0	0.09517	6.32013	0.280959	0.596074	0.962689	0
OSBPL9	114883	-0.0303485	6.04694	0.210089	0.646698	0.91665	0	-0.035053	6.07387	0.147083	0.701339	0.947876	0	-0.0256452	6.01947	0.0727021	0.787442	0.995585	0	0.0666772	6.05686	0.171032	0.679196	0.955314	0	0.0427707	6.03694	0.0584073	0.809031	0.993899	0
NRDC	4898	-0.0375883	6.74282	0.303219	0.581871	0.894828	0	-0.114329	6.71016	1.48378	0.223184	0.691986	0	0.0395155	6.77479	0.161135	0.688113	0.989098	0	0.0148455	6.75781	0.00769671	0.930091	0.993117	0	-0.145766	6.72766	0.637016	0.424794	0.909081	0
RAB3B	5865	-0.637442	-1.23807	3.74612	0.0529303	0.283157	0	-0.399435	-1.71837	0.715333	0.397679	0.843694	0	-0.835522	-0.861826	3.28135	0.0700713	0.466245	0	-1.25488	-1.11027	8.97895	0.00273108	0.116834	0	-0.836212	-1.38084	3.55111	0.0595055	0.451686	0
TXNDC12	51060	0.101247	5.31067	2.43027	0.119013	0.473089	0	0.0842259	5.20208	0.895406	0.344016	0.803763	0	0.118205	5.412	1.58687	0.207774	0.770694	0	-0.186173	5.25684	1.3887	0.238624	0.796266	0	-0.232873	5.36265	1.8217	0.177111	0.714314	0
BTF3L4	91408	-0.0227489	4.5818	0.109393	0.740837	0.942726	0	0.0182145	4.58772	0.0374565	0.846539	0.974799	0	-0.0642278	4.57585	0.431821	0.511097	0.961954	0	-0.0209726	4.59503	0.0175848	0.894504	0.992139	0	0.0464445	4.56841	0.0690118	0.792781	0.991215	0
ZFYVE9	9372	0.0185912	4.53433	0.0715979	0.789024	0.959909	0	-0.119611	4.60968	1.62563	0.202309	0.664871	0	0.161614	4.45455	2.67114	0.102183	0.561631	0	0.321694	4.52042	4.13353	0.0420417	0.45986	0	-0.004424	4.54814	0.000625328	0.98005	0.998358	0
CC2D1B	200014	-0.0389591	4.85979	0.339221	0.560279	0.885329	0	-0.0721614	4.92099	0.635379	0.425389	0.858237	0	-0.00480029	4.79572	0.00244177	0.960589	0.999603	0	0.15764	4.87436	0.986492	0.320601	0.835454	0	0.0947758	4.84504	0.29562	0.586641	0.959174	0
PRPF38A	84950	0.0293604	4.13175	0.164256	0.685268	0.926984	0	0.125071	4.16368	1.57895	0.208913	0.674126	0	-0.0681706	4.09899	0.451826	0.501469	0.961324	0	-0.0357783	4.11101	0.0496931	0.823598	0.976191	0	0.166181	4.15228	0.861323	0.353369	0.876977	0
ZCCHC11	23318	-0.0138068	4.1386	0.0363924	0.848707	0.97174	0	-0.05527	4.1723	0.309319	0.578099	0.91637	0	0.0287337	4.10399	0.0801558	0.777086	0.995585	0	0.116277	4.1397	0.526208	0.468205	0.906778	0	0.0239215	4.13751	0.0178461	0.893727	0.997387	0
GPX7	2882	-0.0255279	2.58409	0.0697646	0.79168	0.960579	0	0.030946	2.30563	0.0454404	0.831196	0.971137	0	-0.0787476	2.82202	0.361148	0.54787	0.970794	0	-0.543144	2.57731	6.41919	0.0112894	0.256487	0	-0.51086	2.59093	5.41276	0.0199901	0.256008	0
COA7	65260	0.0383015	2.45675	0.14722	0.701206	0.931619	0	0.0421544	2.44112	0.0913207	0.762505	0.961838	0	0.0343421	2.47255	0.0588552	0.808315	0.99667	0	-0.0252974	2.43911	0.0134452	0.907689	0.992484	0	-0.032907	2.47432	0.0219143	0.882315	0.995037	0
ZYG11B	79699	0.074577	5.3477	1.30603	0.253114	0.676485	0	-0.0393479	5.41379	0.192648	0.660722	0.939607	0	0.189246	5.27828	4.01335	0.0451413	0.36616	0	0.283138	5.31501	3.21488	0.0729716	0.570727	0	-0.00379537	5.37973	0.000484634	0.982436	0.998616	0
ECHDC2	55268	-0.171055	5.49258	6.85088	0.00885977	0.0789262	0	-0.202258	5.54759	5.04268	0.0247301	0.212369	0	-0.139344	5.43528	2.1826	0.139578	0.652401	0	0.128791	5.57152	0.663515	0.415322	0.889296	0	0.0952879	5.40897	0.305711	0.580324	0.958528	0
SCP2	6342	0.0128389	6.84499	0.0350855	0.851417	0.97174	0	-0.0202521	6.82008	0.0461641	0.829878	0.971137	0	0.0459882	6.86951	0.216794	0.641494	0.981665	0	-0.019716	6.83618	0.0134637	0.907626	0.992484	0	-0.078717	6.85375	0.18417	0.667814	0.979054	0
PODN	127435	0.104769	6.63191	2.35362	0.124993	0.486227	0	0.208641	6.82804	4.8546	0.0275725	0.228929	0	-0.000465687	6.40468	2.34712e-05	0.996135	0.999603	0	0.329921	6.56305	3.8925	0.0485021	0.490018	0	0.510669	6.69767	7.79747	0.00523194	0.111836	0
SLC1A7	6512	0.0546122	0.678497	0.111063	0.738937	0.942293	0	0.0995793	0.392821	0.182224	0.669469	0.941804	0	0.0134156	0.924853	0.00355178	0.952477	0.999603	0	-0.59034	0.655405	3.5143	0.0608414	0.538106	0	-0.519475	0.701615	2.65095	0.103488	0.574479	0
CPT2	1376	0.105638	4.00076	2.06415	0.150799	0.53346	0	0.0105303	4.01125	0.0107745	0.917328	0.987607	0	0.202358	3.99017	3.82231	0.0505744	0.388875	0	0.120014	3.94934	0.545188	0.460291	0.903564	0	-0.0696518	4.05058	0.150635	0.697929	0.983237	0
C1orf123	54987	-0.00767342	5.47575	0.013945	0.905997	0.982895	0	-0.00179032	5.39173	0.000404331	0.983957	0.997416	0	-0.0135848	5.5554	0.0211033	0.884498	0.999603	0	-0.161384	5.47445	1.04492	0.306679	0.830486	0	-0.166428	5.47706	0.932994	0.334086	0.86628	0
MAGOH	4116	0.0440908	3.71975	0.339876	0.559901	0.885329	0	0.0300893	3.56678	0.0781048	0.779882	0.964311	0	0.0579274	3.8595	0.300278	0.583708	0.974472	0	-0.266081	3.68668	2.43772	0.118448	0.668403	0	-0.323357	3.75225	3.03475	0.0814989	0.511236	0
LOC100507564	100507564	0.0882126	-0.538096	0.164069	0.685437	0.926984	0	0.230299	-0.818671	0.574821	0.448349	0.868721	0	-0.0223935	-0.290208	0.00483203	0.944581	0.999603	0	-0.862838	-0.557184	5.1821	0.0228208	0.352791	0	-0.362618	-0.518706	0.881031	0.347919	0.873552	0
LRP8	7804	-0.163107	1.34727	1.4325	0.231356	0.65302	0	-0.214629	1.34154	1.32096	0.25042	0.719892	0	-0.110479	1.35334	0.314803	0.574748	0.971146	0	0.0399909	1.409	0.0218886	0.882384	0.989921	0	-0.0567124	1.28189	0.0407366	0.840047	0.993899	0
NDC1	55706	0.0219344	3.70893	0.0842417	0.771629	0.954709	0	0.0336583	3.70126	0.101943	0.749511	0.959215	0	0.00998036	3.71667	0.00849523	0.926563	0.999603	0	-0.0183315	3.69281	0.0116222	0.914149	0.992939	0	-0.0114096	3.72496	0.00376089	0.951099	0.997867	0
YIPF1	54432	0.0867503	4.0343	1.40672	0.235602	0.658341	0	0.0797255	3.91094	0.605614	0.436444	0.862679	0	0.0936869	4.14873	0.866682	0.351876	0.896933	0	-0.230617	3.9871	2.03441	0.153774	0.72316	0	-0.24623	4.08019	1.88106	0.170214	0.703083	0
HSPB11	51668	-0.0477268	3.21353	0.338145	0.560902	0.885449	0	-0.118755	3.06825	1.01687	0.313263	0.781914	0	0.0218141	3.34729	0.0347079	0.852209	0.999603	0	-0.212863	3.23421	1.26592	0.260533	0.804196	0	-0.354518	3.1924	3.11351	0.0776456	0.500114	0
LRRC42	115353	0.00782111	3.28075	0.00939017	0.922804	0.985986	0	-0.0310353	3.2437	0.0747554	0.784535	0.965037	0	0.0470396	3.31732	0.160466	0.688728	0.989098	0	-0.0349109	3.27651	0.0348627	0.851884	0.984589	0	-0.111622	3.28502	0.318346	0.572603	0.956782	0
TMEM59	9528	0.0106089	7.53658	0.0228956	0.879729	0.976736	0	-0.0101799	7.45978	0.0111898	0.915755	0.987231	0	0.0314431	7.60956	0.0963716	0.756228	0.99446	0	-0.126902	7.52916	0.531063	0.46616	0.906072	0	-0.172593	7.54397	0.84462	0.358079	0.877833	0
TCEANC2	127428	-0.0346853	3.34617	0.185948	0.666311	0.923811	0	-0.0743704	3.42195	0.453351	0.500748	0.888855	0	0.00671396	3.26572	0.00314821	0.955255	0.999603	0	0.212532	3.36538	1.355	0.244406	0.798071	0	0.108456	3.32662	0.304845	0.580861	0.958528	0
CYB5RL	606495	-0.172208	2.38985	2.8163	0.0933111	0.407158	0	-0.267296	2.51004	3.78077	0.0518448	0.34331	0	-0.0699914	2.25706	0.215325	0.642625	0.981665	0	0.374966	2.46926	2.9719	0.0847221	0.601686	0	0.14136	2.30509	0.379136	0.538066	0.949162	0
MRPL37	51253	-0.0579403	5.21605	0.793598	0.373014	0.785425	0	-0.0773583	5.10887	0.74512	0.388026	0.836377	0	-0.0386564	5.31622	0.168528	0.681423	0.987961	0	-0.179433	5.24226	1.28932	0.256174	0.804077	0	-0.237455	5.18931	1.88721	0.169517	0.702354	0
SSBP3	23648	0.0113872	4.64646	0.0278367	0.867493	0.975392	0	0.0337622	4.68908	0.133191	0.715146	0.951674	0	-0.0114684	4.60243	0.0137916	0.906513	0.999603	0	0.0606765	4.6413	0.147053	0.701367	0.958122	0	0.114925	4.65162	0.426219	0.51385	0.941394	0
ACOT11	26027	0.0118908	0.225297	0.00428773	0.947791	0.990804	0	0.199878	-0.0909621	0.608529	0.435342	0.861814	0	-0.16553	0.496354	0.388655	0.533007	0.96796	0	-0.770292	0.230109	5.07291	0.0243026	0.364637	0	-0.508725	0.220363	2.14944	0.142622	0.651969	0
PARS2	25973	0.00967275	1.39217	0.0052361	0.942315	0.988953	0	-0.0512025	1.36194	0.0775555	0.780638	0.964573	0	0.0717023	1.42286	0.14096	0.707328	0.990401	0	0.00803189	1.38211	0.000868917	0.976484	0.998062	0	-0.127835	1.40235	0.216751	0.641527	0.972585	0
DHCR24	1718	-0.259532	6.81806	13.8844	0.000194405	0.00359589	-1	-0.361894	6.82597	14.2527	0.000159831	0.00540536	-1	-0.156449	6.8101	2.43642	0.118547	0.606716	0	0.109178	6.93589	0.409775	0.522084	0.918647	0	-0.094254	6.68969	0.267132	0.605262	0.965095	0
USP24	23358	-0.0647323	6.22545	0.937607	0.332894	0.750562	0	-0.138062	6.24396	2.24123	0.134374	0.561621	0	0.00902311	6.20668	0.00880459	0.925242	0.999603	0	0.112466	6.25167	0.473085	0.491571	0.913596	0	-0.0401324	6.19872	0.050582	0.822054	0.993899	0
LOC100507634	100507634	0.0105418	1.26432	0.00581269	0.939227	0.988594	0	0.0795444	1.22136	0.171913	0.678417	0.943832	0	-0.0589692	1.30732	0.0884839	0.766113	0.994675	0	-0.156734	1.25271	0.312423	0.576197	0.928144	0	-0.00222848	1.27602	6.31798e-05	0.993658	0.999332	0
PLPP3	8613	-0.0288485	7.8266	0.16549	0.684151	0.926984	0	0.0292267	7.9346	0.0889701	0.765491	0.961838	0	-0.0868177	7.70981	0.729579	0.39302	0.918402	0	0.163536	7.8334	0.865868	0.352102	0.852688	0	0.287218	7.81977	2.30947	0.128588	0.625723	0
PRKAA2	5563	0.248664	2.04956	4.83275	0.027924	0.186484	0	0.417692	2.21135	7.67425	0.00560144	0.0763687	0	0.06779	1.86381	0.161056	0.688186	0.989098	0	0.10856	1.90925	0.20386	0.651623	0.94871	0	0.576546	2.17905	5.94632	0.0147481	0.21559	0
C1orf168	199920	0.928273	-0.545363	16.78	4.19736e-05	0.000975359	1	1.09931	-0.63293	13.3462	0.000258946	0.00780481	1	0.754381	-0.458094	5.00763	0.0252358	0.260454	0	-0.449439	-0.937343	1.27246	0.259305	0.804196	0	-0.0158593	-0.23134	0.00185802	0.965618	0.997867	0
OMA1	115209	0.0241389	3.18829	0.0858176	0.769563	0.953822	0	0.0192391	3.20217	0.0282528	0.866516	0.978279	0	0.0292008	3.17419	0.0580786	0.809559	0.996873	0	0.041289	3.17283	0.0462014	0.82981	0.977901	0	0.0179531	3.20369	0.00803933	0.928556	0.997402	0
TACSTD2	4070	-0.442842	1.75279	8.51139	0.00352931	0.0386746	-1	-0.433333	1.41649	4.2986	0.0381437	0.284279	0	-0.475986	2.03946	4.63527	0.0313212	0.296918	0	-0.961129	2.437	18.877	1.39421e-05	0.00277389	-1	0.494775	0.457119	2.16301	0.141368	0.649044	0
MYSM1	114803	0.00214008	4.99175	0.00105031	0.974146	0.995353	0	0.0400456	5.07229	0.198424	0.655996	0.93907	0	-0.0367618	4.90621	0.14573	0.70265	0.990401	0	0.130459	4.983	0.676293	0.410866	0.889296	0	0.203659	5.00047	1.38254	0.23967	0.79074	0
JUN	3725	-0.175464	5.8359	6.89253	0.00865566	0.0774347	0	0.0364887	6.03824	0.154236	0.69452	0.945758	0	-0.389323	5.60001	16.9535	3.83075e-05	0.00182041	-1	0.193053	5.89056	1.46875	0.225543	0.784616	0	0.713421	5.77904	16.5014	4.86148e-05	0.00374207	1
HSD52	729467	0.0330556	1.6084	0.0622732	0.802939	0.963011	0	0.414382	1.43653	4.79412	0.0285571	0.234469	0	-0.353962	1.76697	3.66243	0.0556525	0.413726	0	-0.740805	1.61532	8.1307	0.00435218	0.153104	0	0.0485644	1.60136	0.0337117	0.854321	0.993899	0
FGGY	55277	0.0154276	2.29879	0.0217504	0.882753	0.976987	0	-0.0734696	2.27343	0.253054	0.614933	0.926644	0	0.106175	2.32435	0.522889	0.469612	0.955451	0	0.0399354	2.28549	0.0318895	0.85827	0.98573	0	-0.14308	2.31211	0.389078	0.532785	0.947897	0
NFIA	4774	0.00342067	6.31942	0.00259307	0.959388	0.992914	0	0.0140167	6.38145	0.0228112	0.879949	0.981333	0	-0.00729612	6.25454	0.00573288	0.939645	0.999603	0	0.127991	6.31267	0.607444	0.435752	0.899139	0	0.126715	6.32615	0.49768	0.480521	0.93178	0
TM2D1	83941	0.0217195	4.05294	0.0882626	0.766398	0.952775	0	0.086967	3.97067	0.728603	0.393336	0.841039	0	-0.0433917	4.13144	0.184273	0.667727	0.987271	0	-0.225758	4.04209	1.96125	0.161379	0.732615	0	-0.0984602	4.06376	0.300786	0.58339	0.958599	0
PATJ	10207	-0.148997	3.24272	3.32534	0.0682198	0.333627	0	-0.196067	3.28318	3.00588	0.082963	0.445534	0	-0.100604	3.2008	0.690843	0.405878	0.923762	0	0.136785	3.31396	0.546133	0.459902	0.903564	0	0.029988	3.16736	0.0222085	0.881534	0.994672	0
KANK4	163782	0.0554652	5.90832	0.675392	0.411178	0.805778	0	-0.0618447	6.01289	0.436094	0.509014	0.891	0	0.172553	5.79547	3.24752	0.0715316	0.469851	0	0.301704	5.83142	3.60173	0.0577194	0.527379	0	0.143536	5.98138	0.661457	0.416046	0.904675	0
USP1	7398	-0.0191857	4.48013	0.0761001	0.782654	0.958147	0	0.0495883	4.53684	0.274124	0.600578	0.923322	0	-0.0894416	4.4209	0.826951	0.363156	0.899991	0	0.0470755	4.48488	0.0888458	0.76565	0.968381	0	0.188624	4.47536	1.12749	0.28831	0.835478	0
DOCK7	85440	-0.00229738	5.06227	0.00123681	0.971946	0.994621	0	-0.086953	5.07835	0.941283	0.331948	0.794995	0	0.0835462	5.04599	0.765447	0.381629	0.909734	0	0.12104	5.06448	0.583686	0.444871	0.900289	0	-0.055178	5.06005	0.101741	0.749751	0.988901	0
ATG4C	84938	0.0573756	3.31078	0.508354	0.475852	0.845003	0	0.0252509	3.23002	0.0489904	0.824829	0.969894	0	0.0892692	3.38811	0.593627	0.44102	0.94406	0	-0.127642	3.27336	0.465451	0.495088	0.914331	0	-0.18835	3.34753	0.923267	0.336619	0.867083	0
ALG6	29929	0.0873609	3.0247	1.04337	0.30704	0.730362	0	0.0912401	3.0283	0.593553	0.441048	0.865128	0	0.0835785	3.02112	0.44959	0.50253	0.961324	0	0.00797185	2.98333	0.00158307	0.968262	0.996826	0	0.00877298	3.06523	0.00184152	0.965771	0.997867	0
ITGB3BP	23421	0.0424401	2.52275	0.185766	0.666464	0.923811	0	0.00754106	2.33045	0.00271718	0.958428	0.994705	0	0.0766263	2.69529	0.323908	0.569269	0.970917	0	-0.328394	2.49325	2.29689	0.129634	0.686679	0	-0.410817	2.55191	3.47771	0.0622009	0.458578	0
EFCAB7	84455	-0.024137	2.08346	0.0478533	0.826842	0.967912	0	0.0898847	2.05168	0.333888	0.563379	0.910912	0	-0.139655	2.11522	0.807819	0.368766	0.901122	0	-0.183584	2.09148	0.633005	0.426255	0.895342	0	0.0666066	2.07531	0.0770394	0.78135	0.990854	0
PGM1	5236	-0.132656	7.41406	3.49582	0.0615238	0.311284	0	-0.318341	7.44062	10.5418	0.00116706	0.0235951	-1	0.050827	7.38698	0.250028	0.617055	0.981336	0	0.231222	7.44865	1.77154	0.183192	0.745757	0	-0.132173	7.3786	0.500563	0.479253	0.931223	0
ROR1	4919	0.15005	2.73309	2.64304	0.104005	0.435435	0	0.0604554	2.83145	0.234172	0.628447	0.929805	0	0.243681	2.62624	3.19999	0.0736388	0.475451	0	0.300402	2.65141	2.0217	0.155065	0.723849	0	0.132252	2.81098	0.389273	0.532682	0.947897	0
CACHD1	57685	0.097701	4.95232	2.18118	0.139707	0.511801	0	-0.0050785	4.94956	0.00315839	0.955183	0.99378	0	0.201314	4.95511	4.39829	0.035975	0.323541	0	0.0992121	4.9007	0.390516	0.532028	0.921111	0	-0.102113	5.00227	0.34794	0.555282	0.954071	0
RAVER2	55225	0.0887602	3.79098	1.39194	0.238077	0.661504	0	0.172772	3.83561	2.77444	0.0957804	0.478157	0	0.00249162	3.7447	0.000534378	0.981557	0.999603	0	-0.00851632	3.74534	0.00255556	0.959682	0.996605	0	0.189178	3.83542	1.06346	0.302427	0.848193	0
JAK1	3716	0.0212394	7.69559	0.0906396	0.763366	0.95119	0	-0.06246	7.77642	0.412903	0.5205	0.897239	0	0.105596	7.60992	1.08293	0.298043	0.862873	0	0.261548	7.6781	2.23064	0.135298	0.695926	0	0.0744734	7.71287	0.156221	0.69266	0.982395	0
AK4	205	-0.136258	5.45306	4.33399	0.0373587	0.225633	0	-0.211206	5.49968	5.48402	0.0191911	0.177376	0	-0.0608195	5.4048	0.415252	0.519316	0.965147	0	0.181191	5.5098	1.31549	0.251403	0.802016	0	0.00299578	5.39389	0.000302011	0.986135	0.999164	0
DNAJC6	9829	0.0835122	0.520936	0.236436	0.626792	0.908259	0	0.056799	0.434899	0.060852	0.805154	0.967272	0	0.109089	0.604959	0.188183	0.664433	0.986405	0	-0.15452	0.473276	0.227502	0.633382	0.943963	0	-0.158997	0.568107	0.235756	0.627288	0.969081	0
LEPROT	54741	-0.00337166	7.10047	0.00238037	0.961087	0.992914	0	-0.0203298	7.15411	0.0455911	0.830921	0.971137	0	0.0136605	7.04472	0.0188538	0.890786	0.999603	0	0.128158	7.10015	0.55812	0.455019	0.901939	0	0.09104	7.10079	0.242129	0.622673	0.968354	0
LEPR	3953	0.103666	4.98746	2.39637	0.121617	0.478768	0	0.055971	5.21843	0.384943	0.534969	0.900468	0	0.152842	4.71162	2.37417	0.123357	0.617918	0	0.582207	4.93458	13.3475	0.000258761	0.0240517	1	0.442353	5.03855	6.51137	0.0107187	0.177791	0
PDE4B	5142	0.764961	2.85634	70.0746	5.71034e-17	1.27868e-14	1	0.827694	2.88991	43.3236	4.63943e-11	9.26569e-09	1	0.700179	2.8218	27.6986	1.41766e-07	1.47547e-05	1	-0.0352515	2.40618	0.0258435	0.872283	0.988886	0	0.138389	3.20066	0.477615	0.489505	0.935326	0
SGIP1	84251	0.427032	1.9262	12.7022	0.00036523	0.00616786	1	0.756871	2.02177	21.0305	4.52026e-06	0.000283072	1	0.0951764	1.82214	0.301851	0.582724	0.974278	0	-0.298646	1.65256	1.36697	0.242333	0.796644	0	0.579645	2.15776	5.97706	0.0144932	0.213767	0
TCTEX1D1	200132	0.182735	0.535565	1.12683	0.288452	0.712983	0	0.309786	0.611105	1.91764	0.166117	0.618799	0	0.0425802	0.452765	0.0255736	0.872946	0.999603	0	0.0342395	0.395927	0.0108134	0.917179	0.993089	0	0.306587	0.664477	0.909205	0.340325	0.869283	0
WDR78	79819	0.0440295	1.04487	0.090066	0.764093	0.951832	0	-0.00586488	0.974765	0.000855273	0.976669	0.996858	0	0.0937093	1.11399	0.199415	0.655193	0.983242	0	-0.106407	1.01418	0.131197	0.717194	0.961198	0	-0.164576	1.07553	0.314016	0.575226	0.957687	0
MIER1	57708	0.0727185	4.77138	1.15961	0.281546	0.705942	0	0.103574	4.86543	1.30033	0.254153	0.722889	0	0.0408417	4.67039	0.174565	0.676086	0.987271	0	0.171567	4.72305	1.17268	0.278852	0.814803	0	0.219587	4.81827	1.57968	0.208807	0.756458	0
SLC35D1	23169	-0.0207278	3.36819	0.0677415	0.794654	0.961772	0	-0.0488344	3.42203	0.197019	0.657138	0.939183	0	0.00821337	3.3118	0.00486728	0.94438	0.999603	0	0.144001	3.37727	0.625929	0.428852	0.896465	0	0.0813675	3.35902	0.173093	0.677378	0.980129	0
IL12RB2	3595	0.407907	1.40562	9.1359	0.00250642	0.0297768	1	0.161922	1.53488	0.833679	0.361211	0.817084	0	0.677408	1.25974	11.0564	0.000883802	0.0221761	1	0.610976	1.19617	4.56747	0.0325847	0.412221	0	0.0564557	1.59046	0.0457058	0.830712	0.993899	0
SERBP1	26135	-0.0363132	6.30073	0.294372	0.587433	0.895931	0	-0.0297043	6.34433	0.103095	0.748147	0.958732	0	-0.0429272	6.25572	0.199585	0.655056	0.983242	0	0.0767079	6.31555	0.218142	0.640459	0.945884	0	0.101224	6.28575	0.318919	0.572258	0.956782	0
GADD45A	1647	0.0607716	3.9434	0.67226	0.412265	0.806788	0	0.0476812	3.99439	0.218007	0.640563	0.934582	0	0.0740061	3.89014	0.494638	0.481866	0.956545	0	0.133965	3.90389	0.668489	0.413579	0.889296	0	0.0781858	3.98205	0.188811	0.663908	0.978064	0
GNG12	55970	-0.0922517	7.10003	1.77543	0.182712	0.582574	0	-0.0939713	7.21793	0.968462	0.325064	0.789502	0	-0.0905346	6.97157	0.828828	0.362612	0.899991	0	0.2553	7.13929	2.20659	0.137422	0.69932	0	0.237711	7.05966	1.65385	0.198436	0.744338	0
DIRAS3	9077	-0.0631233	-0.0430896	0.110705	0.739343	0.942293	0	0.0399681	-0.0942267	0.0238592	0.877244	0.980651	0	-0.15698	0.00917268	0.314505	0.574929	0.971182	0	-0.244068	-0.0347521	0.484548	0.48637	0.913596	0	0.0438044	-0.0516553	0.0148479	0.903016	0.997402	0
WLS	79971	-0.00989828	5.69027	0.0229448	0.879601	0.976736	0	-0.00151159	5.73054	0.000281688	0.986609	0.997429	0	-0.0183945	5.64877	0.0388772	0.843692	0.999574	0	0.0735552	5.69129	0.215531	0.642466	0.946324	0	0.0909168	5.68926	0.273124	0.601244	0.964924	0
LRRC40	55631	-0.0429063	3.65104	0.314964	0.57465	0.891347	0	0.0488585	3.71865	0.215446	0.642532	0.934705	0	-0.138521	3.57965	1.53628	0.215172	0.77903	0	0.0517849	3.66617	0.0919247	0.761744	0.967557	0	0.234515	3.63569	1.5504	0.213076	0.762666	0
SRSF11	9295	-0.0676349	6.86122	0.973697	0.32376	0.742131	0	-0.0294285	6.88547	0.0970805	0.755362	0.960728	0	-0.105945	6.83654	1.15576	0.282348	0.850753	0	0.0119896	6.88843	0.00496063	0.94385	0.995018	0	0.0876732	6.83347	0.228787	0.632425	0.969081	0
ANKRD13C	81573	-0.0608158	4.28084	0.731312	0.392458	0.798038	0	-0.0556355	4.30918	0.322889	0.569877	0.914842	0	-0.066098	4.25179	0.446117	0.504185	0.961324	0	0.0533135	4.31121	0.112513	0.737301	0.962761	0	0.063684	4.24971	0.127198	0.721355	0.987029	0
HHLA3	11147	-0.0702876	1.39499	0.276158	0.59923	0.898053	0	-0.0258164	1.30454	0.0189346	0.890554	0.982491	0	-0.114228	1.48258	0.368823	0.543647	0.969962	0	-0.200722	1.42096	0.553059	0.457071	0.902478	0	-0.155448	1.36828	0.316738	0.573574	0.957404	0
CTH	1491	0.102938	1.15126	0.522584	0.469741	0.842319	0	0.142819	1.17231	0.542696	0.461318	0.875763	0	0.0612267	1.12943	0.0846696	0.771066	0.995585	0	0.0239132	1.10611	0.00682811	0.934144	0.993685	0	0.0790312	1.19586	0.0761384	0.7826	0.990854	0
PTGER3	5733	-0.194897	6.19944	8.40314	0.00374574	0.0404962	-1	-0.341373	6.25064	13.4826	0.000240781	0.00742902	-1	-0.0478612	6.14629	0.246755	0.619369	0.981336	0	0.224328	6.2864	1.87169	0.171282	0.738847	0	-0.0303821	6.10681	0.0292642	0.86417	0.994179	0
ZRANB2	9406	-0.0637793	6.03588	0.925717	0.335978	0.754624	0	-0.0133624	6.11881	0.021207	0.884216	0.98144	0	-0.114649	5.94775	1.46264	0.226511	0.79177	0	0.122876	6.05872	0.580602	0.446076	0.900333	0	0.222012	6.01265	1.57593	0.209348	0.756837	0
NEGR1	257194	-0.0799126	5.10706	1.49684	0.221158	0.640128	0	-0.0424499	5.20618	0.225961	0.634535	0.932279	0	-0.118436	5.00036	1.51558	0.218289	0.782843	0	0.146433	5.14332	0.856314	0.354772	0.854874	0	0.27122	5.06978	2.45376	0.117243	0.602274	0
LRRIQ3	127255	-0.066922	0.706736	0.169158	0.680862	0.926422	0	0.149547	0.77563	0.477869	0.489389	0.884591	0	-0.293136	0.631253	1.41467	0.234283	0.800996	0	-0.0526772	0.718302	0.0289081	0.864991	0.987388	0	0.368536	0.694881	1.32801	0.249159	0.801559	0
FPGT	8790	0.0225453	3.56237	0.0845752	0.77119	0.954648	0	0.0779423	3.63885	0.534325	0.464794	0.877315	0	-0.0351334	3.48086	0.094896	0.758043	0.994467	0	0.0975515	3.55314	0.31338	0.575613	0.928144	0	0.222236	3.5716	1.36884	0.242011	0.793999	0
CRYZ	1429	-0.0799887	4.55362	1.33746	0.247483	0.672344	0	-0.032886	4.57502	0.121453	0.727464	0.95405	0	-0.127989	4.53181	1.69585	0.192831	0.748975	0	0.00229754	4.5912	0.000211145	0.988406	0.999019	0	0.0877921	4.51492	0.245255	0.620436	0.968159	0
TYW3	127253	-0.0401743	4.47788	0.333886	0.56338	0.88646	0	0.0147302	4.48429	0.0238143	0.877358	0.980651	0	-0.0957349	4.47144	0.952451	0.329096	0.88691	0	-0.047464	4.49593	0.0902573	0.76385	0.968371	0	0.0765348	4.45956	0.185616	0.666591	0.978843	0
ACADM	34	-0.145587	6.07644	4.74711	0.0293475	0.192586	0	-0.23137	6.1766	6.23432	0.0125298	0.132839	0	-0.0593048	5.9686	0.386934	0.533915	0.96796	0	0.270788	6.12971	2.78726	0.0950165	0.624192	0	0.141334	6.02109	0.638682	0.424189	0.909081	0
DLSTP1	1744	0.0297782	-0.523141	0.0135746	0.907248	0.98308	0	-0.0543799	-0.432355	0.028194	0.866653	0.978279	0	0.125876	-0.629731	0.112862	0.736909	0.990574	0	0.207085	-0.585421	0.301391	0.583012	0.929829	0	0.11335	-0.46245	0.0885751	0.765997	0.990146	0
RABGGTB	5876	-0.0334023	4.94012	0.255773	0.613039	0.904633	0	-0.0181001	4.88066	0.0400208	0.84144	0.974043	0	-0.0487643	4.99747	0.260644	0.609678	0.980658	0	-0.129248	4.95462	0.662854	0.415554	0.889296	0	-0.104344	4.92544	0.360814	0.548054	0.95197	0
ST6GALNAC3	256435	0.768912	2.53764	58.9176	1.64412e-14	2.79292e-12	1	0.713194	2.54867	26.4318	2.7301e-07	2.50609e-05	1	0.825981	2.5265	32.99	9.26363e-09	1.29158e-06	1	0.140971	2.12871	0.378267	0.538532	0.922011	0	-0.0403324	2.85874	0.0366894	0.848099	0.993899	0
PIGK	10026	0.0942743	4.58728	1.88102	0.170218	0.566589	0	0.144414	4.63216	2.38951	0.122152	0.535374	0	0.0433086	4.54081	0.195835	0.658104	0.983828	0	0.0298949	4.53427	0.0357863	0.849957	0.983787	0	0.150913	4.63857	0.733476	0.391759	0.893285	0
AK5	26289	0.0434707	0.389694	0.0570628	0.8112	0.963801	0	0.198483	0.417324	0.714771	0.397865	0.84372	0	-0.141725	0.360884	0.264141	0.607289	0.980092	0	0.0374392	0.360305	0.0127937	0.909944	0.992657	0	0.150323	0.41905	0.198934	0.655583	0.976243	0
ZZZ3	26009	0.0312131	4.73092	0.213541	0.644006	0.915045	0	-7.86335e-05	4.72466	7.5379e-07	0.999307	0.999645	0	0.062669	4.73719	0.417596	0.518139	0.964971	0	0.0172724	4.714	0.0118932	0.913158	0.992939	0	-0.0405365	4.74768	0.0535288	0.817033	0.993899	0
USP33	23032	-0.101472	6.28274	2.28753	0.130418	0.496797	0	-0.187695	6.37402	4.09609	0.0429825	0.306879	0	-0.0141135	6.18519	0.0215256	0.883356	0.999603	0	0.275405	6.33089	2.80217	0.0941368	0.622803	0	0.0976668	6.23289	0.298526	0.584808	0.958599	0
MIGA1	374986	-0.118893	3.99587	2.59106	0.107469	0.444273	0	-0.173864	4.14442	3.03053	0.0817115	0.441864	0	-0.0604052	3.82936	0.318121	0.572739	0.971121	0	0.369916	4.05212	5.26571	0.0217496	0.347409	0	0.262934	3.93707	2.10781	0.146549	0.658721	0
NEXN	91624	0.210652	4.42104	8.91092	0.0028347	0.0326278	1	0.321918	4.59082	11.5572	0.000674861	0.0153207	1	0.0949867	4.22801	0.905278	0.34137	0.892089	0	0.250002	4.31346	2.47172	0.115911	0.663971	0	0.467176	4.5214	6.91889	0.00852901	0.153532	0
FUBP1	8880	0.027223	4.75345	0.162502	0.686863	0.927236	0	0.0365376	4.84305	0.162133	0.6872	0.944328	0	0.0174715	4.65765	0.0320281	0.857966	0.999603	0	0.183409	4.73824	1.3398	0.24707	0.799197	0	0.190521	4.76853	1.18464	0.276413	0.826428	0
DNAJB4	11080	0.190384	4.77289	7.91204	0.00491068	0.0494043	1	0.251213	4.91869	7.6596	0.00564711	0.076681	0	0.127418	4.61012	1.68643	0.194073	0.750356	0	0.24277	4.66341	2.35052	0.125241	0.677329	0	0.368983	4.87489	4.47842	0.0343253	0.337746	0
GIPC2	54810	0.427848	2.59974	19.7579	8.78986e-06	0.000267295	1	0.393878	2.69014	9.10445	0.00254988	0.0422101	1	0.463332	2.50223	10.7941	0.00101822	0.0248322	1	0.222446	2.36521	1.01498	0.313713	0.832681	0	0.176489	2.8036	0.690422	0.406021	0.899627	0
PTGFR	5737	-0.193115	4.33543	7.16545	0.0074321	0.0688214	0	0.0331169	4.38925	0.112329	0.737508	0.956558	0	-0.423638	4.27917	17.6609	2.63994e-05	0.00133159	-1	-0.0758087	4.41059	0.229556	0.631853	0.943721	0	0.321018	4.25596	3.22573	0.0724895	0.484062	0
IFI44L	10964	0.411143	4.8412	36.5972	1.4524e-09	1.04708e-07	1	0.417628	4.81124	20.1315	7.22951e-06	0.000434329	1	0.404961	4.87067	17.2976	3.19597e-05	0.00156401	1	-0.112928	4.59953	0.509989	0.475144	0.910304	0	-0.0198089	5.04841	0.0131206	0.908806	0.997402	0
IFI44	10561	0.310607	4.63003	20.3034	6.60819e-06	0.000206474	1	0.311501	4.52909	10.5549	0.0011588	0.0235108	1	0.309675	4.72478	10.0429	0.00152936	0.0333369	1	-0.209608	4.46132	1.76141	0.184449	0.745757	0	-0.185157	4.78138	1.12082	0.289741	0.836671	0
ADGRL4	64123	0.402365	6.33961	35.5407	2.49781e-09	1.70904e-07	1	0.398769	6.44157	18.2145	1.97374e-05	0.000992176	1	0.405966	6.2298	17.6275	2.6867e-05	0.00135057	1	0.224372	6.1054	1.92168	0.165672	0.735053	0	0.203495	6.54127	1.25747	0.262131	0.811979	0
ADGRL2	23266	0.0162519	5.53489	0.061936	0.803462	0.963011	0	-0.113294	5.59064	1.58251	0.208399	0.673651	0	0.147264	5.47681	2.45365	0.117252	0.603366	0	0.251361	5.52001	2.52947	0.111738	0.658181	0	-0.0190765	5.54965	0.0121981	0.912057	0.997402	0
TTLL7	79739	-0.161607	1.67582	1.66589	0.19681	0.606474	0	-0.143092	1.79052	0.728874	0.393248	0.841039	0	-0.181531	1.5489	0.942449	0.331649	0.888087	0	0.240811	1.74731	0.928884	0.335153	0.844027	0	0.28636	1.59984	1.17788	0.277788	0.827215	0
PRKACB	5567	0.00472191	4.85355	0.00499416	0.943661	0.989529	0	-0.0592271	4.90611	0.429306	0.51233	0.892977	0	0.0703555	4.7988	0.525929	0.468323	0.955451	0	0.16836	4.84821	1.12561	0.288714	0.820595	0	0.0482373	4.85888	0.0766237	0.781926	0.990854	0
SAMD13	148418	-0.0167455	0.0228239	0.00779888	0.929629	0.98688	0	0.066128	-0.0681557	0.0659816	0.79728	0.966456	0	-0.0988129	0.113091	0.125413	0.723236	0.990401	0	-0.261892	0.0180514	0.564818	0.452325	0.901939	0	-0.119223	0.0277163	0.112655	0.737142	0.987818	0
DNASE2B	58511	-0.05968	0.0266133	0.0789228	0.778763	0.956907	0	-0.418164	-0.997693	1.70478	0.191664	0.653538	0	0.219865	0.656015	0.598648	0.439094	0.942545	0	-1.40127	-0.140974	14.7866	0.000120386	0.0143482	-1	-2.38658	0.184371	40.7734	1.70943e-10	4.95365e-08	-1
RPF1	4734	0.0137711	4.05288	0.0356347	0.850272	0.97174	0	0.0135726	3.9446	0.0177133	0.894121	0.983307	0	0.0140525	4.15438	0.0195509	0.888799	0.999603	0	-0.202495	4.03909	1.57767	0.209097	0.772356	0	-0.218866	4.0666	1.48577	0.222874	0.775221	0
GNG5	2787	-0.00490301	5.14079	0.00566406	0.940008	0.98875	0	-0.0587894	4.94998	0.423492	0.5152	0.894862	0	0.0485662	5.31005	0.26312	0.607985	0.980191	0	-0.267472	5.11898	2.85125	0.0913029	0.61999	0	-0.453104	5.16233	6.84589	0.00888456	0.158199	0
CTBS	1486	0.0623132	3.90562	0.707968	0.400119	0.801402	0	0.0391614	3.90599	0.146327	0.70207	0.947876	0	0.0859458	3.90528	0.672511	0.412178	0.928853	0	0.0282434	3.87115	0.029377	0.863912	0.987299	0	-0.0244172	3.93944	0.0182142	0.892644	0.997162	0
SSX2IP	117178	0.0577237	1.54741	0.202159	0.652983	0.91801	0	0.0338033	1.4613	0.035151	0.85128	0.975505	0	0.0816205	1.63091	0.205273	0.650498	0.983242	0	-0.141121	1.51141	0.286149	0.592699	0.93257	0	-0.198646	1.58322	0.563272	0.452945	0.918742	0
MCOLN2	255231	-0.133031	0.243854	0.516255	0.472444	0.843971	0	0.248229	0.074106	0.975036	0.323427	0.788357	0	-0.513899	0.402242	3.60132	0.0577339	0.42261	0	-0.651766	0.334868	3.80245	0.0511778	0.503221	0	0.0122968	0.143872	0.00123389	0.971979	0.997867	0
MCOLN3	55283	-0.632214	3.06089	52.9673	3.39141e-13	4.74292e-11	-1	-0.644627	3.00447	27.9575	1.24011e-07	1.22184e-05	-1	-0.620176	3.11589	24.5137	7.3784e-07	6.26698e-05	-1	-0.0947998	3.31324	0.262272	0.608564	0.93655	0	-0.134228	2.75258	0.394327	0.530034	0.946478	0
SYDE2	84144	-0.14994	1.04944	1.04079	0.307637	0.731103	0	-0.236258	1.14178	1.44959	0.228593	0.697435	0	-0.0563803	0.947863	0.0637831	0.800614	0.995585	0	0.306201	1.10953	1.12085	0.289735	0.820595	0	0.118789	0.985623	0.157614	0.691362	0.982395	0
C1orf52	148423	0.0103319	4.072	0.0200784	0.887318	0.978763	0	0.0534196	4.02196	0.2785	0.597686	0.922648	0	-0.0328991	4.12074	0.105789	0.74499	0.99238	0	-0.141841	4.06582	0.776669	0.378162	0.872768	0	-0.0562595	4.07817	0.0983168	0.753859	0.988901	0
BCL10	8915	0.0368546	3.0968	0.191862	0.661372	0.922938	0	0.115921	3.07843	0.975072	0.323418	0.788357	0	-0.0434833	3.11522	0.126291	0.722309	0.990401	0	-0.114809	3.07953	0.340736	0.559405	0.924873	0	0.041975	3.11401	0.042771	0.836157	0.993899	0
DDAH1	23576	0.331621	3.67425	18.7413	1.49703e-05	0.000408204	1	0.240823	3.74287	5.21033	0.0224531	0.198941	0	0.425616	3.60168	14.5033	0.000139917	0.00523502	1	0.242053	3.50192	1.89093	0.169097	0.737337	0	0.0647083	3.82889	0.124373	0.724339	0.987231	0
CYR61	3491	0.192862	5.49533	8.21223	0.00416089	0.0435201	1	0.327402	5.73466	12.0192	0.000526555	0.0131746	1	0.0610047	5.20748	0.40077	0.526692	0.966587	0	0.287224	5.31194	3.30994	0.0688622	0.559355	0	0.723956	5.65814	17.1946	3.37392e-05	0.00278565	1
ZNHIT6	54680	0.0527949	3.98007	0.515574	0.472736	0.843971	0	0.138244	4.03011	1.87328	0.1711	0.625996	0	-0.0348566	3.92797	0.111641	0.738284	0.990574	0	0.0158035	3.95003	0.00946373	0.922503	0.993089	0	0.189179	4.00961	1.10761	0.292602	0.8373	0
COL24A1	255631	0.00726738	1.69989	0.00344649	0.953186	0.992541	0	0.0231148	1.74317	0.0189591	0.890484	0.982491	0	-0.00963069	1.6548	0.00281698	0.957672	0.999603	0	0.0829169	1.69639	0.107768	0.7427	0.96342	0	0.133842	1.70345	0.268765	0.604161	0.964946	0
ODF2L	57489	0.129933	4.21423	3.27278	0.0704381	0.341006	0	0.157723	4.23794	2.54404	0.110711	0.511153	0	0.101885	4.19004	1.03845	0.308182	0.869981	0	0.0147708	4.1411	0.00849545	0.926562	0.993089	0	0.0802338	4.28409	0.202236	0.652922	0.976243	0
CLCA2	9635	-0.306244	1.5797	5.02303	0.0250124	0.172014	0	-0.355537	1.50232	3.38799	0.0656731	0.391996	0	-0.260506	1.6564	1.86678	0.171844	0.716177	0	-0.143753	1.8932	0.352869	0.552493	0.923886	0	-0.221891	1.17798	0.596543	0.4399	0.914377	0
LOC105378828	105378828	-0.051711	1.63574	0.171585	0.678707	0.925563	0	-0.055695	1.54455	0.100306	0.751463	0.959699	0	-0.0474913	1.72416	0.0739178	0.785716	0.995585	0	-0.160672	1.64387	0.394212	0.530094	0.921111	0	-0.213069	1.62747	0.660269	0.416465	0.904675	0
SH3GLB1	51100	-0.135336	7.44183	3.74336	0.0530177	0.283403	0	-0.212565	7.44974	4.87556	0.0272396	0.227315	0	-0.0577167	7.43388	0.327816	0.566948	0.970917	0	0.0912967	7.50642	0.275346	0.599768	0.934875	0	-0.0666262	7.37419	0.12726	0.72129	0.987029	0
SEP15	9403	0.0270444	6.47818	0.160764	0.688454	0.927261	0	0.0606751	6.38361	0.429173	0.512395	0.892977	0	-0.00659127	6.56707	0.00457802	0.946055	0.999603	0	-0.218119	6.4619	1.72693	0.188804	0.75496	0	-0.149964	6.4943	0.685434	0.407722	0.899764	0
HS2ST1	9653	0.0222821	4.3949	0.100614	0.751095	0.947173	0	-0.0456415	4.40417	0.222737	0.636963	0.933519	0	0.0911547	4.38556	0.856127	0.354825	0.897733	0	0.0943316	4.37956	0.354479	0.551589	0.923583	0	-0.0542454	4.41014	0.0930198	0.760373	0.989203	0
LINC01140	339524	-0.0755529	5.75143	1.31793	0.250964	0.673911	0	-0.136687	5.58052	2.30408	0.129035	0.550173	0	-0.0145033	5.90467	0.0232796	0.878732	0.999603	0	-0.253443	5.78224	2.54736	0.110479	0.656494	0	-0.399886	5.71991	5.25225	0.0219185	0.266831	0
LMO4	8048	-0.109406	6.07698	2.71257	0.0995608	0.424894	0	-0.203607	6.0531	4.95681	0.0259881	0.219348	0	-0.014486	6.10052	0.0228997	0.879718	0.999603	0	0.0311763	6.13038	0.0369984	0.847468	0.983777	0	-0.132121	6.02148	0.558122	0.455018	0.918742	0
PKN2	5586	-0.0403715	5.48178	0.38375	0.535603	0.87524	0	-0.0566436	5.54065	0.399213	0.527496	0.897371	0	-0.0238881	5.42029	0.0642696	0.799871	0.995585	0	0.149618	5.49029	0.898042	0.343307	0.84741	0	0.0920672	5.4732	0.285654	0.593019	0.961738	0
GTF2B	2959	0.0125888	3.8966	0.0288961	0.865019	0.974857	0	0.0388184	3.78327	0.139185	0.709092	0.950365	0	-0.0134259	4.00252	0.0170444	0.896128	0.999603	0	-0.236248	3.88634	2.06293	0.15092	0.718809	0	-0.204413	3.90684	1.26439	0.260821	0.811341	0
KYAT3	56267	-0.0582822	4.54837	0.711503	0.398945	0.800998	0	-0.101327	4.52704	1.1375	0.28618	0.757832	0	-0.0148509	4.56952	0.0230277	0.879385	0.999603	0	0.000413293	4.5734	6.84307e-06	0.997913	0.999346	0	-0.0860321	4.52283	0.235658	0.62736	0.969081	0
RBMXL1	494115	0.0859257	3.12888	1.06129	0.302921	0.725559	0	0.0990574	3.17278	0.739212	0.389913	0.838277	0	0.0721779	3.08317	0.34528	0.556797	0.970917	0	0.0760545	3.08449	0.149909	0.698622	0.957993	0	0.107491	3.17223	0.285514	0.59311	0.961738	0
GBP3	2635	0.277857	4.1678	14.6298	0.000130831	0.00257675	1	0.25143	4.16569	6.30714	0.0120252	0.12944	0	0.304736	4.16994	9.09714	0.0025601	0.048632	1	0.0030353	4.01589	0.000354306	0.984982	0.998779	0	-0.00731874	4.30574	0.00168602	0.967247	0.997867	0
GBP1	2633	0.459922	4.49023	42.839	5.94348e-11	5.48992e-09	1	0.557242	4.49182	33.1788	8.40623e-09	1.08031e-06	1	0.362315	4.48867	13.4118	0.00025004	0.00836051	1	-0.106964	4.23276	0.449539	0.502554	0.916585	0	0.0833358	4.7092	0.225441	0.634925	0.969777	0
GBP2	2634	0.128499	6.35943	3.65444	0.0559199	0.293584	0	0.131562	6.35071	2.0151	0.155741	0.5973	0	0.12543	6.3681	1.68029	0.194886	0.751572	0	-0.0283161	6.29159	0.0298303	0.862876	0.986802	0	-0.00707071	6.42428	0.00153512	0.968746	0.997867	0
GBP4	115361	0.42289	5.56467	40.9849	1.53409e-10	1.2882e-08	1	0.394444	5.67844	18.6514	1.56932e-05	0.000825374	1	0.451629	5.441	22.4395	2.16869e-06	0.000161061	1	0.28219	5.31142	3.1953	0.0738502	0.571455	0	0.207116	5.78036	1.40396	0.236061	0.786995	0
GBP5	115362	0.452261	3.06885	27.4299	1.62894e-07	8.0247e-06	1	0.410311	3.03307	11.3759	0.000744042	0.0164861	1	0.493396	3.10433	15.8083	7.00926e-05	0.00295971	1	-0.0481834	2.82515	0.0550224	0.814544	0.974949	0	-0.0910293	3.27875	0.211453	0.645631	0.974845	0
GBP1P1	400759	0.393765	0.217301	4.5722	0.0324948	0.206555	0	0.663777	0.177034	7.008	0.00811465	0.0993416	0	0.134823	0.258613	0.248592	0.618068	0.981336	0	-0.369007	-0.00265257	1.11392	0.29123	0.821697	0	0.134757	0.412411	0.159002	0.690077	0.982395	0
LRRC8B	23507	-0.120159	3.11891	2.04467	0.15274	0.536732	0	-0.219808	3.13743	3.56457	0.0590251	0.367298	0	-0.0177712	3.09997	0.0208115	0.885294	0.999603	0	0.128691	3.17537	0.44941	0.502615	0.916585	0	-0.0593741	3.05974	0.0842194	0.771659	0.990146	0
FLJ27354	400761	0.235644	-0.292232	1.38478	0.239288	0.663223	0	0.245796	-0.257839	0.876246	0.349232	0.808465	0	0.223028	-0.329008	0.544256	0.460674	0.952573	0	0.0760085	-0.393415	0.0429248	0.835867	0.980419	0	0.131468	-0.195561	0.127986	0.720529	0.986887	0
LRRC8C	84230	0.185972	4.82323	7.68919	0.00555525	0.0545884	0	0.199475	4.89983	4.8355	0.0278796	0.230572	0	0.172145	4.74209	3.13973	0.0764066	0.485432	0	0.141209	4.71715	0.794743	0.37267	0.870394	0	0.174515	4.92233	1.00844	0.315278	0.857765	0
LRRC8D	55144	0.10651	3.55245	1.89331	0.16883	0.565021	0	0.014152	3.50929	0.0170113	0.896228	0.984419	0	0.199812	3.59476	3.23594	0.0720389	0.471223	0	0.00956975	3.49769	0.00295179	0.956672	0.996596	0	-0.173044	3.6055	0.83861	0.359795	0.878764	0
ZNF326	284695	-0.0120476	4.73348	0.0317759	0.85852	0.973962	0	-0.0216368	4.80025	0.0565693	0.812003	0.96924	0	-0.0024035	4.66323	0.000610629	0.980286	0.999603	0	0.151667	4.73445	0.916368	0.33843	0.845647	0	0.124841	4.7325	0.506865	0.476499	0.929725	0
LOC105378853	105378853	-0.0580909	0.448959	0.112274	0.73757	0.941813	0	-0.110761	0.36114	0.228013	0.633001	0.931781	0	-0.00222597	0.536904	8.32312e-05	0.992721	0.999603	0	-0.145246	0.457477	0.198841	0.655658	0.949489	0	-0.274543	0.44021	0.663231	0.415422	0.904675	0
ZNF644	84146	0.0429747	4.13644	0.351779	0.553108	0.883144	0	0.0577404	4.2053	0.340012	0.559822	0.909382	0	0.0276893	4.06375	0.0733332	0.786544	0.995585	0	0.125619	4.11205	0.612336	0.43391	0.899139	0	0.160464	4.16053	0.803107	0.370166	0.885596	0
HFM1	164045	-0.158108	0.161174	0.719754	0.396225	0.799881	0	0.0199173	0.0898579	0.00631188	0.936677	0.990124	0	-0.339689	0.232289	1.50355	0.220126	0.784567	0	-0.332901	0.246075	0.965698	0.325756	0.839254	0	0.0969082	0.0686804	0.0752018	0.783908	0.990854	0
CDC7	8317	0.0576727	1.39112	0.18054	0.67091	0.924574	0	0.394433	1.41547	4.54129	0.0330866	0.259575	0	-0.283579	1.36585	2.09638	0.147648	0.670488	0	-0.306103	1.34094	1.23879	0.265704	0.807062	0	0.405053	1.44036	2.19688	0.13829	0.643846	0
TGFBR3	7049	-0.0274802	7.26466	0.155093	0.693715	0.92984	0	-0.0543422	7.36335	0.318235	0.57267	0.914891	0	-0.000477177	7.15865	2.23839e-05	0.996225	0.999603	0	0.21101	7.27615	1.49353	0.22167	0.782182	0	0.198845	7.25307	1.14215	0.285199	0.83293	0
KIAA1107	23285	-0.0437296	2.17458	0.164102	0.685407	0.926984	0	-0.0607295	2.20123	0.16643	0.683304	0.944328	0	-0.0260039	2.14715	0.0282809	0.86645	0.999603	0	0.0894556	2.18279	0.15499	0.693812	0.957993	0	0.0349642	2.16624	0.0219627	0.882186	0.995027	0
GLMN	11146	-0.0718404	2.24586	0.460802	0.49725	0.856315	0	-0.0684094	2.19722	0.210004	0.646765	0.936691	0	-0.0752139	2.29405	0.258877	0.610893	0.980665	0	-0.100882	2.27438	0.202925	0.65237	0.94871	0	-0.0975515	2.21643	0.174386	0.676243	0.979919	0
RPAP2	79871	0.0518825	2.59567	0.294549	0.58732	0.895931	0	-0.000128425	2.52292	1.11e-06	0.999159	0.999565	0	0.103861	2.66599	0.595733	0.440211	0.943291	0	-0.0899913	2.56459	0.176862	0.674084	0.955248	0	-0.19321	2.62643	0.787045	0.374995	0.88605	0
GFI1	2672	0.101113	-0.240955	0.250295	0.616867	0.90562	0	0.2757	-0.380186	1.0118	0.314471	0.783039	0	-0.0679725	-0.107122	0.0524903	0.818785	0.997092	0	-0.435676	-0.28495	1.4461	0.229155	0.786887	0	-0.157485	-0.197345	0.184023	0.667938	0.97907	0
EVI5	7813	-0.0180992	4.51701	0.068254	0.793896	0.961496	0	-0.028008	4.59115	0.0888068	0.7657	0.961838	0	-0.00805032	4.43853	0.00671302	0.9347	0.999603	0	0.168655	4.52698	1.13854	0.285961	0.818718	0	0.139213	4.50694	0.616135	0.432487	0.912191	0
RPL5	6125	-0.0518774	8.25254	0.526324	0.468156	0.841816	0	-0.0184562	8.10787	0.035351	0.850862	0.975505	0	-0.0852184	8.38408	0.681343	0.409125	0.925934	0	-0.310417	8.27599	3.06148	0.0801685	0.589955	0	-0.241158	8.2287	1.60102	0.205759	0.752635	0
FAM69A	388650	-0.0823421	4.91963	1.53688	0.215083	0.631886	0	-0.0860422	4.95877	0.905965	0.341187	0.801814	0	-0.0785461	4.87929	0.662097	0.415821	0.931264	0	0.0828358	4.95925	0.272357	0.601755	0.934875	0	0.0777787	4.8788	0.199586	0.655055	0.976243	0
MTF2	22823	0.174011	3.79788	5.36202	0.02058	0.14924	0	0.142003	3.78252	1.84834	0.173977	0.629419	0	0.206585	3.81324	3.73948	0.0531409	0.401108	0	0.00834989	3.69883	0.00241709	0.960789	0.996757	0	-0.0643623	3.89103	0.124978	0.723697	0.987231	0
TMED5	50999	0.00283495	6.08421	0.00181017	0.966063	0.99376	0	-0.0631982	6.0834	0.47537	0.490527	0.884591	0	0.06966	6.08503	0.527518	0.467652	0.955152	0	0.074141	6.07209	0.211017	0.645971	0.948216	0	-0.0759086	6.09625	0.182833	0.66895	0.979259	0
CCDC18	343099	-0.147726	2.32942	2.0351	0.153704	0.538293	0	-0.277374	2.27887	3.6138	0.0573021	0.361292	0	-0.0174572	2.37919	0.0146079	0.903799	0.999603	0	0.0163926	2.39518	0.00556998	0.940507	0.995018	0	-0.227102	2.2597	0.960733	0.327002	0.863037	0
CCDC18-AS1	100131564	-0.114993	3.81533	2.31081	0.128477	0.492672	0	-0.0626646	3.87859	0.366293	0.545032	0.904673	0	-0.169755	3.74889	2.41197	0.12041	0.610898	0	0.0758994	3.87377	0.212687	0.64467	0.947423	0	0.195097	3.75415	1.10886	0.292329	0.837014	0
DR1	1810	0.00289483	4.42333	0.0017066	0.967048	0.993926	0	0.022719	4.50989	0.0570651	0.811196	0.96923	0	-0.0174835	4.33077	0.0313826	0.85939	0.999603	0	0.160562	4.41873	1.03035	0.310077	0.831909	0	0.200238	4.42794	1.26712	0.260309	0.811341	0
FNBP1L	54874	0.00931789	4.75285	0.0187927	0.890962	0.979507	0	-0.0610183	4.87445	0.451881	0.501443	0.889015	0	0.0822434	4.61979	0.697323	0.403685	0.923113	0	0.362487	4.73628	5.22243	0.0222974	0.349668	0	0.153808	4.76929	0.772069	0.379578	0.88605	0
BCAR3	8412	0.0458296	4.52535	0.436671	0.508734	0.862711	0	-0.0332673	4.6152	0.126091	0.722519	0.953233	0	0.127413	4.42916	1.67073	0.196161	0.753168	0	0.265115	4.5011	2.81158	0.0935862	0.622745	0	0.112886	4.54925	0.407044	0.523474	0.943581	0
DNTTIP2	30836	-0.0277301	4.95869	0.176826	0.674115	0.924574	0	-0.0241479	4.89591	0.0713692	0.789354	0.965956	0	-0.0313677	5.01905	0.107899	0.742548	0.991014	0	-0.126689	4.97179	0.637391	0.424657	0.894355	0	-0.119176	4.94544	0.471745	0.492186	0.935684	0
GCLM	2730	0.0717244	4.29403	1.01205	0.314412	0.734272	0	-0.0289511	4.35209	0.0878958	0.766869	0.961838	0	0.17539	4.23322	3.09575	0.0784969	0.491273	0	0.216034	4.25878	1.8366	0.17535	0.742883	0	0.0286126	4.32857	0.0257867	0.872422	0.994672	0
ABCA4	24	0.343887	0.523369	3.97313	0.0462319	0.259105	0	0.286764	0.595409	1.66386	0.197082	0.658135	0	0.409833	0.445365	2.37232	0.123503	0.617996	0	0.223262	0.381038	0.45787	0.498621	0.915707	0	0.163727	0.655171	0.259433	0.61051	0.966013	0
ARHGAP29	9411	0.134974	6.59153	3.93058	0.0474156	0.263739	0	0.0698406	6.65113	0.551567	0.457678	0.873476	0	0.200465	6.52932	4.20555	0.0402919	0.343608	0	0.210705	6.50544	1.60226	0.205583	0.771801	0	0.0435181	6.67283	0.0570204	0.811269	0.993899	0
ABCD3	5825	-0.107691	4.99004	2.67985	0.101626	0.430498	0	-0.140383	5.00708	2.43879	0.118367	0.528185	0	-0.0745952	4.97275	0.60523	0.43659	0.940495	0	0.0690223	5.0397	0.18969	0.663175	0.95232	0	-0.00166302	4.93851	9.18251e-05	0.992354	0.999332	0
F3	1272	0.0567352	6.22912	0.71668	0.397235	0.800086	0	0.134974	6.37332	2.10451	0.146865	0.584722	0	-0.0221067	6.06866	0.0534979	0.817085	0.997092	0	0.220462	6.19643	1.83076	0.176038	0.743591	0	0.38689	6.26112	4.65661	0.0309342	0.321729	0
SLC44A3	126969	-0.285736	1.15226	4.00939	0.0452475	0.255512	0	-0.0972004	1.11035	0.241463	0.623151	0.927511	0	-0.477199	1.19468	5.35474	0.0206661	0.227452	0	-0.282508	1.28182	1.02402	0.311568	0.831909	0	0.152236	1.00809	0.260412	0.609837	0.966013	0
CNN3	1266	0.20712	7.2362	8.88453	0.00287597	0.0329091	1	0.218579	7.30091	5.20015	0.0225849	0.19963	0	0.195622	7.1684	3.83017	0.0503377	0.388075	0	0.117477	7.12742	0.4681	0.493863	0.914091	0	0.145916	7.33738	0.611739	0.434134	0.912799	0
LOC729970	729970	-0.0265316	2.66431	0.0796927	0.777714	0.956588	0	-0.0433164	2.54185	0.101201	0.750393	0.959514	0	-0.010137	2.77896	0.00599356	0.938291	0.999603	0	-0.206259	2.67465	0.959883	0.327216	0.840545	0	-0.273275	2.65382	1.58577	0.207932	0.755415	0
ALG14	199857	0.00384044	3.62783	0.00249932	0.960128	0.992914	0	-0.0880435	3.38906	0.629482	0.427545	0.858619	0	0.0930491	3.83501	0.763627	0.382196	0.910163	0	-0.356847	3.6245	4.28272	0.0385018	0.445092	0	-0.544455	3.63118	8.3055	0.00395253	0.0948286	0
TMEM56	148534	-0.267735	3.98595	13.0221	0.000307829	0.00532717	-1	-0.339437	4.07596	11.1862	0.000824069	0.0180696	-1	-0.193174	3.88932	3.32318	0.0683094	0.461806	0	0.240616	4.0984	2.24162	0.13434	0.69394	0	0.127947	3.86338	0.49012	0.483874	0.932856	0
RWDD3	25950	-0.0855619	2.69607	0.841616	0.358935	0.775654	0	-0.0959807	2.64352	0.529221	0.466935	0.877315	0	-0.0750792	2.74776	0.320347	0.571399	0.970917	0	-0.0822969	2.73357	0.155841	0.693015	0.957993	0	-0.131993	2.65717	0.370394	0.54279	0.951298	0
PTBP2	58155	-0.050842	3.90166	0.468057	0.493882	0.8557	0	0.0173047	3.94013	0.0286156	0.86567	0.978279	0	-0.120796	3.86189	1.30262	0.253735	0.821097	0	-0.00158165	3.92897	9.38823e-05	0.992269	0.999346	0	0.164641	3.87371	0.813327	0.367138	0.88308	0
DPYD	1806	0.0725934	5.11665	1.24207	0.265072	0.690474	0	0.0272419	5.1789	0.093119	0.760249	0.961617	0	0.118873	5.05147	1.54722	0.213547	0.776481	0	0.173991	5.07891	1.20666	0.271995	0.809936	0	0.0851479	5.15352	0.242751	0.622226	0.96833	0
SNX7	51375	-0.214718	3.81138	8.11074	0.00440037	0.0453508	-1	-0.0264473	3.75361	0.0629854	0.801838	0.9672	0	-0.402979	3.86748	14.4208	0.000146178	0.00540092	-1	-0.279307	3.90257	2.89869	0.0886518	0.609828	0	0.0737215	3.71352	0.156349	0.69254	0.982395	0
PLPPR4	9890	0.154561	2.69065	2.69099	0.100917	0.428828	0	0.294556	2.85437	5.56858	0.0182855	0.171473	0	0.00210613	2.50366	0.000214291	0.98832	0.999603	0	0.209181	2.58516	0.961205	0.326884	0.840212	0	0.494141	2.78953	5.37043	0.0204809	0.258331	0
PALMD	54873	-0.0165748	7.84463	0.0544678	0.815464	0.964636	0	-0.103393	7.84723	1.12137	0.289623	0.761887	0	0.0706927	7.84204	0.476818	0.489867	0.95953	0	0.100404	7.85335	0.326231	0.567887	0.926398	0	-0.0909695	7.83586	0.231881	0.630132	0.969081	0
FRRS1	391059	-0.128726	1.02371	0.755765	0.384657	0.792021	0	-0.117643	1.07823	0.345094	0.556904	0.908313	0	-0.14171	0.965502	0.406007	0.524003	0.966206	0	0.143788	1.07071	0.244262	0.621145	0.940766	0	0.118485	0.974206	0.155847	0.693009	0.982395	0
AGL	178	-0.0745728	4.98772	1.27497	0.258837	0.682245	0	-0.115427	5.10423	1.65403	0.198412	0.658927	0	-0.0325441	4.86057	0.112982	0.736774	0.990574	0	0.283074	5.01487	3.18309	0.074404	0.571455	0	0.20544	4.95998	1.40239	0.236325	0.787072	0
SLC35A3	23443	-0.036221	4.38434	0.264439	0.607087	0.902362	0	-0.0492145	4.43987	0.261028	0.609415	0.924826	0	-0.022907	4.32632	0.0536564	0.816819	0.997092	0	0.114078	4.40142	0.519471	0.471067	0.907653	0	0.115694	4.367	0.422091	0.515895	0.941394	0
MFSD14A	64645	0.0303453	5.26376	0.218212	0.640406	0.913127	0	0.0496954	5.29906	0.312968	0.575865	0.915255	0	0.0106699	5.22751	0.0127768	0.910003	0.999603	0	0.0558309	5.24374	0.124954	0.723723	0.96204	0	0.088085	5.28355	0.260497	0.609779	0.966013	0
SASS6	163786	0.0482414	1.81929	0.16475	0.684821	0.926984	0	0.169767	1.88807	1.09464	0.295446	0.767485	0	-0.0801186	1.7456	0.212659	0.644691	0.982043	0	0.0228781	1.79837	0.00860036	0.926112	0.993089	0	0.27935	1.84028	1.2312	0.267174	0.815989	0
TRMT13	54482	0.0281756	3.51755	0.129239	0.719223	0.93618	0	0.104841	3.59043	0.944201	0.3312	0.794739	0	-0.051295	3.44008	0.19776	0.656535	0.983384	0	0.0564476	3.49444	0.102487	0.748866	0.96516	0	0.246118	3.54043	1.66465	0.196977	0.74123	0
LRRC39	127495	-0.0148487	0.335997	0.00701234	0.933263	0.987555	0	-0.155075	0.164024	0.401601	0.526264	0.897371	0	0.112194	0.496453	0.193018	0.660417	0.984582	0	-0.181488	0.34339	0.298174	0.585029	0.930694	0	-0.523041	0.328392	2.33354	0.126613	0.62116	0
DBT	1629	-0.0613698	4.41127	0.763775	0.38215	0.79134	0	-0.108833	4.49625	1.30204	0.25384	0.722555	0	-0.0124718	4.3206	0.015861	0.899779	0.999603	0	0.227849	4.44092	2.07842	0.149395	0.717452	0	0.124761	4.3809	0.491406	0.483301	0.932846	0
RTCA	8634	0.00228085	4.48877	0.00107829	0.973804	0.995308	0	-0.00153545	4.48769	0.000258916	0.987162	0.997488	0	0.00620679	4.48988	0.00400355	0.949549	0.999603	0	0.00630393	4.48595	0.00159267	0.968166	0.996826	0	-0.00994653	4.4916	0.00314116	0.955305	0.997867	0
CDC14A	8556	0.090031	2.29989	0.739794	0.389727	0.796496	0	0.125666	2.32737	0.760005	0.383327	0.835248	0	0.0529181	2.27158	0.125808	0.722819	0.990401	0	0.00519977	2.2545	0.000535795	0.981533	0.998135	0	0.116826	2.34448	0.262397	0.608478	0.965804	0
VCAM1	7412	0.794975	4.21666	115.667	5.62161e-27	2.37377e-24	1	0.759319	4.33903	56.414	5.87111e-14	1.70136e-11	1	0.830903	4.08232	63.5903	1.5318e-15	5.85087e-13	1	0.256772	3.7589	2.3323	0.126715	0.681787	0	0.25984	4.56478	2.15707	0.141915	0.650352	0
EXTL2	2135	-0.0496782	3.87532	0.4475	0.503525	0.859207	0	0.0031245	3.89417	0.000926533	0.975717	0.996832	0	-0.103488	3.85613	0.960717	0.327006	0.885457	0	-0.01947	3.89785	0.0140958	0.905493	0.992213	0	0.100425	3.85234	0.301216	0.583121	0.958599	0
SLC30A7	148867	0.0966244	4.16761	1.7813	0.18199	0.582319	0	0.163622	4.21621	2.7212	0.0990233	0.486017	0	0.0279242	4.11704	0.075629	0.783311	0.995585	0	0.0307109	4.11228	0.036611	0.848259	0.983777	0	0.165237	4.22112	0.854166	0.355377	0.876977	0
DPH5	51611	0.14873	3.56618	3.70175	0.0543555	0.288135	0	0.187133	3.46748	2.92584	0.0871717	0.45645	0	0.110545	3.6596	1.01693	0.313248	0.873882	0	-0.226471	3.4917	1.64411	0.199763	0.76516	0	-0.16453	3.6374	0.763558	0.382217	0.887708	0
LOC102606465	102606465	0.169015	1.7629	1.9718	0.160257	0.550671	0	0.136189	1.63951	0.626822	0.428524	0.858619	0	0.201026	1.87991	1.4652	0.226105	0.790725	0	-0.212271	1.6683	0.695243	0.404387	0.886498	0	-0.282652	1.85303	1.26963	0.259836	0.810571	0
LOC101928370	101928370	0.365291	1.1194	6.45658	0.0110542	0.0936809	0	0.421691	1.13789	4.59143	0.0321322	0.254219	0	0.307184	1.1003	2.11022	0.146319	0.668659	0	-0.0281984	0.937963	0.00898042	0.924501	0.993089	0	0.109948	1.28368	0.152771	0.695901	0.983124	0
S1PR1	1901	0.347294	6.38365	26.4995	2.63601e-07	1.2567e-05	1	0.359783	6.47552	14.8436	0.000116804	0.00424536	1	0.33468	6.28546	11.9845	0.000536456	0.0154547	1	0.172652	6.19734	1.1234	0.289187	0.820595	0	0.204773	6.54877	1.27272	0.259258	0.810571	0
COL11A1	1301	-0.225593	2.84365	5.65879	0.0173681	0.132062	0	-0.160435	2.52105	1.30861	0.252646	0.721434	0	-0.297867	3.10798	4.97663	0.0256919	0.262951	0	-0.871174	3.06278	19.122	1.2262e-05	0.00251695	-1	-0.202886	2.5831	0.85892	0.354041	0.876977	0
RNPC3	55599	-0.0458033	3.83609	0.367194	0.544537	0.879244	0	-0.079021	3.93935	0.588604	0.442959	0.865745	0	-0.0116484	3.72442	0.0112576	0.915502	0.999603	0	0.277834	3.85957	2.83014	0.09251	0.620849	0	0.157782	3.81212	0.736443	0.390803	0.892409	0
AMY2B	280	-0.0547862	4.22061	0.580318	0.446188	0.830087	0	0.0461585	4.1754	0.213953	0.643687	0.935332	0	-0.155698	4.2647	2.46314	0.116546	0.602248	0	-0.200467	4.24384	1.57975	0.208797	0.772356	0	0.0266001	4.19692	0.0221361	0.881726	0.994672	0
ACTG1P4	648740	-0.122301	0.221991	0.455439	0.499763	0.857653	0	-0.106991	0.206415	0.197932	0.656395	0.939183	0	-0.138507	0.238229	0.259476	0.61048	0.980658	0	-0.0322421	0.270339	0.0091973	0.923598	0.993089	0	0.0417215	0.170389	0.0142229	0.905069	0.997402	0
PRMT6	55170	0.191215	2.33433	3.38919	0.0656253	0.32579	0	0.221984	2.27486	2.29775	0.129562	0.550586	0	0.159892	2.39272	1.21793	0.269768	0.838843	0	-0.150376	2.23614	0.445329	0.504562	0.916585	0	-0.0946171	2.42722	0.177762	0.673304	0.979272	0
NTNG1	22854	0.0605707	1.76557	0.232559	0.629632	0.909255	0	0.119427	1.68086	0.456956	0.49905	0.888412	0	0.000830334	1.84868	2.15588e-05	0.996295	0.999603	0	-0.140262	1.75162	0.314667	0.57483	0.928144	0	-0.225655	1.77965	0.782647	0.376333	0.88605	0
VAV3	10451	0.0347685	2.34031	0.108637	0.741702	0.942811	0	-0.0453642	2.18431	0.0879454	0.766806	0.961838	0	0.113504	2.48428	0.619272	0.431318	0.936868	0	-0.257484	2.36885	1.35811	0.243866	0.797718	0	-0.361008	2.311	2.4711	0.115957	0.600255	0
SLC25A24	29957	-0.144867	4.87535	4.71084	0.0299729	0.195413	0	-0.128026	4.92319	2.00908	0.15636	0.598511	0	-0.162447	4.82572	2.79745	0.0944142	0.536241	0	0.0994628	4.93834	0.392628	0.530921	0.921111	0	0.0971695	4.80933	0.309495	0.57799	0.957958	0
FAM102B	284611	0.0606146	4.49535	0.758619	0.383761	0.792021	0	0.122413	4.54179	1.66182	0.197357	0.658135	0	-0.00211479	4.44716	0.000458346	0.982919	0.999603	0	0.00871445	4.46136	0.00304598	0.955987	0.996596	0	0.178933	4.52866	1.01961	0.312613	0.856779	0
HENMT1	113802	0.0699533	2.77678	0.594683	0.440614	0.82732	0	-0.0209091	2.69725	0.0261961	0.871422	0.97926	0	0.160664	2.85345	1.55302	0.212691	0.775119	0	-0.0540728	2.73952	0.0673893	0.795177	0.97276	0	-0.258629	2.81344	1.48603	0.222834	0.775221	0
PRPF38B	55119	-0.012164	5.16595	0.0350799	0.851428	0.97174	0	0.0425026	5.18561	0.227356	0.633492	0.931781	0	-0.0673636	5.14597	0.506331	0.476731	0.956227	0	-0.0143497	5.16892	0.00823622	0.927688	0.993089	0	0.0950767	5.16297	0.302719	0.582183	0.958528	0
STXBP3	6814	-0.0357971	4.92956	0.292333	0.588729	0.89653	0	0.0334161	4.9649	0.13731	0.71097	0.95114	0	-0.106035	4.89323	1.21479	0.270386	0.839314	0	-0.00216064	4.94423	0.000185302	0.989139	0.999153	0	0.148967	4.9147	0.734544	0.391414	0.893225	0
AKNAD1	254268	0.0810746	-0.884775	0.100826	0.750841	0.947173	0	0.619183	-1.17345	2.96361	0.0851575	0.452602	0	-0.356911	-0.630845	0.994734	0.318588	0.879103	0	-1.23473	-1.00128	9.02816	0.00265851	0.114884	0	-0.172042	-0.775735	0.186834	0.665565	0.978488	0
GPSM2	29899	-0.473828	2.85949	27.4368	1.62315e-07	8.02291e-06	-1	-0.377892	2.87153	9.10402	0.00255049	0.0422101	-1	-0.571142	2.84722	19.0022	1.30571e-05	0.000751634	-1	-0.0618904	3.04806	0.0973575	0.755024	0.966522	0	0.139237	2.64066	0.409975	0.521982	0.942895	0
CLCC1	23155	-0.0578687	5.059	0.785203	0.375555	0.786722	0	-0.0824143	5.11332	0.849636	0.356655	0.814721	0	-0.0327935	5.00242	0.117448	0.731819	0.990401	0	0.136341	5.08895	0.741256	0.389259	0.877669	0	0.0863542	5.02836	0.24903	0.617759	0.967668	0
WDR47	22911	-0.0400113	3.72265	0.280232	0.596549	0.897906	0	-0.011744	3.75454	0.0126231	0.910544	0.986674	0	-0.06952	3.68991	0.405012	0.524512	0.966433	0	0.0533347	3.7348	0.0998456	0.752015	0.965912	0	0.0815425	3.71034	0.19144	0.661721	0.97698	0
TAF13	6884	0.0262849	2.78418	0.0833454	0.772814	0.955452	0	0.0516499	2.78566	0.167099	0.682703	0.944328	0	0.000389642	2.78276	8.36629e-06	0.997692	0.999603	0	-0.0230585	2.76795	0.0123822	0.911398	0.992657	0	0.0332254	2.80033	0.0245183	0.875573	0.994672	0
TMEM167B	56900	-0.023782	5.62504	0.13328	0.715055	0.935029	0	-0.0405312	5.615	0.203762	0.651701	0.938997	0	-0.0069206	5.63504	0.00550858	0.940835	0.999603	0	-0.00284563	5.63518	0.00032326	0.985655	0.998779	0	-0.0370469	5.61481	0.045696	0.830729	0.993899	0
KIAA1324	57535	-0.566075	0.839847	11.3362	0.00076011	0.0112224	-1	-0.798276	0.935939	12.7111	0.000363499	0.0100414	-1	-0.327818	0.734319	1.65308	0.198541	0.755273	0	0.535899	1.14682	3.46427	0.062708	0.542592	0	-0.250927	0.437459	0.55605	0.455856	0.918742	0
SARS	6301	-0.0178003	6.21149	0.0713733	0.789348	0.959909	0	0.035246	6.16798	0.147564	0.700874	0.947876	0	-0.0708801	6.2538	0.544902	0.460408	0.952573	0	-0.136965	6.22024	0.704659	0.401223	0.884497	0	-0.034046	6.20267	0.0363874	0.848718	0.993899	0
CELSR2	1952	-0.373172	2.50606	13.3381	0.000260066	0.00460852	-1	-0.366221	2.6937	7.65693	0.00565548	0.076681	0	-0.382927	2.28808	5.99084	0.0143803	0.177642	0	0.433124	2.69513	4.24908	0.0392717	0.445773	0	0.407122	2.28742	3.11844	0.0774106	0.500114	0
PSRC1	84722	-0.139984	0.454063	0.650477	0.419942	0.812504	0	0.107147	0.284053	0.208023	0.648321	0.937253	0	-0.384725	0.61293	2.38041	0.122865	0.617641	0	-0.543597	0.513159	2.83138	0.0924386	0.620849	0	-0.135066	0.391214	0.159101	0.689985	0.982395	0
SORT1	6272	-0.190191	7.37623	7.3888	0.00656314	0.0621397	0	-0.317911	7.41662	10.8777	0.000973282	0.0204902	-1	-0.061867	7.33465	0.377896	0.538731	0.968484	0	0.190193	7.46392	1.19786	0.27375	0.811421	0	-0.0400913	7.28282	0.0463736	0.829498	0.993899	0
PSMA5	5686	0.0604631	5.37512	0.864354	0.352523	0.771763	0	0.00956358	5.21318	0.01153	0.914489	0.986877	0	0.111015	5.5212	1.40568	0.235775	0.803531	0	-0.243546	5.33754	2.381	0.122819	0.675049	0	-0.370968	5.41182	4.6194	0.0316123	0.324689	0
SYPL2	284612	-0.170599	1.71643	1.91127	0.166822	0.56038	0	-0.225561	1.8087	1.83662	0.175348	0.630527	0	-0.111248	1.61629	0.371038	0.542439	0.969372	0	0.268038	1.81067	1.18582	0.276173	0.812572	0	0.147778	1.61396	0.315568	0.574283	0.957687	0
ATXN7L2	127002	-0.0496228	1.3598	0.134395	0.713918	0.935029	0	0.129608	1.38366	0.496165	0.48119	0.880737	0	-0.235684	1.33502	1.42766	0.232147	0.798812	0	-0.119583	1.37212	0.192371	0.660951	0.95232	0	0.23983	1.34725	0.746405	0.387617	0.891382	0
CYB561D1	284613	-0.076449	3.76618	1.03221	0.30964	0.732163	0	-0.0460665	3.82953	0.19811	0.656251	0.939162	0	-0.108061	3.69958	0.984334	0.321131	0.881503	0	0.113362	3.80359	0.4621	0.496644	0.914887	0	0.153395	3.72763	0.680534	0.409403	0.901187	0
AMIGO1	57463	0.0748182	2.11029	0.442802	0.505773	0.861172	0	-0.106212	2.36856	0.542125	0.461553	0.875923	0	0.28318	1.79123	2.58693	0.107749	0.578854	0	0.835009	2.09862	12.9139	0.000326154	0.0281465	1	0.380525	2.12202	2.55266	0.110109	0.591208	0
GNAI3	2773	-0.0170802	5.76732	0.0680591	0.794184	0.961496	0	-0.00405904	5.76534	0.00202387	0.964117	0.995369	0	-0.0302039	5.76932	0.103781	0.747338	0.992394	0	-0.0138536	5.77296	0.00762394	0.930421	0.993117	0	0.00652685	5.76166	0.00139772	0.970177	0.997867	0
AMPD2	271	0.0243534	4.08423	0.111519	0.738421	0.942249	0	0.00900658	4.07899	0.00800098	0.928726	0.989423	0	0.0400789	4.08952	0.154749	0.694037	0.990401	0	0.00872036	4.0633	0.00293733	0.956778	0.996596	0	-0.0283829	4.10494	0.0250817	0.874164	0.994672	0
GSTM4	2948	-0.0497415	4.3091	0.487619	0.484991	0.850608	0	-0.120158	4.23786	1.46875	0.225542	0.69516	0	0.0208721	4.37741	0.0444885	0.832947	0.998631	0	-0.0666441	4.32242	0.17588	0.674938	0.955248	0	-0.214481	4.29563	1.44482	0.229361	0.780826	0
GSTM2	2946	-0.25324	4.72244	13.766	0.000207045	0.00377767	-1	-0.201898	4.6948	4.67107	0.0306748	0.245715	0	-0.304346	4.74967	9.7031	0.00183957	0.0378246	-1	-0.111991	4.84078	0.498361	0.480221	0.913243	0	0.0144347	4.59334	0.00669034	0.93481	0.997402	0
GSTM1	2944	0.144752	2.9513	1.11661	0.290649	0.715961	0	0.0818258	2.62943	0.159564	0.689558	0.94449	0	0.202835	3.21803	1.1297	0.287839	0.855939	0	-0.547569	2.87863	7.1312	0.00757539	0.203414	0	-0.639243	3.02084	9.53906	0.00201145	0.060055	0
GSTM5	2949	-0.0340987	3.83534	0.203554	0.651867	0.917728	0	0.144585	3.62157	1.80331	0.179313	0.637549	0	-0.209279	4.02303	4.04703	0.0442491	0.363487	0	-0.553093	3.86093	11.148	0.000841244	0.055002	0	-0.250649	3.80914	1.85153	0.173606	0.708311	0
GSTM3	2947	0.074702	5.47322	1.29863	0.254464	0.677608	0	0.0943807	5.32814	1.1071	0.292714	0.765126	0	0.0549825	5.60551	0.341135	0.559175	0.970917	0	-0.247711	5.41311	2.46415	0.11647	0.664469	0	-0.306029	5.53105	3.13666	0.0765506	0.49795	0
CSF1	1435	-0.0201624	6.09513	0.0909996	0.76291	0.951091	0	0.0811355	6.24591	0.770237	0.380144	0.833307	0	-0.12406	5.92657	1.68636	0.194081	0.750356	0	0.197834	6.09341	1.49679	0.221167	0.78179	0	0.443697	6.09686	6.22399	0.0126031	0.196403	0
AHCYL1	10768	-0.00356869	6.97625	0.00268082	0.958707	0.992914	0	-0.0884458	7.0266	0.866845	0.35183	0.81137	0	0.0818051	6.92404	0.680212	0.409514	0.925934	0	0.188946	6.97855	1.22313	0.268747	0.808404	0	0.0165326	6.97394	0.00805713	0.928477	0.997402	0
STRIP1	85369	-0.046438	4.50564	0.448449	0.503072	0.858806	0	-0.0865564	4.55117	0.839833	0.359444	0.815885	0	-0.00543892	4.45846	0.00306758	0.955831	0.999603	0	0.134523	4.52692	0.724515	0.394667	0.880912	0	0.0523038	4.48399	0.0868367	0.768238	0.990146	0
KCNC4	3749	0.155957	2.03388	1.91114	0.166836	0.56038	0	0.186979	2.15415	1.51491	0.218392	0.685705	0	0.121947	1.90082	0.532513	0.465552	0.954153	0	0.246279	1.95387	1.06965	0.301025	0.827693	0	0.291328	2.11036	1.4934	0.221689	0.773978	0
RBM15	64783	0.0334681	1.27271	0.0593842	0.807472	0.963333	0	-0.0301621	1.25482	0.0254563	0.873235	0.979622	0	0.0986611	1.29116	0.24705	0.61916	0.981336	0	0.0121689	1.25478	0.00188519	0.965368	0.996757	0	-0.0818151	1.29067	0.0850198	0.770607	0.990146	0
SLC16A4	9122	0.238491	1.16604	2.72607	0.0987217	0.422554	0	0.541424	1.23205	7.62517	0.00575593	0.0776158	0	-0.0724376	1.09526	0.115178	0.734324	0.990401	0	-0.224764	1.00905	0.583127	0.445089	0.900289	0	0.474123	1.30944	2.85476	0.0911037	0.540731	0
LAMTOR5	10542	-0.0302737	5.28449	0.215373	0.642588	0.914562	0	-0.0868824	5.08845	0.936131	0.333275	0.796059	0	0.0258855	5.45776	0.0755344	0.783443	0.995585	0	-0.289574	5.28795	3.35864	0.0668534	0.552587	0	-0.452222	5.28103	6.83626	0.00893256	0.158862	0
KCNA2	3737	-0.261569	0.752139	2.63059	0.104823	0.437868	0	-0.432251	0.56241	3.61115	0.0573936	0.361626	0	-0.104591	0.927615	0.216367	0.641822	0.981665	0	-0.263033	0.871208	0.76096	0.383028	0.87422	0	-0.558641	0.619227	2.94941	0.0859091	0.523105	0
KCNA3	3738	0.0661869	0.817183	0.168907	0.681085	0.926422	0	0.0531653	0.805753	0.0615671	0.804036	0.9672	0	0.0848917	0.829171	0.122558	0.726276	0.990401	0	-0.04093	0.820738	0.0181697	0.892774	0.991979	0	0.0121157	0.813561	0.00152281	0.968872	0.997867	0
CD53	963	0.219824	5.22032	11.1659	0.000833137	0.0120479	1	0.139713	4.91622	2.36902	0.123764	0.539465	0	0.29986	5.47236	9.8894	0.00166234	0.0355025	1	-0.381867	5.05043	5.7906	0.0161121	0.304182	0	-0.701598	5.37271	16.3891	5.15818e-05	0.00392952	-1
LRIF1	55791	-0.0452749	3.32255	0.317528	0.573097	0.890227	0	-0.0584703	3.30369	0.270253	0.603162	0.923956	0	-0.0320638	3.3414	0.0748481	0.784405	0.995585	0	-0.0162851	3.34423	0.00786715	0.929323	0.993089	0	-0.0571134	3.3004	0.0837672	0.772256	0.990146	0
DRAM2	128338	-0.0223937	5.74453	0.116855	0.732471	0.940094	0	-0.0627831	5.69733	0.484004	0.486614	0.883182	0	0.0179828	5.79036	0.0366501	0.848179	0.999603	0	-0.0450496	5.75407	0.0806574	0.776408	0.970229	0	-0.141814	5.73492	0.661311	0.416098	0.904675	0
CEPT1	10390	0.0494063	5.12015	0.575888	0.447929	0.830831	0	0.0278245	5.10213	0.0962043	0.756433	0.960728	0	0.0711356	5.13803	0.561368	0.45371	0.94911	0	-0.0104213	5.09563	0.00433218	0.947522	0.995604	0	-0.060223	5.14431	0.121419	0.727501	0.987385	0
DENND2D	79961	0.0821302	3.6436	1.15038	0.28347	0.708627	0	-0.0030988	3.5805	0.000828164	0.977042	0.997079	0	0.167666	3.70467	2.37064	0.123636	0.61814	0	-0.031539	3.59621	0.0332432	0.855326	0.98525	0	-0.212978	3.68972	1.29771	0.254631	0.80604	0
CHI3L2	1117	-0.0389504	3.47152	0.215792	0.642265	0.914333	0	-0.0507363	3.35084	0.183822	0.668109	0.941499	0	-0.0274471	3.58426	0.0527207	0.818395	0.997092	0	-0.0408319	3.49301	0.0536519	0.816826	0.975221	0	-0.440482	3.44959	5.20189	0.0225623	0.271759	0
PIFO	128344	-0.419891	0.467269	5.83208	0.0157365	0.122664	0	-0.414059	0.343728	3.14593	0.0761164	0.426592	0	-0.424959	0.586218	2.82205	0.0929775	0.533223	0	-0.246197	0.635977	0.610523	0.434591	0.899139	0	-0.262517	0.272048	0.581116	0.445875	0.916917	0
OVGP1	5016	-0.150608	2.29617	2.07164	0.15006	0.531703	0	0.0491509	2.1937	0.108559	0.74179	0.957544	0	-0.349936	2.39325	5.87426	0.0153638	0.186575	0	-0.38776	2.37093	3.08239	0.0791444	0.587095	0	0.0147869	2.21644	0.00400432	0.949544	0.997867	0
WDR77	79084	0.0466171	4.52825	0.453728	0.50057	0.857713	0	-0.00437193	4.50332	0.00210704	0.963388	0.995369	0	0.0981184	4.55291	1.00493	0.316121	0.877856	0	0.00469642	4.50002	0.00088371	0.976285	0.998062	0	-0.101801	4.55601	0.331258	0.564919	0.955511	0
ATP5F1	515	-0.0215084	5.89025	0.106579	0.744073	0.943812	0	-0.0710109	5.78145	0.616921	0.432194	0.85956	0	0.0280078	5.99165	0.0868416	0.768231	0.995585	0	-0.155289	5.89881	0.948973	0.329981	0.842423	0	-0.266489	5.88163	2.29914	0.129446	0.626951	0
C1orf162	128346	0.394278	3.99292	27.4697	1.59573e-07	7.94051e-06	1	0.221958	3.56629	4.16456	0.0412782	0.299926	0	0.56246	4.32506	30.5475	3.25785e-08	3.94654e-06	1	-0.49719	3.71672	8.57233	0.0034131	0.134513	0	-0.96091	4.22605	28.355	1.00987e-07	1.75587e-05	-1
TMIGD3	57413	0.345955	0.426785	3.82843	0.0503901	0.274296	0	0.349245	0.237438	2.09407	0.147872	0.585849	0	0.340447	0.603627	1.80815	0.178731	0.728143	0	-0.381007	0.236244	1.25585	0.262438	0.804196	0	-0.433692	0.600992	1.75972	0.18466	0.724268	0
ADORA3	140	0.346661	1.14715	5.70199	0.0169457	0.129695	0	0.278916	0.93201	1.7902	0.180902	0.640073	0	0.411684	1.34185	4.2176	0.0400068	0.342476	0	-0.338254	0.952981	1.29139	0.255791	0.804077	0	-0.509164	1.32182	3.30394	0.0691138	0.47725	0
RAP1A	5906	0.0469506	6.01159	0.504023	0.477738	0.845809	0	0.0592297	5.98022	0.422395	0.515744	0.894938	0	0.034626	6.04238	0.132285	0.716074	0.990401	0	-0.0711823	5.9811	0.197077	0.65709	0.950354	0	-0.0535533	6.0415	0.0915097	0.762267	0.989768	0
FAM212B	55924	-0.152017	4.5407	4.79977	0.0284635	0.188953	0	-0.184937	4.56744	3.82765	0.0504134	0.337437	0	-0.11796	4.51337	1.4301	0.231747	0.798812	0	0.0860468	4.60362	0.296051	0.586369	0.930702	0	0.0215117	4.47475	0.014688	0.903537	0.997402	0
FAM212B-AS1	100506343	-0.190634	0.0636571	1.01884	0.312794	0.733017	0	-0.420907	-0.0724195	2.63663	0.104425	0.497516	0	0.0292501	0.195406	0.0109725	0.916574	0.999603	0	-0.0680026	0.128552	0.0391747	0.843103	0.982454	0	-0.568085	-0.00647117	2.51195	0.112986	0.594347	0
DDX20	11218	0.0555117	3.50994	0.508804	0.475657	0.845003	0	0.100959	3.46745	0.853955	0.355436	0.814452	0	0.00978543	3.55161	0.00765802	0.930266	0.999603	0	-0.130666	3.48122	0.545225	0.460275	0.903564	0	-0.0382102	3.53825	0.0401983	0.841093	0.993899	0
KCND3	3752	0.0970674	0.478225	0.281127	0.595963	0.897906	0	-0.20678	0.50788	0.768789	0.380592	0.83367	0	0.4269	0.447405	2.3559	0.12481	0.620022	0	0.406953	0.41978	1.53658	0.215127	0.774133	0	-0.174601	0.535225	0.280824	0.596161	0.962689	0
CTTNBP2NL	55917	0.180371	4.48575	6.69321	0.0096781	0.0844847	0	0.166534	4.5802	3.11907	0.0773809	0.430017	0	0.194573	4.38437	3.87489	0.0490136	0.380848	0	0.2056	4.38898	1.68452	0.194326	0.760179	0	0.191002	4.57668	1.16781	0.279852	0.828998	0
WNT2B	7482	0.255253	1.63326	4.09933	0.0429003	0.246619	0	0.329553	1.67068	3.67973	0.0550777	0.354542	0	0.176051	1.59423	0.918481	0.337874	0.891241	0	0.0243393	1.48523	0.00840507	0.926953	0.993089	0	0.143335	1.7691	0.316795	0.57354	0.957404	0
ST7L	54879	0.034908	3.18727	0.179639	0.671683	0.924574	0	-0.0084831	3.1701	0.00539999	0.94142	0.991234	0	0.0786856	3.20449	0.429775	0.5121	0.961954	0	0.0156776	3.16844	0.00664911	0.935011	0.994067	0	-0.0811058	3.20598	0.164297	0.685231	0.981872	0
CAPZA1	829	0.0676184	6.26509	1.0231	0.311784	0.733017	0	0.0593525	6.21444	0.416861	0.518508	0.89631	0	0.0758919	6.31411	0.618578	0.431576	0.937015	0	-0.0746701	6.22251	0.209434	0.647212	0.948472	0	-0.123366	6.30649	0.472691	0.491752	0.935326	0
MOV10	4343	0.00938209	4.81076	0.019411	0.889195	0.978981	0	0.113351	4.85661	1.55662	0.21216	0.67757	0	-0.097261	4.7633	0.995866	0.318313	0.879103	0	0.00262079	4.79616	0.000273362	0.986809	0.99895	0	0.184849	4.82525	1.12172	0.289548	0.836671	0
RHOC	389	0.121053	6.93087	3.09746	0.0784145	0.366049	0	0.0774106	6.79619	0.676396	0.410831	0.851685	0	0.164707	7.05419	2.73417	0.0982226	0.549883	0	-0.197627	6.86245	1.34911	0.245433	0.798552	0	-0.313704	6.99623	2.89049	0.089104	0.535731	0
PPM1J	333926	-0.268003	-0.263568	1.73904	0.187261	0.590342	0	-0.160483	-0.357457	0.347536	0.555511	0.907575	0	-0.384262	-0.17014	1.6374	0.200682	0.757769	0	-0.297825	-0.131307	0.703057	0.401758	0.884531	0	-0.0785593	-0.411505	0.0430105	0.835706	0.993899	0
SLC16A1	6566	0.0418016	4.04477	0.326648	0.567639	0.888022	0	0.128362	4.12935	1.64235	0.200003	0.66082	0	-0.0468201	3.95443	0.203418	0.651976	0.983242	0	0.0732765	4.0166	0.206381	0.649619	0.948476	0	0.277607	4.07249	2.39071	0.122058	0.612736	0
LOC100996251	100996251	-0.0927529	0.367599	0.276128	0.599251	0.898053	0	-0.15346	0.448928	0.45411	0.50039	0.888855	0	-0.0259018	0.277459	0.00939923	0.922766	0.999603	0	0.27812	0.398163	0.714053	0.398101	0.882222	0	0.104605	0.335705	0.0942359	0.75886	0.988901	0
LRIG2	9860	-0.0643295	3.03578	0.567677	0.451183	0.832867	0	-0.0909234	3.13068	0.613461	0.433488	0.860975	0	-0.0364321	2.93314	0.0822451	0.774278	0.995585	0	0.214252	3.06939	1.17937	0.277485	0.81368	0	0.190209	3.00114	0.848465	0.356987	0.877271	0
MAGI3	260425	-0.0814944	3.1007	0.939319	0.332453	0.750126	0	-0.118626	3.14981	1.05353	0.304696	0.774516	0	-0.0433338	3.04945	0.121796	0.727095	0.990401	0	0.147008	3.13591	0.574963	0.448294	0.901167	0	0.0599907	3.06434	0.0860897	0.769208	0.990146	0
PHTF1	10745	0.117251	2.79803	1.69107	0.19346	0.601166	0	0.0916464	2.75305	0.520102	0.470798	0.877639	0	0.14309	2.84235	1.22868	0.267664	0.837189	0	-0.062813	2.73752	0.0910125	0.762894	0.96794	0	-0.114356	2.85663	0.294653	0.587254	0.9596	0
RSBN1	54665	-8.55117e-05	3.71937	1.23707e-06	0.999113	0.999857	0	0.01518	3.77643	0.0211725	0.88431	0.98144	0	-0.0158803	3.65955	0.0208551	0.885174	0.999603	0	0.0980607	3.71773	0.335427	0.562481	0.925003	0	0.1401	3.72101	0.566133	0.4518	0.918717	0
PTPN22	26191	0.124854	2.15372	1.29955	0.254296	0.677528	0	0.035427	2.0343	0.050668	0.821905	0.969773	0	0.21461	2.26617	2.01997	0.155242	0.686562	0	-0.113458	2.06984	0.239431	0.624618	0.940935	0	-0.342724	2.234	2.16232	0.141431	0.649063	0
BCL2L15	440603	0.344359	0.236096	3.48221	0.0620319	0.31257	0	0.499871	0.0683184	3.88033	0.0488549	0.330447	0	0.197305	0.391786	0.538113	0.463216	0.953331	0	-0.5145	0.0513683	2.18903	0.138997	0.702389	0	-0.176108	0.40313	0.272207	0.601855	0.964924	0
AP4B1	10717	0.0326733	4.1864	0.206588	0.649455	0.917487	0	0.064283	4.14945	0.416969	0.518454	0.89631	0	0.000849325	4.22266	7.34447e-05	0.993162	0.999603	0	-0.108233	4.17074	0.457148	0.49896	0.915707	0	-0.0382121	4.20195	0.0456868	0.830746	0.993899	0
DCLRE1B	64858	-0.00947054	3.13516	0.0129465	0.90941	0.983299	0	-0.0178929	3.09935	0.0235477	0.878041	0.980651	0	-0.000954268	3.17053	6.26742e-05	0.993683	0.999603	0	-0.0614438	3.13562	0.10042	0.751326	0.96572	0	-0.0792425	3.1347	0.153458	0.695253	0.982962	0
HIPK1-AS1	101928846	-0.0815583	-0.628242	0.108019	0.742411	0.943199	0	0.397394	-0.910788	1.42248	0.232996	0.702232	0	-0.555953	-0.381857	2.34537	0.125656	0.621923	0	-1.06994	-0.617346	7.72864	0.00543516	0.170544	0	-0.0960242	-0.639302	0.0608	0.805236	0.993062	0
HIPK1	204851	-0.0353894	5.8818	0.288188	0.591384	0.897774	0	-0.11184	5.93637	1.51077	0.219022	0.68637	0	0.0420845	5.82502	0.199025	0.655509	0.983242	0	0.198413	5.89319	1.55036	0.213082	0.773063	0	0.0241916	5.87031	0.0189979	0.890372	0.996727	0
OLFML3	56944	0.004731	5.91527	0.00510974	0.943014	0.989197	0	0.105423	5.87382	1.33206	0.248438	0.717248	0	-0.0953613	5.95566	1.009	0.315142	0.876127	0	-0.177929	5.91358	1.24296	0.264901	0.806621	0	0.0140963	5.91696	0.00641965	0.93614	0.997402	0
TRIM33	51592	-0.0180022	4.72203	0.0704412	0.790695	0.960364	0	-0.026672	4.75908	0.0845051	0.771283	0.963349	0	-0.00935054	4.68387	0.00919266	0.923617	0.999603	0	0.0903784	4.72433	0.325536	0.5683	0.926398	0	0.0614706	4.71973	0.122716	0.726107	0.987385	0
BCAS2	10286	-0.0141754	4.34114	0.0401309	0.841225	0.969906	0	0.0254196	4.22512	0.0660565	0.797167	0.966456	0	-0.0536427	4.44921	0.29742	0.585504	0.974533	0	-0.250498	4.35213	2.48907	0.114639	0.663316	0	-0.19878	4.33004	1.24305	0.264883	0.813886	0
DENND2C	163259	-0.243774	1.47035	3.37416	0.0662262	0.327015	0	-0.158893	1.55946	0.813777	0.367006	0.823187	0	-0.342764	1.37352	2.96528	0.0850696	0.513164	0	0.146687	1.57201	0.317439	0.573151	0.927943	0	0.279839	1.36	1.02192	0.312063	0.856779	0
NRAS	4893	0.00323916	4.89089	0.00236347	0.961226	0.992914	0	-0.0862277	4.88455	0.908066	0.340628	0.801629	0	0.0939648	4.89725	0.949532	0.329838	0.887083	0	0.102111	4.87519	0.413907	0.519993	0.918647	0	-0.124806	4.90647	0.51532	0.472845	0.927749	0
CSDE1	7812	-0.124561	9.72062	2.80117	0.0941957	0.409929	0	-0.212776	9.73412	4.30543	0.0379908	0.283569	0	-0.0356553	9.70698	0.111257	0.738718	0.990574	0	0.118999	9.77161	0.426706	0.51361	0.917298	0	-0.071471	9.66775	0.132998	0.715343	0.986328	0
SIKE1	80143	-0.0379392	4.82488	0.321125	0.570932	0.889625	0	-0.0940466	4.88164	1.07835	0.299068	0.769619	0	0.01907	4.76559	0.038672	0.8441	0.999574	0	0.179407	4.84018	1.27843	0.258191	0.804196	0	0.0531945	4.80938	0.0927529	0.760706	0.989217	0
SYCP1	6847	-0.299944	0.757283	3.46772	0.0625776	0.314356	0	-0.392391	0.704021	3.22139	0.072682	0.416952	0	-0.205271	0.810791	0.758268	0.383871	0.911494	0	-0.0116824	0.871274	0.00150496	0.969055	0.996826	0	-0.214271	0.630657	0.439418	0.507404	0.941394	0
TSPAN2	10100	0.0457432	2.96435	0.269466	0.60369	0.900827	0	0.33652	3.17332	8.3473	0.00386261	0.0580457	0	-0.270005	2.71768	4.03648	0.0445266	0.364777	0	0.107235	2.91006	0.279854	0.596797	0.933667	0	0.814896	3.01703	15.3983	8.70678e-05	0.00592984	1
VANGL1	81839	0.0900577	3.79779	1.44188	0.229835	0.651287	0	0.104536	3.79458	1.00768	0.315459	0.78382	0	0.0753433	3.80106	0.498125	0.480325	0.956227	0	-0.0262337	3.75411	0.0243293	0.87605	0.989475	0	0.0147438	3.84037	0.00647738	0.935854	0.997402	0
CASQ2	845	0.363166	4.39474	25.3012	4.90394e-07	2.157e-05	1	0.282655	4.63162	8.6428	0.00328356	0.0510819	0	0.445381	4.11019	18.5488	1.65605e-05	0.000922787	1	0.69754	4.26404	18.9445	1.34579e-05	0.00272457	1	0.382382	4.5148	4.63797	0.031272	0.323002	0
SLC22A15	55356	0.10145	1.92349	0.76703	0.381137	0.791106	0	0.0953446	1.75197	0.324928	0.568661	0.914332	0	0.108124	2.08093	0.466599	0.494556	0.960742	0	-0.307201	1.85174	1.58444	0.208123	0.772356	0	-0.370148	1.99286	2.29793	0.129547	0.627112	0
ATP1A1	476	0.0626402	7.03786	0.818566	0.3656	0.780113	0	0.0914913	7.10312	0.918659	0.337827	0.799852	0	0.0336942	6.96947	0.114726	0.734827	0.990401	0	0.103088	7.00683	0.363571	0.54653	0.923135	0	0.163511	7.06826	0.78254	0.376365	0.88605	0
ATP1A1-AS1	84852	-0.173496	1.15402	1.48738	0.222624	0.642108	0	-0.0779496	1.00847	0.149928	0.698604	0.94753	0	-0.268003	1.29102	1.78921	0.181023	0.729538	0	-0.381728	1.23251	1.82762	0.176409	0.744022	0	-0.197322	1.06969	0.449971	0.502349	0.940195	0
CD58	965	-0.19859	3.87203	7.12948	0.00758268	0.0699092	0	-0.147753	3.83889	2.04321	0.152887	0.591343	0	-0.249902	3.90475	5.67688	0.0171899	0.201467	0	-0.101738	3.95894	0.39315	0.530648	0.921111	0	-0.0250979	3.77913	0.0184566	0.891936	0.997016	0
IGSF3	3321	-0.110722	1.77583	0.827616	0.362963	0.778838	0	0.102764	1.82852	0.386154	0.534328	0.900468	0	-0.338989	1.71993	3.62481	0.0569241	0.418424	0	-0.124601	1.85272	0.261059	0.609394	0.9373	0	0.389859	1.6941	2.26161	0.132616	0.634785	0
CD2	914	0.268783	1.76215	4.83533	0.0278823	0.18629	0	0.197519	1.71397	1.3419	0.246699	0.714616	0	0.341364	1.81015	3.88282	0.0487825	0.380051	0	0.033547	1.63173	0.0170913	0.895986	0.992139	0	-0.208286	1.88395	0.697662	0.40357	0.899061	0
PTGFRN	5738	0.00078732	4.76586	0.00013123	0.99086	0.997933	0	0.118254	4.88316	1.69219	0.193313	0.654368	0	-0.120574	4.63773	1.50916	0.219267	0.78431	0	0.129959	4.74759	0.672543	0.412166	0.889296	0	0.36238	4.78393	4.28269	0.0385024	0.357879	0
CD101	9398	0.166234	-0.0287047	0.738965	0.389993	0.796496	0	0.279715	-0.239576	1.09029	0.296407	0.767631	0	0.0621539	0.164122	0.0499907	0.823079	0.997092	0	-0.523621	-0.117899	2.17622	0.140158	0.704181	0	-0.359253	0.0569727	1.03002	0.310154	0.856457	0
TTF2	2304	0.095376	2.9992	1.22552	0.26828	0.693044	0	0.0219156	3.01283	0.0341541	0.853379	0.975631	0	0.17138	2.98537	1.84876	0.173927	0.720827	0	0.115999	2.94833	0.331467	0.564797	0.925611	0	-0.048297	3.04867	0.0555967	0.813596	0.993899	0
TRIM45	80263	-0.272975	2.74702	8.81331	0.0029904	0.0338401	-1	-0.222186	2.75669	3.04092	0.0811899	0.440171	0	-0.325468	2.73727	5.96538	0.0145894	0.179531	0	-0.0255488	2.86272	0.0156649	0.900397	0.992139	0	0.0841952	2.62027	0.149538	0.698977	0.983452	0
MAN1A2	10905	0.0631632	4.20654	0.755752	0.384661	0.792021	0	-0.142556	4.33369	2.10392	0.146922	0.584722	0	0.280154	4.06644	7.34764	0.0067151	0.10113	0	0.507502	4.17428	10.0018	0.00156391	0.0828422	0	0.0452969	4.2382	0.0643416	0.799761	0.991842	0
FAM46C	54855	-0.0124194	1.20437	0.00780169	0.929617	0.98688	0	0.0449838	1.15899	0.0521678	0.819333	0.969467	0	-0.0693643	1.24979	0.117406	0.731866	0.990401	0	-0.176662	1.20154	0.387207	0.533771	0.921111	0	0.00827202	1.20727	0.000836604	0.976925	0.998358	0
GDAP2	54834	-0.0168901	3.27159	0.0436274	0.834548	0.96947	0	-0.00874957	3.24159	0.00593528	0.938591	0.99051	0	-0.0249121	3.30133	0.0446422	0.832663	0.998629	0	-0.0704576	3.27853	0.142239	0.706065	0.959372	0	-0.0474498	3.26457	0.0572064	0.810967	0.993899	0
WDR3	10885	0.00869192	4.2807	0.014913	0.902805	0.982135	0	-0.0153474	4.30763	0.0245616	0.875464	0.980011	0	0.0332357	4.25317	0.112476	0.737342	0.990574	0	0.0787378	4.27612	0.244526	0.620956	0.940766	0	0.0330375	4.28528	0.0343099	0.853049	0.993899	0
SPAG17	200162	-0.769335	3.1784	83.4557	6.516e-20	1.81698e-17	-1	-0.778176	2.99141	40.5233	1.94286e-10	3.41828e-08	-1	-0.761337	3.34583	41.2083	1.36837e-10	2.69643e-08	-1	-0.345586	3.50934	3.86688	0.049248	0.495127	0	-0.377028	2.74484	3.09802	0.0783876	0.501728	0
TBX15	6913	-0.199682	5.50386	9.3796	0.00219413	0.0268634	-1	-0.237419	5.59714	6.95648	0.00835164	0.101332	0	-0.161313	5.40396	2.93586	0.0866323	0.515514	0	0.227557	5.59934	2.06773	0.150445	0.718627	0	0.155983	5.40146	0.818684	0.365565	0.882456	0
WARS2	10352	0.0623203	3.16055	0.563593	0.452816	0.833292	0	0.0822852	3.13479	0.503455	0.477986	0.879633	0	0.0419932	3.18626	0.120287	0.728723	0.990401	0	-0.074051	3.13689	0.14582	0.702562	0.958923	0	-0.0306338	3.184	0.0232492	0.878811	0.994672	0
LOC101929147	101929147	-0.0305451	2.1926	0.0809547	0.776008	0.956117	0	-0.0922896	2.23418	0.388945	0.532854	0.9004	0	0.0329358	2.14901	0.0458836	0.830388	0.997846	0	0.159878	2.20705	0.498278	0.480258	0.913243	0	0.0161165	2.17788	0.00469622	0.945365	0.997402	0
HSD3BP4	128102	-0.0469129	-0.989598	0.0155156	0.900871	0.981349	0	1.21492	-1.49325	5.44945	0.0195745	0.179907	0	-0.951637	-0.60072	3.8287	0.0503821	0.388075	0	-1.95888	-0.905761	21.6514	3.26979e-06	0.00076705	-1	-0.233851	-1.07952	0.317725	0.572978	0.956826	0
ZNF697	90874	0.203376	2.66348	4.67796	0.030552	0.197865	0	0.0677355	2.69587	0.274958	0.600025	0.923322	0	0.345779	2.62994	6.39753	0.0114279	0.151591	0	0.215521	2.55926	1.01211	0.314399	0.833478	0	-0.0592482	2.76161	0.077014	0.781385	0.990854	0
PHGDH	26227	-0.394359	5.00369	34.699	3.84819e-09	2.62085e-07	-1	-0.33717	5.1747	13.8222	0.000200945	0.00658485	-1	-0.454164	4.80891	21.1749	4.19223e-06	0.000285516	-1	0.310299	5.16748	3.84204	0.0499826	0.497999	0	0.440995	4.81864	6.35541	0.0117024	0.187989	0
HMGCS2	3158	-1.92366	-0.786957	39.9505	2.60481e-10	2.0697e-08	-1	-2.41923	-0.730432	33.7071	6.40662e-09	8.68655e-07	-1	-1.50822	-0.848623	12.1072	0.000502279	0.0146703	-1	0.513963	-0.226532	2.03843	0.153368	0.72316	0	-1.01428	-1.74577	4.3498	0.0370132	0.350653	0
NOTCH2	4853	-0.1615	7.37808	5.33261	0.02093	0.150964	0	-0.267889	7.48037	7.71263	0.00548357	0.0754578	0	-0.0540943	7.26792	0.289678	0.590427	0.974868	0	0.31582	7.45384	3.30093	0.0692408	0.56049	0	0.0985698	7.29809	0.279985	0.596711	0.962689	0
EMBP1	647121	0.114225	-0.129909	0.317836	0.572911	0.890227	0	0.204682	-0.0350544	0.592457	0.441471	0.865163	0	0.0201885	-0.237142	0.0048064	0.944728	0.999603	0	0.0835799	-0.163644	0.0551908	0.814265	0.974949	0	0.385014	-0.0961794	1.12367	0.28913	0.836309	0
ANKRD20A12P	100874392	0.183843	1.50746	1.97115	0.160326	0.550781	0	0.115505	1.48015	0.408971	0.522492	0.897371	0	0.254555	1.5349	1.84162	0.174761	0.721961	0	0.0183351	1.39164	0.00456516	0.946131	0.995409	0	-0.0912033	1.61675	0.120469	0.728527	0.987434	0
NBPF9	400818	-0.196121	0.493786	1.3196	0.250663	0.673911	0	-0.116294	0.492297	0.265919	0.606083	0.924503	0	-0.277957	0.495611	1.18356	0.276633	0.845054	0	-0.0477686	0.570431	0.0225251	0.880699	0.989921	0	0.0730237	0.410771	0.0467003	0.828908	0.993899	0
PDE4DIP	9659	-0.160772	6.00731	5.86036	0.0154857	0.121348	0	-0.313833	6.06407	11.6932	0.000627297	0.0146399	-1	-0.00654191	5.94818	0.00474815	0.945064	0.999603	0	0.281602	6.09292	3.03023	0.0817267	0.592368	0	-0.0692742	5.91623	0.155106	0.693703	0.982395	0
SEC22B	9554	0.0059244	6.07642	0.00796907	0.928868	0.98688	0	-0.0500015	6.09208	0.298165	0.585035	0.917448	0	0.0622866	6.06057	0.426165	0.513877	0.962558	0	0.0890055	6.07171	0.304075	0.581339	0.929325	0	-0.0250107	6.08111	0.0198834	0.887863	0.99582	0
NOTCH2NL	388677	-0.120878	3.20798	2.14181	0.143333	0.519578	0	-0.19462	3.08126	2.7399	0.0978708	0.482453	0	-0.0474564	3.32625	0.160121	0.689045	0.989098	0	-0.159978	3.2464	0.719828	0.3962	0.881673	0	-0.343686	3.16824	2.90593	0.0882544	0.532155	0
NBPF10	100132406	0.0271209	-0.233427	0.0164952	0.897806	0.980095	0	-0.328122	-0.0824428	1.46751	0.225739	0.695375	0	0.486961	-0.411074	2.1332	0.14414	0.663833	0	0.707355	-0.243763	3.78808	0.051619	0.504882	0	0.097922	-0.222923	0.070416	0.790732	0.990976	0
TXNIP	10628	0.140645	11.0056	3.46812	0.0625623	0.314356	0	0.0986102	11.0863	0.886889	0.346322	0.806736	0	0.182801	10.9201	2.84532	0.0916405	0.53008	0	0.206557	10.9216	1.257	0.26222	0.804196	0	0.130342	11.085	0.427854	0.513044	0.941394	0
POLR3GL	84265	-0.0536504	5.3042	0.680495	0.409416	0.804714	0	-0.0856653	5.22044	0.925941	0.33592	0.797601	0	-0.0215784	5.38365	0.0526147	0.818574	0.997092	0	-0.119789	5.32358	0.576349	0.447747	0.900919	0	-0.20854	5.28452	1.45886	0.227112	0.779455	0
ANKRD34A	284615	-0.195916	-0.0912709	0.923488	0.336561	0.755394	0	0.437085	-0.25443	2.61567	0.105813	0.500194	0	-0.878753	0.0607685	8.26577	0.00403996	0.0688306	0	-0.900622	-0.0308526	6.47041	0.0109685	0.252313	0	0.331531	-0.155032	0.826748	0.363214	0.881062	0
LIX1L	128077	0.0486567	5.15062	0.559934	0.454287	0.834544	0	0.0718778	5.24879	0.65335	0.418918	0.854757	0	0.0249765	5.04503	0.0686447	0.79332	0.995585	0	0.179232	5.12447	1.28203	0.257522	0.804196	0	0.229772	5.17635	1.76705	0.183748	0.723006	0
RBM8A	9939	0.0251521	4.64769	0.136038	0.712252	0.93442	0	0.0561575	4.67717	0.367552	0.544342	0.904539	0	-0.00643868	4.61751	0.00435483	0.947385	0.999603	0	0.025281	4.63506	0.0255299	0.873054	0.988886	0	0.0954294	4.66025	0.294112	0.587597	0.9596	0
GNRHR2	114814	-0.00843744	-0.164606	0.00178426	0.966307	0.99381	0	0.232971	-0.258991	0.777825	0.377807	0.831768	0	-0.258879	-0.071922	0.772576	0.379421	0.908324	0	-0.444983	-0.14614	1.56765	0.210549	0.772356	0	0.105762	-0.183771	0.0831426	0.773083	0.990277	0
PEX11B	8799	-0.00353897	4.22786	0.00244874	0.960533	0.992914	0	0.0483811	4.20732	0.239202	0.624783	0.92775	0	-0.0558822	4.24826	0.31936	0.571993	0.971086	0	-0.0933446	4.22959	0.342067	0.558638	0.924873	0	0.0128366	4.22613	0.0051621	0.942723	0.997402	0
ITGA10	8515	0.149168	2.4368	2.09701	0.147588	0.52686	0	0.380314	2.5573	7.52904	0.00607124	0.0812743	0	-0.0932426	2.30436	0.38378	0.535587	0.96808	0	-0.0405228	2.32241	0.0333222	0.855156	0.98525	0	0.538634	2.54391	5.94154	0.0147881	0.215962	0
ANKRD35	148741	-0.376043	3.12964	19.9783	7.83272e-06	0.000240665	-1	-0.352895	2.98053	8.64883	0.00327271	0.0510022	0	-0.399005	3.26687	11.0338	0.000894666	0.0223349	-1	-0.319587	3.31519	2.97382	0.0846217	0.601686	0	-0.252267	2.91538	1.45516	0.227703	0.780207	0
PIAS3	10401	-0.0856858	4.91334	1.66238	0.197283	0.607172	0	0.0243832	4.95952	0.0729734	0.787056	0.965274	0	-0.198014	4.8655	4.19667	0.0405035	0.345015	0	-0.0120118	4.94614	0.00572751	0.939673	0.995018	0	0.207597	4.87972	1.4216	0.233141	0.78491	0
NUDT17	200035	0.0302353	1.0603	0.0434226	0.834932	0.96947	0	0.110687	0.974157	0.298436	0.584865	0.917448	0	-0.0495301	1.14459	0.0572619	0.810877	0.996936	0	-0.250951	1.03889	0.734653	0.391379	0.878573	0	-0.10124	1.0818	0.119121	0.72999	0.987588	0
POLR3C	10623	0.0191564	4.17209	0.0707752	0.790211	0.960364	0	0.0253468	4.14847	0.0648548	0.798981	0.96685	0	0.012859	4.19549	0.0166336	0.89738	0.999603	0	-0.0508228	4.15925	0.100717	0.750971	0.965519	0	-0.0422144	4.18487	0.0556984	0.813429	0.993899	0
RNF115	27246	-0.00834389	4.08436	0.0131302	0.908773	0.983223	0	0.0300056	4.17272	0.0910335	0.762867	0.961838	0	-0.048106	3.9898	0.216656	0.6416	0.981665	0	0.146904	4.08649	0.835467	0.360696	0.860906	0	0.224255	4.08222	1.56193	0.211383	0.760106	0
CD160	11126	0.326848	-0.359957	2.51839	0.112525	0.457438	0	0.3849	-0.570253	1.79954	0.179768	0.637884	0	0.269629	-0.166507	0.846797	0.35746	0.898172	0	-0.460861	-0.486521	1.52953	0.216183	0.774727	0	-0.426499	-0.239363	1.31933	0.250713	0.803252	0
GPR89A	653519	0.127165	0.518303	0.569372	0.450508	0.832258	0	0.272617	0.353163	1.39137	0.238173	0.705547	0	-0.0116132	0.672985	0.00231707	0.961608	0.999603	0	-0.495906	0.4643	2.31517	0.128118	0.682324	0	-0.191501	0.571555	0.340931	0.559292	0.955511	0
LOC728989	728989	-0.121909	0.0276137	0.421531	0.516174	0.864741	0	-0.197835	0.0364866	0.627148	0.428403	0.858619	0	-0.0406835	0.0185753	0.0209685	0.884865	0.999603	0	0.110512	0.0770063	0.102203	0.749202	0.965162	0	-0.0400903	-0.024907	0.0125254	0.910889	0.997402	0
PRKAB2	5565	-0.00422507	4.76191	0.00393083	0.950008	0.991328	0	-0.0177042	4.83149	0.0380108	0.845421	0.97431	0	0.00946149	4.68856	0.00943234	0.922631	0.999603	0	0.161655	4.75909	1.04027	0.307759	0.831057	0	0.126507	4.76474	0.522055	0.469966	0.925961	0
PDIA3P1	171423	0.093994	0.826447	0.37037	0.542803	0.878362	0	0.224188	0.768725	1.12505	0.288834	0.760949	0	-0.0362044	0.884169	0.0259095	0.872122	0.999603	0	-0.253715	0.786873	0.68702	0.40718	0.887039	0	0.0198074	0.865812	0.00415264	0.948619	0.997867	0
FMO5	2330	0.0987504	1.89553	0.71378	0.398192	0.800858	0	0.0500691	1.82831	0.092225	0.761367	0.961838	0	0.147753	1.96083	0.811617	0.367643	0.900821	0	-0.0756015	1.85243	0.0963727	0.756227	0.9666	0	-0.171713	1.93803	0.485697	0.485853	0.934231	0
CHD1L	9557	0.0473701	4.38107	0.453645	0.500609	0.857713	0	0.0300765	4.30085	0.094024	0.759123	0.961541	0	0.0646746	4.45756	0.434138	0.509965	0.961954	0	-0.136629	4.35433	0.74145	0.389197	0.877669	0	-0.177227	4.4074	0.992478	0.319138	0.859767	0
BCL9	607	0.0244989	3.3391	0.0928375	0.7606	0.949674	0	0.109222	3.42348	0.983344	0.321375	0.788357	0	-0.0652736	3.24893	0.296023	0.586386	0.974533	0	0.102607	3.32579	0.309403	0.578047	0.928178	0	0.255753	3.35236	1.70558	0.19156	0.734235	0
ACP6	51205	-0.120374	2.53922	1.51724	0.218037	0.635952	0	-0.126498	2.49876	0.841472	0.358976	0.815855	0	-0.11412	2.57919	0.682071	0.408874	0.925809	0	-0.049293	2.58653	0.0534465	0.817171	0.975221	0	-0.107453	2.49004	0.234972	0.627862	0.969081	0
GJA5	2702	0.334991	3.33438	16.7442	4.27727e-05	0.000990812	1	0.270659	3.43255	5.90248	0.0151196	0.151288	0	0.403234	3.2284	10.7286	0.00105493	0.0254752	1	0.297693	3.15011	2.37286	0.123461	0.675788	0	0.14009	3.4985	0.535258	0.464404	0.923126	0
NBPF15	284565	-0.0510121	1.91571	0.195202	0.658622	0.92141	0	-0.0268753	1.96053	0.0285292	0.865871	0.978279	0	-0.0762543	1.86888	0.208085	0.648273	0.983242	0	0.0808986	1.94118	0.114893	0.734641	0.96254	0	0.130691	1.88943	0.275778	0.599482	0.964273	0
LOC645166	645166	0.208931	1.46392	2.44327	0.11803	0.471292	0	0.199656	1.28336	1.10757	0.29261	0.765082	0	0.219108	1.63181	1.39911	0.236873	0.804399	0	-0.292588	1.34819	1.13189	0.287372	0.819279	0	-0.454306	1.5732	2.91094	0.0879804	0.530936	0
FCGR1A	2209	0.833289	-0.390454	14.1391	0.000169777	0.00320861	1	0.877815	-0.674031	7.90344	0.0049341	0.0699147	0	0.791366	-0.138323	6.44331	0.0111371	0.148552	0	-0.554044	-0.854037	1.98242	0.159135	0.729961	0	-0.671966	-0.033517	3.48812	0.0618109	0.457667	0
HIST2H2BE	8349	0.178976	2.41147	3.10693	0.0779596	0.36484	0	0.118061	2.31602	0.662268	0.415761	0.852577	0	0.239317	2.50297	2.8901	0.0891256	0.522706	0	-0.12487	2.31393	0.314644	0.574844	0.928144	0	-0.251605	2.50384	1.2888	0.256269	0.807631	0
BOLA1	51027	-0.0601243	2.87302	0.457441	0.498823	0.85742	0	-0.0839617	2.76848	0.437734	0.508218	0.890879	0	-0.0365478	2.97245	0.0838359	0.772165	0.995585	0	-0.184418	2.9015	0.824213	0.363951	0.863793	0	-0.236383	2.84376	1.25252	0.263073	0.8133	0
SV2A	9900	0.283307	-0.337511	1.79454	0.180374	0.581113	0	0.730612	-0.200277	7.31965	0.00682048	0.0888009	0	-0.240865	-0.49529	0.53625	0.463991	0.953464	0	-0.181395	-0.488363	0.239854	0.624312	0.940828	0	0.892415	-0.197098	5.73927	0.0165897	0.231957	0
SF3B4	10262	-0.0976158	4.40792	1.93413	0.164308	0.556822	0	-0.103862	4.46475	1.17328	0.278728	0.749514	0	-0.0911103	4.34851	0.851955	0.356	0.898172	0	0.116681	4.45172	0.545985	0.459963	0.903564	0	0.118629	4.36265	0.44402	0.505189	0.940623	0
MTMR11	10903	-0.0652076	3.0833	0.589441	0.442635	0.828585	0	0.133448	3.10916	1.2905	0.255957	0.724689	0	-0.269249	3.05677	4.68031	0.0305103	0.291474	0	-0.146077	3.09429	0.555703	0.455997	0.901939	0	0.262195	3.07218	1.64683	0.199391	0.744517	0
OTUD7B	56957	-0.0278173	4.98675	0.177324	0.673683	0.924574	0	-0.128873	5.08373	2.06453	0.150761	0.587796	0	0.0764191	4.88255	0.62226	0.430209	0.936182	0	0.313822	4.99841	3.9083	0.0480481	0.488603	0	0.0900476	4.97497	0.270204	0.603195	0.964924	0
VPS45	11311	0.0273965	5.04442	0.175877	0.674941	0.924574	0	-0.0120741	5.03506	0.0181042	0.892966	0.983291	0	0.0672431	5.05376	0.498588	0.480121	0.956227	0	0.0221683	5.03141	0.019563	0.888765	0.991368	0	-0.0580422	5.05734	0.112583	0.737223	0.987818	0
PLEKHO1	51177	0.00910944	4.62692	0.017338	0.895242	0.979887	0	-0.0317918	4.4079	0.106596	0.744054	0.958019	0	0.0496227	4.81818	0.256674	0.612415	0.980796	0	-0.294642	4.59284	3.46485	0.0626863	0.542592	0	-0.525629	4.66033	8.87057	0.00289804	0.0759399	0
ANP32E	81611	0.00633838	4.3672	0.00802648	0.928613	0.98688	0	0.0458278	4.44867	0.226946	0.633798	0.932123	0	-0.0342751	4.28048	0.119109	0.730002	0.990401	0	0.135769	4.35443	0.732549	0.392058	0.878579	0	0.203672	4.37991	1.30801	0.252755	0.805319	0
APH1A	51107	0.00889898	6.34793	0.0176276	0.894376	0.979836	0	-0.00404977	6.29752	0.00192635	0.964992	0.995369	0	0.0218351	6.39673	0.0510328	0.821276	0.997092	0	-0.0806839	6.34032	0.240507	0.62384	0.940828	0	-0.11766	6.35551	0.427892	0.513025	0.941394	0
C1orf54	79630	0.513571	3.17773	37.2173	1.05675e-09	7.84808e-08	1	0.433542	2.88082	12.2347	0.000469082	0.0121624	1	0.590098	3.42783	25.209	5.14417e-07	4.55243e-05	1	-0.476375	2.86771	5.4125	0.0199931	0.33577	0	-0.609037	3.4351	9.81737	0.00172871	0.054708	0
CIART	148523	0.015124	2.79209	0.0269557	0.869588	0.975529	0	0.0591729	2.85389	0.227603	0.633307	0.931781	0	-0.03437	2.7266	0.0630981	0.801665	0.995585	0	0.10161	2.78422	0.241235	0.623315	0.940766	0	0.157871	2.8	0.551807	0.45758	0.918933	0
MRPS21	54460	-0.00241083	5.13535	0.0013684	0.970491	0.994345	0	-0.0348893	4.90892	0.148725	0.699757	0.947876	0	0.0295911	5.33183	0.0983963	0.753763	0.993743	0	-0.371324	5.13184	5.48872	0.0191395	0.329956	0	-0.477004	5.13886	7.57797	0.00590859	0.121432	0
PRPF3	9129	-0.0404846	5.26435	0.387767	0.533475	0.874025	0	0.000270982	5.29207	9.34613e-06	0.997561	0.999065	0	-0.0817593	5.23605	0.749012	0.386789	0.914324	0	0.0125256	5.28409	0.00629824	0.936745	0.994619	0	0.102353	5.24432	0.351543	0.553241	0.953589	0
RPRD2	23248	0.0071572	4.76982	0.0112486	0.915535	0.984839	0	-0.0362844	4.87081	0.160695	0.688518	0.944328	0	0.0518649	4.66094	0.281258	0.595878	0.976461	0	0.269383	4.76186	2.8857	0.0893693	0.611458	0	0.15448	4.77775	0.779718	0.377227	0.88605	0
TARS2	80222	-0.0584632	3.98557	0.632517	0.426433	0.816768	0	-0.0575601	3.99884	0.322805	0.569927	0.914842	0	-0.0593941	3.97214	0.327547	0.567107	0.970917	0	0.0290142	4.01187	0.03235	0.857262	0.985471	0	0.0271906	3.95868	0.0227185	0.880191	0.994672	0
ECM1	1893	-0.250506	5.63587	14.3847	0.000149012	0.00286948	-1	-0.229514	5.55966	6.37997	0.0115416	0.12635	0	-0.271562	5.70848	8.23083	0.00411848	0.0698016	0	-0.120173	5.73118	0.574385	0.448521	0.901241	0	-0.182311	5.53362	1.1148	0.291041	0.836701	0
ADAMTSL4	54507	-0.17597	5.54789	7.07171	0.00783104	0.0716181	0	-0.0056413	5.65824	0.00379834	0.950857	0.992741	0	-0.348605	5.42814	13.3745	0.00025507	0.00850943	-1	0.0790075	5.61596	0.2494	0.617498	0.940429	0	0.400338	5.47637	5.38553	0.0203044	0.257881	0
MCL1	4170	0.0357672	7.45028	0.259674	0.610344	0.903696	0	0.169811	7.51576	3.07444	0.079532	0.43617	0	-0.0983752	7.38164	0.952657	0.329044	0.88691	0	-0.0250189	7.42137	0.0208042	0.885314	0.990371	0	0.288146	7.47863	2.35954	0.124519	0.617492	0
ENSA	2029	-0.0442537	6.43593	0.432131	0.510945	0.863517	0	-0.0705801	6.39422	0.580046	0.446294	0.867236	0	-0.0178877	6.47654	0.0339635	0.853784	0.999603	0	-0.0573748	6.45782	0.119661	0.729402	0.962205	0	-0.108127	6.4137	0.359302	0.548894	0.95197	0
GOLPH3L	55204	0.0275848	4.22106	0.147989	0.700464	0.931367	0	0.0057476	4.27678	0.00342686	0.953319	0.993029	0	0.0501411	4.16286	0.248879	0.617866	0.981336	0	0.144315	4.20597	0.815533	0.366489	0.865923	0	0.0874436	4.23606	0.239672	0.624443	0.968531	0
CTSS	1520	0.240614	6.78014	12.0895	0.000507063	0.00811026	1	0.134474	6.53428	2.06132	0.15108	0.587899	0	0.349323	6.9904	11.9088	0.000558682	0.015909	1	-0.303114	6.61683	3.26335	0.0708444	0.564571	0	-0.58218	6.92699	9.95462	0.00160446	0.0518871	0
CTSK	1513	0.187547	7.03128	7.26757	0.00702107	0.0655906	0	0.334335	6.90471	12.3702	0.000436233	0.011516	1	0.0396597	7.14776	0.155066	0.693741	0.990401	0	-0.36168	6.91943	4.49181	0.0340577	0.419798	0	-0.141895	7.13515	0.58655	0.443756	0.916478	0
ARNT	405	0.0213452	5.88079	0.105188	0.74569	0.944624	0	-0.00750927	5.93525	0.00682422	0.934163	0.989819	0	0.0505423	5.82411	0.28815	0.591409	0.975189	0	0.139243	5.86686	0.766828	0.3812	0.873491	0	0.0847755	5.8946	0.232707	0.629524	0.969081	0
SETDB1	9869	0.0183103	4.77696	0.074059	0.785516	0.959215	0	0.0250659	4.82144	0.0762253	0.78248	0.964573	0	0.0113396	4.73096	0.0136048	0.907146	0.999603	0	0.085207	4.76548	0.289149	0.590767	0.93257	0	0.0980886	4.78838	0.314774	0.574765	0.957687	0
CERS2	29956	-0.0463527	6.39361	0.476208	0.490145	0.853645	0	-0.0288017	6.36759	0.0968738	0.755614	0.960728	0	-0.0639212	6.41921	0.436325	0.508902	0.961571	0	-0.0674087	6.41556	0.166141	0.683564	0.956015	0	-0.0351186	6.3713	0.03807	0.845303	0.993899	0
FAM63A	55793	-0.0773614	4.27242	1.16779	0.279856	0.704341	0	-0.0894989	4.39207	0.851413	0.356153	0.814514	0	-0.0644674	4.14153	0.403628	0.525221	0.966486	0	0.266513	4.29927	2.80471	0.0939878	0.622803	0	0.239805	4.245	1.8019	0.179483	0.718913	0
PRUNE1	58497	0.0411254	3.97306	0.313394	0.575605	0.891712	0	0.0231495	3.9892	0.0521789	0.819314	0.969467	0	0.0593783	3.95668	0.327817	0.566948	0.970917	0	0.0539147	3.95014	0.110097	0.740033	0.96342	0	0.0144383	3.99572	0.00644775	0.936	0.997402	0
BNIPL	149428	-1.07367	0.508171	17.7941	2.46141e-05	0.000616978	-1	-1.17293	0.112169	10.4093	0.00125382	0.0248395	-1	-1.03216	0.842379	8.88602	0.00287363	0.0530204	0	-0.889137	1.29785	10.015	0.00155274	0.0825464	0	-0.510072	-1.28398	1.37611	0.240765	0.79284	0
C1orf56	54964	0.0931034	1.57018	0.534322	0.464795	0.839922	0	0.0581234	1.59431	0.111449	0.7385	0.956558	0	0.1295	1.54509	0.491742	0.483151	0.956899	0	0.0971168	1.51684	0.135698	0.712595	0.959734	0	0.0116818	1.62234	0.0019847	0.964466	0.997867	0
CDC42SE1	56882	0.113938	5.93348	2.97068	0.0847861	0.384372	0	0.144252	5.92679	2.51071	0.113075	0.515607	0	0.0833191	5.94016	0.768494	0.380683	0.909346	0	-0.0370401	5.86474	0.0543029	0.815738	0.975221	0	0.00846416	5.99917	0.00229644	0.961779	0.997867	0
MLLT11	10962	-0.00976428	0.376243	0.00298988	0.956394	0.992742	0	0.235267	0.225324	0.942075	0.331745	0.794995	0	-0.250163	0.51901	0.932719	0.334157	0.889426	0	-0.556722	0.372435	2.82206	0.0929768	0.621835	0	-0.0663609	0.380149	0.0384273	0.844588	0.993899	0
GABPB2	2553	-0.0444284	3.67145	0.341005	0.559249	0.885329	0	-0.0756346	3.72181	0.518155	0.47163	0.878208	0	-0.0120964	3.61895	0.011957	0.912926	0.999603	0	0.132951	3.6913	0.610687	0.434529	0.899139	0	0.0766987	3.65125	0.16683	0.682945	0.981087	0
SEMA6C	10500	0.00139067	3.00505	0.000244878	0.987515	0.997777	0	0.0550494	3.08115	0.217315	0.641093	0.934582	0	-0.0583869	2.92422	0.201278	0.653691	0.983242	0	0.145493	2.98663	0.528202	0.467364	0.906778	0	0.18286	3.02334	0.791667	0.373597	0.88605	0
TNFAIP8L2	79626	0.246566	1.94559	4.52771	0.0333502	0.209648	0	0.209154	1.69492	1.50127	0.220477	0.688257	0	0.283757	2.16559	3.34461	0.0674254	0.458883	0	-0.391782	1.79565	2.50667	0.113365	0.663011	0	-0.571476	2.08351	5.64509	0.0175043	0.239978	0
LYSMD1	388695	-0.0375694	2.39705	0.136239	0.712049	0.934249	0	0.0133411	2.46737	0.00926881	0.923302	0.988517	0	-0.090842	2.32212	0.381572	0.536763	0.968244	0	0.107372	2.4187	0.240335	0.623964	0.940828	0	0.200214	2.37494	0.77995	0.377156	0.88605	0
TMOD4	29765	-0.0137458	0.0183011	0.00540854	0.941374	0.98875	0	0.152889	-0.00679058	0.372238	0.541787	0.903324	0	-0.185712	0.0444733	0.441861	0.506226	0.961324	0	-0.222527	0.0131627	0.407574	0.523203	0.918647	0	0.149741	0.0235649	0.17703	0.673938	0.979272	0
VPS72	6944	-0.0618191	4.46278	0.787495	0.374859	0.786053	0	-0.0860518	4.44668	0.800903	0.370824	0.82723	0	-0.0375005	4.47881	0.146497	0.701906	0.990401	0	-0.00751816	4.49397	0.00226442	0.962046	0.996757	0	-0.0571725	4.43081	0.103456	0.747721	0.988901	0
PIP5K1A	8394	0.0698785	4.90786	1.11298	0.291434	0.716657	0	0.098658	4.924	1.19473	0.274378	0.744179	0	0.0408112	4.8915	0.18069	0.670781	0.987271	0	0.00678728	4.87407	0.00182898	0.965888	0.996757	0	0.058256	4.94095	0.112689	0.737103	0.987818	0
PSMD4	5710	-0.0158267	5.8207	0.0580277	0.809641	0.963801	0	-0.0733466	5.72618	0.660474	0.416393	0.853421	0	0.0416355	5.90963	0.193827	0.659751	0.984282	0	-0.118344	5.82293	0.555082	0.456249	0.901939	0	-0.24942	5.81848	2.02685	0.154541	0.673337	0
ZNF687	57592	-0.086677	4.02886	1.3906	0.238303	0.661884	0	-0.0540597	4.11264	0.290713	0.589764	0.918822	0	-0.120531	3.93957	1.31983	0.250623	0.817652	0	0.140993	4.06476	0.768055	0.380819	0.873491	0	0.2129	3.99194	1.40223	0.236351	0.787072	0
PI4KB	5298	-0.0606518	5.92289	0.846427	0.357565	0.774863	0	-0.0907806	5.94512	0.995822	0.318324	0.78665	0	-0.0302325	5.90028	0.102295	0.749093	0.992394	0	0.0682378	5.95245	0.181904	0.669742	0.953963	0	0.0212658	5.89268	0.0146503	0.903661	0.997402	0
RFX5	5993	0.0631779	4.83166	0.891815	0.344986	0.763548	0	0.0494345	4.88728	0.298349	0.584919	0.917448	0	0.0771141	4.77368	0.632505	0.426438	0.934588	0	0.130627	4.79719	0.678769	0.410011	0.888343	0	0.0996965	4.86541	0.327672	0.567033	0.955963	0
SELENBP1	8991	-0.217167	7.3922	9.57399	0.00197353	0.0245926	-1	-0.270232	7.42602	7.79125	0.00524998	0.072991	0	-0.164086	7.35755	2.64184	0.104083	0.567381	0	0.103904	7.49117	0.356999	0.550178	0.923583	0	0.027937	7.2859	0.0225136	0.880729	0.994672	0
PSMB4	5692	-0.0374418	6.85378	0.297973	0.585156	0.895426	0	-0.0591677	6.6895	0.39735	0.528461	0.89739	0	-0.0157664	7.00145	0.0251611	0.873966	0.999603	0	-0.278281	6.86891	2.67158	0.102154	0.63953	0	-0.34708	6.83849	3.57592	0.0586231	0.447516	0
POGZ	23126	0.00495798	6.04991	0.0055919	0.940391	0.98875	0	-0.00612616	6.11293	0.00446693	0.946713	0.991491	0	0.0160857	5.98393	0.0287074	0.865456	0.999603	0	0.143887	6.0435	0.797756	0.371765	0.869767	0	0.115197	6.0563	0.422756	0.515565	0.941394	0
CGN	57530	-1.54689	-0.618814	33.8092	6.07922e-09	3.9931e-07	-1	-1.60958	-0.577665	20.7284	5.2924e-06	0.000327265	-1	-1.52531	-0.663332	14.9948	0.000107808	0.0042375	-1	0.233678	-0.0698445	0.439363	0.50743	0.916736	0	-0.260977	-1.53337	0.328492	0.566548	0.955963	0
TUFT1	7286	-0.204129	4.23193	7.89925	0.00494553	0.0496379	-1	-0.312292	4.28575	9.81088	0.00173483	0.032191	-1	-0.0930962	4.1758	0.842379	0.358717	0.89852	0	0.206397	4.31535	1.6842	0.194368	0.760179	0	0.00524385	4.14318	0.000857937	0.976633	0.998358	0
SNX27	81609	0.0506354	4.51135	0.534204	0.464845	0.839922	0	0.00652564	4.48957	0.00469012	0.9454	0.991491	0	0.0953467	4.53293	0.946298	0.330663	0.887979	0	0.00835268	4.48072	0.00279661	0.957825	0.996605	0	-0.0923134	4.54144	0.271911	0.602052	0.964924	0
MRPL9	65005	-0.0515336	4.58332	0.561941	0.453479	0.833656	0	-0.0647205	4.46169	0.457036	0.499013	0.888412	0	-0.0383921	4.69615	0.155246	0.693572	0.990401	0	-0.212521	4.60526	1.80267	0.17939	0.745757	0	-0.258892	4.56098	2.13946	0.143553	0.653169	0
OAZ3	51686	-0.0164961	0.0890043	0.00799575	0.928749	0.98688	0	-0.255596	-0.101627	0.982597	0.321559	0.788357	0	0.19887	0.267567	0.556538	0.455658	0.94984	0	-0.16068	0.0822356	0.215715	0.642325	0.946324	0	-0.685601	0.095972	3.75022	0.0528006	0.421578	0
TDRKH	11022	-0.273756	2.73963	8.85722	0.00291931	0.0332648	-1	-0.358276	2.73223	7.8013	0.00522086	0.0726544	0	-0.187175	2.74715	1.99469	0.157851	0.691039	0	0.0624867	2.86992	0.0938769	0.759305	0.967105	0	-0.0988146	2.59514	0.204495	0.651117	0.976243	0
RORC	6097	-0.667031	0.883042	18.2696	1.91747e-05	0.000501563	-1	-0.695481	0.739174	10.2931	0.00133532	0.0260009	-1	-0.638413	1.01982	8.26442	0.00404296	0.0688306	0	-0.309437	1.17998	1.17217	0.278957	0.814803	0	-0.291519	0.503225	0.767712	0.380926	0.886923	0
THEM4	117145	0.0221173	3.93684	0.0898765	0.764334	0.951975	0	0.0428236	3.89651	0.174466	0.676173	0.943411	0	0.00119999	3.97639	0.00013647	0.990679	0.999603	0	-0.10644	3.93171	0.426056	0.513931	0.917539	0	-0.0526438	3.94199	0.0847695	0.770935	0.990146	0
S100A10	6281	-0.330675	8.37592	20.9066	4.82224e-06	0.000158726	-1	-0.324611	8.16397	10.6495	0.00110102	0.0225468	-1	-0.336657	8.56077	10.447	0.00122848	0.0285467	-1	-0.373966	8.52729	4.39612	0.0360209	0.43001	0	-0.425761	8.20673	4.98255	0.0256042	0.290856	0
S100A11	6282	-0.0398031	7.54655	0.319658	0.571813	0.889823	0	-0.118988	7.27588	1.5345	0.215439	0.680917	0	0.0391358	7.77456	0.14699	0.701429	0.990401	0	-0.379372	7.54276	4.72945	0.0296503	0.394875	0	-0.619773	7.55033	10.8117	0.0010086	0.0365347	-1
TCHH	7062	-0.101324	0.102448	0.257772	0.611655	0.903988	0	0.111033	-0.180076	0.166796	0.682975	0.944328	0	-0.303463	0.347925	1.07771	0.29921	0.864029	0	-0.866392	0.158306	6.29501	0.0121078	0.264706	0	-0.242199	0.0432704	0.469541	0.493199	0.93689	0
FLG-AS1	339400	0.30063	0.446026	2.92693	0.0871131	0.39071	0	0.330382	0.468556	2.05018	0.152188	0.589566	0	0.270608	0.422515	1.05542	0.304263	0.868042	0	0.0349537	0.314194	0.0108965	0.916863	0.993089	0	0.0954336	0.569003	0.0846271	0.771122	0.990146	0
S100A9	6280	0.235023	5.54281	11.6949	0.00062671	0.00958814	1	0.156976	5.19832	2.80224	0.0941329	0.473756	0	0.311977	5.82173	9.8013	0.00174388	0.0366613	1	-0.354593	5.35799	5.04303	0.0247252	0.367364	0	-0.845143	5.70697	23.2182	1.44623e-06	0.000184257	-1
S100A12	6283	0.208531	0.433223	1.17908	0.277544	0.702342	0	0.333206	0.276306	1.62655	0.202181	0.664598	0	0.0772964	0.582082	0.0771489	0.781199	0.995585	0	-0.218068	0.337572	0.42812	0.512913	0.91722	0	-0.436966	0.525734	1.72999	0.188412	0.729497	0
S100A8	6279	0.113625	4.19545	2.11746	0.145628	0.522767	0	0.0829301	3.92571	0.56364	0.452797	0.870855	0	0.144222	4.4246	1.8132	0.178125	0.726811	0	-0.273877	4.10578	2.90066	0.0885432	0.609828	0	-0.709695	4.28029	15.6359	7.67826e-05	0.00540367	-1
S100A6	6277	-0.288002	9.18267	15.1792	9.77719e-05	0.0020069	-1	-0.2405	8.8472	5.63694	0.0175859	0.167139	0	-0.335194	9.45476	9.86876	0.00168109	0.0357479	-1	-0.56054	9.27234	9.56438	0.00198389	0.0980598	0	-0.661752	9.08704	11.5441	0.000679647	0.0270013	-1
S100A4	6275	-0.427322	8.48352	34.1629	5.06858e-09	3.38953e-07	-1	-0.340738	8.11594	11.6414	0.000645001	0.0148481	-1	-0.513085	8.77634	23.5497	1.21731e-06	9.67239e-05	-1	-0.635875	8.63271	12.592	0.000387409	0.0314589	-1	-0.691661	8.31703	13.0115	0.000309582	0.0161672	-1
LOC101928034	101928034	0.0350104	0.724351	0.0469667	0.828428	0.968088	0	0.246009	0.582789	1.19764	0.273793	0.743209	0	-0.16662	0.859186	0.52981	0.466687	0.954796	0	-0.448305	0.706178	2.07714	0.14952	0.717452	0	-0.152583	0.74263	0.23416	0.628456	0.969081	0
S100A3	6274	-0.5062	0.781388	9.8574	0.0016915	0.0216439	-1	-0.428835	0.520657	3.55119	0.0595027	0.368941	0	-0.579421	1.01352	6.73642	0.00944642	0.130952	0	-0.563429	0.997567	3.62199	0.0570206	0.524724	0	-0.504883	0.520235	2.30038	0.129342	0.626951	0
S100A2	6273	-0.409148	0.292016	4.78781	0.0286618	0.189697	0	-0.243673	-0.1637	0.87595	0.349313	0.808465	0	-0.567293	0.658514	4.73004	0.0296402	0.287247	0	-1.1986	0.585753	13.7017	0.00021426	0.0211588	-1	-0.482019	-0.0792686	1.77071	0.183294	0.722175	0
S100A16	140576	0.073649	5.83785	1.25527	0.262548	0.687004	0	0.0568708	5.71643	0.397607	0.528328	0.89739	0	0.090406	5.95011	0.909551	0.340233	0.892089	0	-0.226397	5.80703	2.03101	0.154118	0.72316	0	-0.241298	5.86806	1.8881	0.169417	0.70233	0
S100A13	6284	0.026239	6.35737	0.151671	0.696943	0.930917	0	0.0316506	6.08497	0.119045	0.730072	0.954675	0	0.0206956	6.58684	0.044548	0.832837	0.998631	0	-0.461738	6.33676	7.84605	0.00509318	0.16379	0	-0.542448	6.37772	9.02077	0.00266929	0.0719881	0
S100A1	6271	-0.0830561	4.48628	1.33279	0.248309	0.672939	0	-0.150451	4.08197	2.11805	0.145571	0.583068	0	-0.017932	4.80243	0.0320696	0.857875	0.999603	0	-0.597105	4.50143	14.162	0.000167727	0.0174566	-1	-0.853541	4.47092	22.7478	1.84718e-06	0.000229407	-1
CHTOP	26097	0.0314289	5.12759	0.234511	0.628199	0.908651	0	0.061529	5.09417	0.473137	0.491548	0.884978	0	0.00118588	5.16037	0.000157393	0.98999	0.999603	0	-0.098241	5.11315	0.38515	0.53486	0.921111	0	-0.0344525	5.14191	0.0397397	0.84199	0.993899	0
SNAPIN	23557	-0.000444537	4.97402	4.57866e-05	0.994601	0.998785	0	-0.0727017	4.84827	0.641884	0.423029	0.857371	0	0.0714262	5.09022	0.56411	0.452609	0.948455	0	-0.162317	4.96781	1.04563	0.306515	0.830486	0	-0.322905	4.98021	3.46751	0.0625854	0.459945	0
ILF2	3608	-0.0351552	6.00922	0.282851	0.594839	0.897906	0	-0.0503011	5.94287	0.30577	0.580288	0.91672	0	-0.0199842	6.07279	0.0439619	0.833924	0.998692	0	-0.114271	6.02777	0.504298	0.477618	0.911091	0	-0.14612	5.99042	0.684646	0.407991	0.899967	0
NPR1	4881	-0.107245	6.48977	2.50534	0.113461	0.459687	0	-0.110604	6.66471	1.38307	0.239578	0.707155	0	-0.103863	6.2905	1.15368	0.28278	0.851358	0	0.394486	6.54318	5.57473	0.0182215	0.324844	0	0.354046	6.43429	3.83583	0.050168	0.409098	0
INTS3	65123	-0.0370423	6.40913	0.30226	0.582469	0.894828	0	-0.016238	6.48395	0.0304285	0.861521	0.977162	0	-0.0581279	6.33015	0.360939	0.547985	0.970794	0	0.147929	6.42378	0.799042	0.37138	0.869279	0	0.160855	6.39431	0.796576	0.372119	0.885596	0
SLC27A3	11000	-0.00640335	4.99009	0.00945976	0.922519	0.985964	0	0.00308633	4.99328	0.00117537	0.972651	0.99659	0	-0.0159812	4.9869	0.0279083	0.867325	0.999603	0	0.00522434	4.99005	0.00108503	0.973723	0.997892	0	0.00822151	4.99014	0.00225576	0.962119	0.997867	0
GATAD2B	57459	-0.0229308	4.83608	0.117168	0.732127	0.940094	0	0.0445254	4.90508	0.242788	0.6222	0.927426	0	-0.0926702	4.76348	0.904731	0.341516	0.892089	0	0.0822703	4.8424	0.269039	0.603977	0.935168	0	0.204794	4.82973	1.37687	0.240636	0.792591	0
DENND4B	9909	-0.0459224	5.40652	0.493145	0.482528	0.849114	0	-0.0245657	5.47334	0.0747956	0.784478	0.965037	0	-0.0674603	5.33632	0.506972	0.476453	0.956227	0	0.106535	5.42619	0.456549	0.499241	0.915761	0	0.170147	5.38655	0.974079	0.323665	0.861262	0
CRTC2	200186	-0.0569625	4.83599	0.721757	0.395568	0.799881	0	-0.0101016	4.91	0.0124215	0.911258	0.98678	0	-0.104815	4.7578	1.16033	0.281397	0.849596	0	0.101535	4.86055	0.409593	0.522176	0.918647	0	0.207824	4.81097	1.41552	0.234142	0.78491	0
SLC39A1	27173	0.0561622	6.04978	0.719685	0.396247	0.799881	0	0.0637549	6.01634	0.488267	0.484701	0.883171	0	0.0485472	6.08255	0.259289	0.610609	0.980658	0	-0.065298	6.01807	0.164943	0.684646	0.956415	0	-0.0671185	6.08085	0.143178	0.705142	0.984333	0
CREB3L4	148327	0.0350078	2.43195	0.12126	0.727672	0.939317	0	0.169844	2.38789	1.44092	0.22999	0.69867	0	-0.101886	2.47542	0.519285	0.471147	0.955824	0	-0.224432	2.41659	1.05013	0.305476	0.830486	0	0.0520785	2.44733	0.0542345	0.815852	0.993899	0
JTB	10899	0.0332664	5.63547	0.259332	0.610579	0.903696	0	0.00285439	5.45522	0.0010183	0.974543	0.996832	0	0.0634381	5.79619	0.454205	0.500345	0.961324	0	-0.279335	5.6041	3.11304	0.0776679	0.581331	0	-0.401981	5.66622	5.33393	0.0209142	0.260588	0
RAB13	5872	0.0561368	5.10463	0.744727	0.388151	0.794729	0	0.0233382	5.01421	0.0673802	0.79519	0.966456	0	0.0889711	5.19005	0.882487	0.347522	0.895245	0	-0.137072	5.0665	0.748448	0.386968	0.876809	0	-0.213384	5.14187	1.52254	0.217236	0.768362	0
RPS27	6232	0.166627	-0.306689	0.669063	0.413378	0.807725	0	0.515141	-0.540216	3.33386	0.0678675	0.400725	0	-0.151195	-0.092404	0.272914	0.601384	0.978795	0	-0.849745	-0.395023	5.2594	0.0218285	0.347633	0	-0.244362	-0.220593	0.435679	0.509215	0.941394	0
TPM3	7170	0.0258538	6.82028	0.142504	0.705804	0.932298	0	0.0403102	6.77274	0.183294	0.668557	0.941638	0	0.0113563	6.86637	0.0132259	0.908442	0.999603	0	-0.0960105	6.80566	0.319933	0.571648	0.927368	0	-0.0913265	6.83478	0.248233	0.618322	0.967668	0
C1orf43	25912	-0.048792	7.07921	0.496908	0.480862	0.847848	0	-0.101746	6.96689	1.14828	0.28391	0.75566	0	0.00392257	7.18353	0.00153625	0.968735	0.999603	0	-0.158491	7.10046	0.85335	0.355606	0.855667	0	-0.277048	7.05764	2.24579	0.133978	0.637496	0
UBAP2L	9898	-0.0151736	6.18648	0.0517554	0.820036	0.965914	0	-0.0122924	6.26623	0.0178088	0.893838	0.983307	0	-0.0181078	6.10198	0.035739	0.850056	0.999603	0	0.161839	6.19242	0.98778	0.320286	0.835454	0	0.167985	6.18051	0.887629	0.346121	0.873239	0
HAX1	10456	-0.0174428	5.31739	0.0718449	0.788669	0.959909	0	-0.057513	5.15184	0.41457	0.519659	0.89686	0	0.0223505	5.46645	0.0566735	0.811833	0.996936	0	-0.25996	5.31984	2.71042	0.0996945	0.634533	0	-0.371352	5.31495	4.61929	0.0316143	0.324689	0
ATP8B2	57198	0.0287575	5.01094	0.188707	0.663995	0.9232	0	0.216308	5.12558	5.79817	0.0160428	0.156603	0	-0.165529	4.88616	2.90395	0.0883626	0.520698	0	0.0559395	4.96852	0.124326	0.724389	0.96204	0	0.417837	5.0522	5.81406	0.0158986	0.225494	0
IL6R	3570	-0.0187512	4.91057	0.0796963	0.777709	0.956588	0	-0.0368077	4.86496	0.164673	0.68489	0.944328	0	-0.000529455	4.95496	3.09733e-05	0.99556	0.999603	0	-0.0585409	4.91145	0.13595	0.712341	0.959734	0	-0.121323	4.90969	0.487106	0.485221	0.933735	0
SHE	126669	0.310617	5.03097	22.21	2.44399e-06	8.83124e-05	1	0.30962	5.11324	11.8378	0.000580414	0.0140162	1	0.311248	4.94356	10.3867	0.00126929	0.0292649	1	0.179522	4.85054	1.28012	0.257877	0.804196	0	0.164234	5.19163	0.903735	0.341782	0.870922	0
TDRD10	126668	0.0592973	2.52706	0.366428	0.544958	0.879447	0	0.232418	2.50013	2.84693	0.0915483	0.46784	0	-0.115338	2.55402	0.693283	0.40505	0.923113	0	-0.228529	2.48868	1.11304	0.291421	0.821697	0	0.114071	2.56477	0.269883	0.60341	0.964924	0
UBE2Q1	55585	0.0356153	5.532	0.300489	0.583576	0.894854	0	0.00468639	5.47209	0.00275098	0.95817	0.994652	0	0.0666266	5.58969	0.509551	0.475333	0.956227	0	-0.0865153	5.51289	0.300053	0.583849	0.930588	0	-0.148041	5.5509	0.734209	0.391522	0.893225	0
ADAR	103	0.114844	7.1397	2.7426	0.0977057	0.419424	0	0.077226	7.20476	0.653155	0.418987	0.854757	0	0.152657	7.07154	2.33828	0.126229	0.622911	0	0.176302	7.07943	1.05748	0.30379	0.830125	0	0.0941464	7.19758	0.257212	0.612042	0.966145	0
KCNN3	3782	0.296422	1.31367	4.3033	0.0380384	0.228241	0	0.633518	1.5517	11.9245	0.000553992	0.0136004	1	-0.0822748	1.02313	0.134939	0.713365	0.990401	0	0.0949406	1.08701	0.107196	0.74336	0.96342	0	0.955317	1.51164	12.3723	0.000435757	0.0198767	1
PMVK	10654	-0.15285	4.90562	5.27394	0.0216469	0.154476	0	-0.193026	4.80062	4.47903	0.0343133	0.264812	0	-0.112518	5.00403	1.37555	0.24086	0.808949	0	-0.153648	4.96916	0.936866	0.333085	0.843505	0	-0.259769	4.83899	2.21501	0.136674	0.641842	0
PBXIP1	57326	-0.0484874	6.87074	0.497913	0.480418	0.847547	0	-0.0425285	7.02598	0.20119	0.653762	0.93907	0	-0.0545585	6.69663	0.307309	0.579336	0.972987	0	0.326111	6.89411	3.66059	0.0557139	0.518892	0	0.333767	6.84698	3.30592	0.0690308	0.47725	0
PYGO2	90780	-0.0569191	4.61107	0.686929	0.407211	0.804714	0	-0.0847237	4.70677	0.840613	0.359221	0.815855	0	-0.0280751	4.50822	0.0816924	0.775017	0.995585	0	0.227705	4.6387	2.06881	0.150339	0.718627	0	0.171722	4.58286	0.945031	0.330987	0.864881	0
LOC101928120	101928120	-0.271779	0.19872	2.20399	0.137654	0.508187	0	-0.248927	0.0839192	1.00405	0.316333	0.784279	0	-0.297828	0.311558	1.22011	0.269339	0.838843	0	-0.22409	0.28305	0.443434	0.50547	0.916585	0	-0.306576	0.107011	0.758053	0.383938	0.889412	0
SHC1	6464	0.0373971	6.91836	0.295251	0.586875	0.895931	0	0.0297545	6.94544	0.0986106	0.753503	0.960563	0	0.0450959	6.89075	0.207607	0.64865	0.983242	0	0.04985	6.90217	0.0856698	0.769756	0.970069	0	0.0598503	6.93437	0.105891	0.744872	0.988901	0
CKS1B	1163	-0.331824	2.1658	9.29663	0.00229575	0.027925	-1	-0.375547	2.0386	5.72321	0.0167421	0.161298	0	-0.287833	2.28575	3.70849	0.0541363	0.405926	0	-0.188908	2.30941	0.717641	0.396919	0.881976	0	-0.338147	2.00396	1.9232	0.165505	0.694894	0
FLAD1	80308	-0.065957	4.74084	0.950817	0.329511	0.747483	0	-0.152526	4.65207	2.67122	0.102177	0.493254	0	0.0200844	4.82489	0.0432721	0.835214	0.998755	0	-0.0902774	4.77002	0.324344	0.569009	0.926744	0	-0.26016	4.71099	2.19436	0.138517	0.644236	0
ZBTB7B	51043	-0.206217	5.79299	9.70118	0.0018415	0.0232194	-1	-0.30146	5.93116	10.8301	0.00099862	0.020875	-1	-0.108603	5.63992	1.32805	0.249153	0.815917	0	0.363963	5.88374	5.21399	0.0224058	0.349668	0	0.210918	5.69608	1.46852	0.22558	0.777817	0
DCST2	127579	-0.124563	0.779048	0.604267	0.436955	0.823765	0	0.0114634	0.92911	0.00302048	0.956171	0.993899	0	-0.295381	0.606882	1.36639	0.242433	0.808949	0	0.288608	0.796489	0.892036	0.344926	0.848756	0	0.455757	0.761142	2.09656	0.14763	0.661311	0
LOC100505666	100505666	-0.182274	0.770341	1.32568	0.249574	0.672939	0	-0.0450351	0.79698	0.0458176	0.830508	0.971137	0	-0.325818	0.742374	1.86517	0.17203	0.716177	0	-0.0971618	0.856378	0.10343	0.747751	0.964842	0	0.254714	0.677147	0.631785	0.426701	0.909087	0
ADAM15	8751	0.00509672	7.13362	0.00542336	0.941294	0.98875	0	0.0340342	7.21105	0.127036	0.721525	0.953141	0	-0.0239224	7.05174	0.0578312	0.809957	0.996936	0	0.120359	7.13236	0.491171	0.483405	0.913596	0	0.198683	7.13488	1.1498	0.283591	0.832247	0
EFNA4	1945	-0.0417357	1.07682	0.0826258	0.77377	0.955485	0	0.0327213	0.930486	0.0253039	0.873612	0.979896	0	-0.114027	1.21521	0.311588	0.576707	0.971945	0	-0.422155	1.10746	2.11827	0.145551	0.712794	0	-0.179004	1.04497	0.365481	0.545478	0.95197	0
EFNA3	1944	-0.302292	0.878975	3.4866	0.0618675	0.312168	0	-0.205235	0.67718	0.852561	0.355829	0.814514	0	-0.406319	1.06531	3.0661	0.0799413	0.495992	0	-0.710874	1.18274	6.1175	0.013385	0.277833	0	0.0348489	0.496512	0.0109806	0.916544	0.997402	0
EFNA1	1942	0.263821	4.28342	13.5786	0.000228773	0.0041182	1	0.229507	4.28699	5.40318	0.0201001	0.183257	0	0.299149	4.27987	9.01645	0.0026756	0.0502766	0	0.0558873	4.12725	0.121399	0.727522	0.962205	0	-0.03081	4.42471	0.0300473	0.862383	0.993948	0
SLC50A1	55974	0.0155417	3.78177	0.0429974	0.83573	0.969733	0	0.00846584	3.70723	0.00647693	0.935856	0.990124	0	0.0226398	3.85327	0.0459629	0.830243	0.997846	0	-0.134125	3.77139	0.638969	0.424084	0.894355	0	-0.158876	3.79212	0.741739	0.389104	0.891886	0
DPM3	54344	-0.084751	3.20517	1.04016	0.307785	0.731103	0	-0.156009	3.0076	1.68977	0.193631	0.654844	0	-0.014907	3.38204	0.0160259	0.899262	0.999603	0	-0.303299	3.2506	2.58949	0.107575	0.650593	0	-0.466511	3.15791	5.32514	0.0210199	0.261053	0
KRTCAP2	200185	0.0420561	5.22096	0.415859	0.519011	0.866141	0	0.011466	4.9944	0.0161592	0.898846	0.984737	0	0.0721699	5.4176	0.586865	0.443634	0.944919	0	-0.363601	5.19285	5.27337	0.0216541	0.347409	0	-0.483519	5.2486	7.80293	0.00521617	0.111724	0
MUC1	4582	-0.0825318	1.01185	0.300224	0.583742	0.894854	0	0.07928	0.850162	0.137399	0.71088	0.95114	0	-0.235578	1.16208	1.25149	0.263269	0.831733	0	-0.509851	1.04064	3.02199	0.0821424	0.594624	0	-0.125899	0.982073	0.176941	0.674015	0.979272	0
THBS3	7059	-0.148293	5.14367	5.13144	0.0234962	0.163952	0	0.0107064	5.20829	0.014263	0.904937	0.985031	0	-0.31012	5.07584	10.4746	0.00121024	0.0282562	-1	-0.0201612	5.19749	0.0162719	0.898496	0.992139	0	0.300073	5.08771	3.0059	0.0829618	0.514949	0
MTX1	4580	-0.1326	3.4051	2.78542	0.0951256	0.412164	0	-0.211688	3.33027	3.55088	0.0595138	0.368941	0	-0.0538542	3.47719	0.223506	0.636382	0.981485	0	-0.0616744	3.45965	0.119946	0.729093	0.962205	0	-0.243734	3.34808	1.54561	0.213785	0.763358	0
GBAP1	2630	0.227525	-0.00244707	1.42374	0.23279	0.655441	0	0.251293	0.0246117	0.98407	0.321196	0.788357	0	0.202678	-0.031256	0.50155	0.47882	0.956227	0	0.0543298	-0.138846	0.0234907	0.878188	0.98968	0	0.075909	0.125025	0.0469043	0.82854	0.993899	0
GBA	2629	0.0802103	4.08384	1.21309	0.270721	0.695872	0	0.0793268	4.03706	0.618959	0.431434	0.859055	0	0.0809483	4.12944	0.638989	0.424077	0.934452	0	-0.0794545	4.03904	0.24329	0.62184	0.940766	0	-0.103989	4.12746	0.337034	0.561546	0.955511	0
FAM189B	10712	0.115788	3.39804	2.11759	0.145616	0.522767	0	0.0564865	3.496	0.267726	0.604861	0.924503	0	0.17786	3.29208	2.25346	0.133316	0.637724	0	0.277802	3.34421	2.28689	0.130471	0.687286	0	0.142469	3.4502	0.545647	0.460102	0.920597	0
SCAMP3	10067	-0.0324642	5.15085	0.249582	0.61737	0.905826	0	-0.0940861	5.09929	1.10247	0.293724	0.766411	0	0.0291588	5.20081	0.0954045	0.757416	0.99446	0	-0.0422439	5.1676	0.0713538	0.789376	0.971634	0	-0.162408	5.13387	0.882522	0.347512	0.873543	0
CLK2	1196	-0.0442468	4.41626	0.398024	0.528111	0.870798	0	0.0426965	4.41682	0.195602	0.658295	0.939358	0	-0.132455	4.41573	1.80678	0.178895	0.728143	0	-0.079801	4.43277	0.254988	0.613584	0.938493	0	0.0856111	4.39952	0.231662	0.630294	0.969081	0
HCN3	57657	-0.176654	1.80288	2.15361	0.142235	0.51661	0	0.0298643	1.92783	0.0345064	0.852634	0.975623	0	-0.408622	1.66379	5.10113	0.0239103	0.250455	0	0.107119	1.86132	0.194059	0.65956	0.951783	0	0.481875	1.74152	3.52101	0.0605954	0.454127	0
FDPS	2224	-0.0916665	5.69361	1.96722	0.160743	0.551194	0	-0.072463	5.63506	0.649123	0.420426	0.855148	0	-0.11089	5.75001	1.4005	0.236639	0.803974	0	-0.128936	5.74245	0.660745	0.416297	0.889721	0	-0.0999055	5.64301	0.33132	0.564883	0.955511	0
RUSC1-AS1	284618	-0.129815	0.0431511	0.461093	0.497114	0.856315	0	-0.139697	0.117246	0.315746	0.574176	0.914937	0	-0.113523	-0.037789	0.149453	0.699058	0.990401	0	0.220766	0.0547966	0.405564	0.524229	0.918667	0	0.200324	0.0312467	0.318789	0.572336	0.956782	0
RUSC1	23623	-0.164209	4.33811	5.34327	0.0208024	0.150263	0	0.0203406	4.40056	0.0439609	0.833926	0.971137	0	-0.353504	4.27258	12.6408	0.000377419	0.0117925	-1	-0.0402923	4.40686	0.0648731	0.798953	0.974087	0	0.318988	4.26574	3.18797	0.0741821	0.490312	0
ASH1L	55870	-0.043984	5.71553	0.449202	0.502714	0.85875	0	-0.110978	5.80499	1.50127	0.220477	0.688257	0	0.0244358	5.62002	0.0677714	0.79461	0.995585	0	0.271005	5.72976	2.91799	0.0875967	0.60791	0	0.0992487	5.70114	0.325166	0.568519	0.955963	0
ASH1L-AS1	645676	-0.227847	0.0757096	1.45817	0.227221	0.648513	0	-0.112314	-0.0595869	0.193606	0.659932	0.939607	0	-0.339234	0.205097	1.4923	0.22186	0.786433	0	-0.396559	0.171856	1.34008	0.247019	0.799197	0	-0.12531	-0.0291826	0.12273	0.726092	0.987385	0
MSTO1	55154	-0.187741	1.75633	2.41193	0.120414	0.476814	0	-0.231816	1.75041	1.90947	0.167022	0.620284	0	-0.142487	1.76252	0.680839	0.409298	0.925934	0	0.0298079	1.83286	0.0148337	0.903062	0.992139	0	-0.0548155	1.67447	0.0445679	0.832801	0.993899	0
MSTO2P	100129405	-0.218468	0.207545	1.45231	0.228157	0.649042	0	-0.171803	0.206287	0.508798	0.47566	0.878453	0	-0.276828	0.209169	1.03489	0.309014	0.87022	0	0.00938795	0.287268	0.000786055	0.977633	0.998135	0	0.0119041	0.121159	0.00114622	0.972992	0.997867	0
YY1AP1	55249	-0.0494788	5.03085	0.57226	0.449362	0.831713	0	-0.036373	5.0032	0.163576	0.685885	0.944328	0	-0.0626111	5.05807	0.433311	0.510369	0.961954	0	-0.068941	5.05643	0.189357	0.663452	0.95232	0	-0.0394157	5.00475	0.0518506	0.819874	0.993899	0
DAP3	7818	-0.0354731	5.82767	0.291757	0.589097	0.896721	0	-0.103439	5.74226	1.31332	0.251795	0.7214	0	0.0324197	5.90849	0.117788	0.731446	0.990401	0	-0.0961008	5.84535	0.365765	0.545322	0.923135	0	-0.238697	5.80974	1.85834	0.172817	0.705873	0
GON4L	54856	-0.0121481	4.47047	0.0299352	0.862637	0.97478	0	-0.0773834	4.56227	0.664514	0.414971	0.852268	0	0.0551506	4.37217	0.306974	0.579543	0.972987	0	0.264407	4.47373	2.80018	0.0942538	0.622977	0	0.120072	4.46719	0.457287	0.498895	0.93969	0
SYT11	23208	0.0952171	3.91118	1.61717	0.203486	0.615121	0	0.211921	4.10253	4.4186	0.0355492	0.270365	0	-0.0308662	3.68971	0.0784245	0.779444	0.995585	0	0.314333	3.84517	3.59973	0.0577889	0.527525	0	0.514191	3.97452	8.11074	0.00440038	0.100515	0
RIT1	6016	0.208835	4.11702	8.27457	0.00402041	0.0423504	1	0.225751	4.13011	5.09928	0.0239358	0.2083	0	0.191742	4.10375	3.56743	0.0589234	0.426667	0	0.0177227	4.00076	0.0120557	0.912569	0.992939	0	0.0351308	4.22503	0.0386522	0.844139	0.993899	0
KIAA0907	22889	-0.0537365	5.07842	0.676692	0.410728	0.80551	0	0.00764961	5.14842	0.00732807	0.931781	0.989423	0	-0.116859	5.00467	1.4823	0.223415	0.789358	0	0.0948158	5.09796	0.358723	0.549216	0.923435	0	0.196391	5.05858	1.28799	0.256418	0.807631	0
ARHGEF2	9181	-0.172999	5.96342	6.81555	0.00903674	0.0803574	0	-0.180826	6.01512	3.90203	0.0482278	0.327705	0	-0.165049	5.90974	3.02254	0.0821148	0.503141	0	0.113549	6.05008	0.496448	0.481065	0.913596	0	0.0972544	5.87115	0.307022	0.579513	0.958528	0
SSR2	6746	0.0150369	6.47119	0.0496871	0.823609	0.966689	0	0.0145965	6.3001	0.0249782	0.874422	0.980011	0	0.0154319	6.62439	0.0249287	0.874545	0.999603	0	-0.307343	6.45503	3.4284	0.0640842	0.544937	0	-0.341738	6.48719	3.55482	0.0593728	0.451094	0
UBQLN4	56893	-0.0218388	3.61684	0.080749	0.776285	0.956219	0	0.00475859	3.67428	0.00202255	0.964129	0.995369	0	-0.049895	3.55673	0.196947	0.657196	0.983465	0	0.102456	3.6241	0.354454	0.551603	0.923583	0	0.139758	3.60952	0.547938	0.459161	0.919843	0
LAMTOR2	28956	0.020925	4.58465	0.0916284	0.762117	0.950796	0	-0.0701743	4.35932	0.516267	0.472438	0.878286	0	0.110815	4.78088	1.29249	0.255589	0.823536	0	-0.292449	4.55187	3.41441	0.0646295	0.547683	0	-0.55109	4.61683	9.69896	0.00184372	0.0572444	0
MEX3A	92312	0.385975	-0.558818	2.8808	0.0896412	0.398199	0	0.557806	-0.606832	3.61927	0.057114	0.361216	0	0.18732	-0.509937	0.291622	0.589183	0.974868	0	-0.386261	-0.635982	1.03787	0.308318	0.831061	0	0.247411	-0.483895	0.414981	0.519452	0.941842	0
LMNA	4000	-0.310855	8.11123	18.8893	1.38529e-05	0.00038556	-1	-0.229379	8.23922	5.37625	0.0204127	0.185655	0	-0.391944	7.9707	14.6102	0.0001322	0.00497145	-1	0.199475	8.25663	1.26667	0.260392	0.804196	0	0.35481	7.94947	3.50228	0.0612844	0.455595	0
SEMA4A	64218	-0.14574	2.28443	1.87704	0.170671	0.567212	0	-0.180393	2.20071	1.42683	0.232283	0.702107	0	-0.110142	2.36553	0.558433	0.454892	0.949287	0	-0.138244	2.33049	0.38748	0.533627	0.921111	0	-0.205809	2.23647	0.782637	0.376336	0.88605	0
SLC25A44	9673	0.023911	4.46614	0.117575	0.73168	0.940094	0	-0.00762226	4.4905	0.00637332	0.93637	0.990124	0	0.0560619	4.44128	0.324636	0.568835	0.970917	0	0.0733178	4.45387	0.215633	0.642388	0.946324	0	0.0277064	4.47833	0.0243665	0.875956	0.994672	0
PMF1	11243	-0.032787	3.46813	0.173618	0.676916	0.925367	0	-0.0649299	3.34438	0.336413	0.561907	0.909974	0	-0.00103385	3.58345	8.84238e-05	0.992497	0.999603	0	-0.188532	3.47838	1.13183	0.287386	0.819279	0	-0.295608	3.45776	2.34908	0.125357	0.619767	0
PAQR6	79957	-0.511414	0.47568	8.36533	0.00382448	0.0410994	-1	-0.501404	0.524448	4.79906	0.0284753	0.234026	0	-0.534061	0.423486	3.91561	0.0478398	0.376077	0	0.187082	0.684995	0.360712	0.548111	0.923435	0	0.0455518	0.225888	0.0173633	0.895166	0.997402	0
SMG5	23381	-0.0824954	5.82177	1.56879	0.210383	0.625523	0	-0.0969105	5.90378	1.13531	0.286647	0.758659	0	-0.0677227	5.7347	0.518306	0.471565	0.955824	0	0.16943	5.86046	1.13623	0.286451	0.818843	0	0.170377	5.78197	0.950295	0.329644	0.864409	0
TMEM79	84283	-0.412933	1.92273	12.1661	0.000486669	0.00784349	-1	-0.35037	1.737	4.22771	0.039769	0.29402	0	-0.477224	2.09233	8.64061	0.00328752	0.0591073	0	-0.510935	2.1964	5.03068	0.0249022	0.367586	0	-0.153614	1.58411	0.337129	0.561491	0.955511	0
GLMP	112770	0.149527	4.73449	4.8742	0.027261	0.183132	0	0.0857572	4.58572	0.831645	0.361797	0.817459	0	0.212985	4.87002	4.8594	0.0274959	0.274072	0	-0.195756	4.64372	1.52885	0.216285	0.774856	0	-0.364927	4.82013	4.35773	0.0368414	0.349923	0
CCT3	7203	0.0143113	6.16152	0.0462732	0.82968	0.968362	0	0.0143103	6.12838	0.0243935	0.875888	0.980143	0	0.0143344	6.19398	0.0223437	0.881176	0.999603	0	-0.0716448	6.1558	0.194646	0.659078	0.951434	0	-0.0594637	6.16723	0.111401	0.738554	0.987818	0
MEF2D	4209	-0.0248791	5.43744	0.144926	0.703432	0.931694	0	-0.0115254	5.60048	0.0164315	0.898002	0.984737	0	-0.0386891	5.25333	0.165372	0.684258	0.988555	0	0.331227	5.44777	4.40072	0.0359238	0.429341	0	0.366469	5.42704	4.51245	0.0336491	0.33556	0
IQGAP3	128239	-0.237329	1.00419	2.29247	0.130003	0.495824	0	-0.284979	0.839512	1.59712	0.206312	0.67003	0	-0.195387	1.15803	0.817652	0.365868	0.899991	0	-0.113322	1.1493	0.156377	0.692514	0.957993	0	-0.631822	0.838171	4.15441	0.0415261	0.373306	0
NAXE	128240	-0.0726981	4.80746	1.16934	0.279536	0.704305	0	-0.149094	4.68071	2.57805	0.108355	0.506285	0	0.00332966	4.9246	0.00119618	0.97241	0.999603	0	-0.151043	4.83061	0.906096	0.341152	0.846579	0	-0.34236	4.78388	3.8226	0.0505657	0.410125	0
GPATCH4	54865	0.0423786	3.89662	0.325704	0.5682	0.888335	0	0.0471735	3.86463	0.209625	0.647062	0.936831	0	0.0376913	3.92819	0.129734	0.718708	0.990401	0	-0.0620087	3.86726	0.141396	0.706897	0.959396	0	-0.0648371	3.92551	0.128024	0.72049	0.986887	0
NES	10763	0.0329247	5.85044	0.242845	0.622159	0.906378	0	0.151596	6.04402	2.71524	0.0993939	0.486727	0	-0.0923421	5.62657	0.934236	0.333765	0.888818	0	0.291946	5.8493	3.37211	0.0663086	0.551011	0	0.547352	5.85158	9.68788	0.00185488	0.0573768	0
CRABP2	1382	-0.138975	4.14717	3.51566	0.0607915	0.308884	0	-0.0819122	3.85584	0.610801	0.434486	0.861513	0	-0.19412	4.39202	3.654	0.0559349	0.414347	0	-0.462845	4.14876	8.3008	0.00396277	0.146911	0	-0.619075	4.14557	11.85	0.000576606	0.024304	-1
ISG20L2	81875	-0.0250683	3.73405	0.11032	0.73978	0.942348	0	-0.0317483	3.76303	0.0924612	0.761071	0.961838	0	-0.0181655	3.70434	0.0278522	0.867457	0.999603	0	0.065769	3.74679	0.152474	0.696183	0.957993	0	0.0557621	3.72116	0.0898221	0.764403	0.990146	0
RRNAD1	51093	-0.0366203	3.67931	0.232583	0.629615	0.909255	0	-0.0150503	3.68069	0.0202777	0.886764	0.98208	0	-0.058628	3.67798	0.288089	0.591448	0.975189	0	-0.0159126	3.69514	0.00876273	0.925419	0.993089	0	0.0237646	3.66324	0.0160624	0.899148	0.997402	0
MRPL24	79590	0.0375226	5.34906	0.332395	0.564252	0.88664	0	-0.0160771	5.24185	0.0326579	0.856591	0.975631	0	0.0911535	5.44923	0.940995	0.332022	0.888222	0	-0.145032	5.32598	0.844709	0.358053	0.858202	0	-0.269061	5.37183	2.43156	0.118914	0.606489	0
HDGF	3068	-0.132337	6.62429	3.79882	0.0512889	0.277623	0	-0.165586	6.633	3.12617	0.0770444	0.428877	0	-0.0989555	6.61551	1.02604	0.311091	0.872081	0	0.0425495	6.68855	0.0638068	0.800577	0.974087	0	-0.00955847	6.55698	0.00277397	0.957996	0.997867	0
PRCC	5546	-0.0210743	4.52155	0.0926886	0.760787	0.949794	0	-0.039888	4.5165	0.176042	0.674797	0.942818	0	-0.00192993	4.52664	0.000389185	0.984261	0.999603	0	0.00576809	4.53068	0.00133213	0.970885	0.997116	0	-0.0255278	4.51234	0.0207443	0.885478	0.995408	0
SH2D2A	9047	0.0327022	0.0175433	0.0290233	0.864725	0.974857	0	0.0970229	-0.0172347	0.139966	0.708315	0.95024	0	-0.0298706	0.0538264	0.0115724	0.914333	0.999603	0	-0.121189	-0.0181063	0.120049	0.728981	0.962205	0	-0.0463623	0.0529499	0.0170886	0.895994	0.997402	0
PEAR1	375033	0.214341	5.30255	10.6835	0.00108097	0.0150178	1	0.2205	5.40401	6.0488	0.0139158	0.142523	0	0.207679	5.19327	4.70998	0.029988	0.289101	0	0.23508	5.17819	2.20918	0.137191	0.69932	0	0.192431	5.41719	1.24662	0.2642	0.813886	0
ARHGEF11	9826	-0.0779983	5.63287	1.41976	0.233443	0.656002	0	-0.100864	5.72206	1.24834	0.263869	0.734763	0	-0.0544626	5.53768	0.334437	0.563058	0.970917	0	0.196023	5.66781	1.53144	0.215897	0.774727	0	0.174217	5.59702	1.01226	0.314362	0.857765	0
ETV3	2117	-0.13854	2.72758	2.10721	0.146607	0.524624	0	-0.255436	2.86571	4.17666	0.0409845	0.298677	0	-0.00564052	2.57397	0.00146466	0.969472	0.999603	0	0.42813	2.81026	4.30624	0.0379728	0.44189	0	0.167757	2.63941	0.597224	0.439639	0.914377	0
FCRL3	115352	0.0395548	0.06551	0.0435528	0.834688	0.96947	0	-0.0107463	0.0481946	0.00191164	0.965126	0.995369	0	0.0974076	0.0836325	0.11537	0.734111	0.990401	0	0.021004	0.0393064	0.00363808	0.951904	0.996596	0	-0.0341248	0.0919623	0.00942212	0.922673	0.997402	0
KIRREL	55243	-0.00731367	6.33955	0.011872	0.913235	0.984701	0	-0.0347037	6.38114	0.140451	0.707834	0.950056	0	0.0204392	6.2967	0.0447514	0.832462	0.998629	0	0.104913	6.34276	0.40652	0.523741	0.918647	0	0.0647892	6.33634	0.130041	0.71839	0.986428	0
CD1D	912	0.460884	1.50067	12.0624	0.000514479	0.00818459	1	0.474932	1.37296	6.39557	0.0114405	0.12543	0	0.446701	1.62178	5.85351	0.015546	0.18783	0	-0.246831	1.26153	0.777167	0.378009	0.872768	0	-0.269398	1.70898	1.09004	0.296463	0.841925	0
CD1C	911	0.16946	1.80086	1.91036	0.166923	0.560544	0	0.281094	1.62125	2.54873	0.110383	0.510754	0	0.0586487	1.9651	0.121738	0.727157	0.990401	0	-0.474259	1.75817	3.60724	0.0575286	0.527102	0	-0.245149	1.84287	0.952446	0.329098	0.864243	0
CD1E	913	0.363613	-0.460725	2.80866	0.0937566	0.408379	0	0.380844	-0.559294	1.76492	0.184012	0.643825	0	0.338974	-0.362642	1.09211	0.296004	0.860432	0	-0.298956	-0.574116	0.632305	0.426511	0.895598	0	-0.142119	-0.352674	0.142975	0.705341	0.984333	0
SPTA1	6708	0.261593	0.749339	2.25696	0.133015	0.501683	0	0.594832	1.04538	7.74641	0.00538193	0.074545	0	-0.187038	0.374465	0.396185	0.529066	0.966702	0	0.360671	0.594	1.29067	0.255925	0.804077	0	1.15122	0.89132	13.7416	0.000209757	0.011832	1
MNDA	4332	0.0474901	4.33171	0.419454	0.51721	0.865806	0	-0.00260886	4.14124	0.000645037	0.979738	0.997416	0	0.0989742	4.50101	0.932192	0.334294	0.889426	0	-0.209153	4.24248	1.71951	0.189756	0.756017	0	-0.49876	4.4162	7.82315	0.00515812	0.110963	0
PYHIN1	149628	0.157904	1.15512	1.219	0.269558	0.695027	0	0.323596	1.15782	2.70285	0.100169	0.488259	0	-0.0111006	1.15255	0.00282	0.957649	0.999603	0	-0.161655	1.0772	0.309485	0.577996	0.928178	0	0.18019	1.23045	0.401058	0.526544	0.945687	0
IFI16	3428	0.324621	6.60162	22.694	1.89956e-06	7.17993e-05	1	0.445161	6.61988	22.329	2.29705e-06	0.000163212	1	0.204553	6.58312	4.38379	0.0362823	0.324691	0	-0.1247	6.42454	0.567782	0.451142	0.901601	0	0.1654	6.75943	0.818229	0.365699	0.882456	0
AIM2	9447	0.00100657	-0.607896	2.21666e-05	0.996243	0.999151	0	0.0484196	-0.662749	0.0272475	0.86889	0.97874	0	-0.0502307	-0.551348	0.0237372	0.877556	0.999603	0	-0.161094	-0.616253	0.181542	0.670051	0.953963	0	-0.0703148	-0.599328	0.0323036	0.857363	0.993899	0
CADM3	57863	-0.451217	5.37914	46.541	8.97195e-12	9.60844e-10	-1	-0.304606	5.30954	11.3859	0.000740024	0.0164216	-1	-0.598713	5.44568	39.3223	3.59316e-10	6.63792e-08	-1	-0.224625	5.57798	2.0165	0.155597	0.72466	0	-0.0166254	5.14821	0.00925988	0.923339	0.997402	0
CADM3-AS1	100131825	0.394352	2.85015	18.4558	1.7389e-05	0.000460558	1	0.642761	3.02009	28.0414	1.18749e-07	1.18581e-05	1	0.119115	2.65629	0.732193	0.392173	0.917804	0	0.0818446	2.58409	0.147286	0.701142	0.958122	0	0.589801	3.07592	8.28939	0.00398774	0.095225	0
ACKR1	2532	0.498909	6.65444	52.9145	3.48395e-13	4.76753e-11	1	0.61244	6.70271	41.9865	9.19055e-11	1.76399e-08	1	0.383553	6.60447	15.1259	0.000100573	0.00401723	1	-0.0294208	6.37697	0.0318211	0.858421	0.98582	0	0.188797	6.88716	1.05647	0.304022	0.850973	0
FCER1A	2205	-0.037879	2.8026	0.168255	0.681668	0.926422	0	0.138027	2.7653	1.12747	0.288316	0.760216	0	-0.214038	2.83952	2.62994	0.104865	0.569782	0	-0.235407	2.83422	1.31476	0.251535	0.802035	0	0.0979312	2.76997	0.210405	0.64645	0.975252	0
DUSP23	54935	0.0939028	3.57639	1.46432	0.226245	0.646619	0	0.0758566	3.40494	0.469512	0.493212	0.885572	0	0.111803	3.73181	1.05389	0.304613	0.868042	0	-0.285565	3.51361	2.64338	0.103982	0.64326	0	-0.374323	3.63693	3.94397	0.0470397	0.396457	0
FCRL6	343413	-0.0154237	1.18671	0.0120516	0.912584	0.984539	0	-0.0410118	1.18213	0.0448326	0.832312	0.971137	0	0.0102658	1.19161	0.00247212	0.960345	0.999603	0	0.0351116	1.18986	0.0152255	0.901797	0.992139	0	-0.0385891	1.18352	0.0180698	0.893067	0.997162	0
SLAMF8	56833	-0.0468165	3.23172	0.306701	0.579711	0.894331	0	-0.0823604	2.8341	0.430274	0.511854	0.892885	0	-0.0099328	3.5481	0.0071285	0.932714	0.999603	0	-0.53043	3.15754	7.52318	0.00609101	0.182209	0	-0.907008	3.303	20.7644	5.19406e-06	0.000556254	-1
C1orf204	284677	-0.364063	1.92201	9.91123	0.00164273	0.0210929	-1	-0.348626	1.8994	4.64874	0.0310764	0.247723	0	-0.379831	1.94484	5.35082	0.0207125	0.227452	0	-0.0506916	2.0823	0.0481516	0.826311	0.976487	0	-0.0246806	1.73924	0.00928204	0.923248	0.997402	0
CFAP45	25790	-0.139767	-0.299415	0.476998	0.489785	0.853601	0	0.114115	-0.310718	0.182388	0.669329	0.941776	0	-0.411562	-0.287282	1.84194	0.174724	0.721961	0	-0.252792	-0.233309	0.496806	0.480907	0.913596	0	0.301568	-0.370947	0.635056	0.425507	0.909081	0
TAGLN2	8407	-0.111206	7.42894	2.52508	0.112049	0.45654	0	-0.0162669	7.33478	0.028623	0.865652	0.978279	0	-0.205621	7.5174	4.14854	0.0416705	0.352114	0	-0.260603	7.48301	2.24445	0.134095	0.69394	0	-0.0989583	7.37274	0.280732	0.596222	0.962689	0
SLAMF9	89886	-0.285096	-0.180713	1.52716	0.216539	0.634211	0	-0.585413	-1.30937	2.81001	0.0936778	0.47372	0	-0.0672782	0.484807	0.049456	0.824013	0.997092	0	-1.56886	-0.307386	17.5186	2.84509e-05	0.00477813	-1	-2.71557	-0.0582816	47.0949	6.76332e-12	2.32454e-09	-1
LINC01133	100505633	-0.284172	2.7352	8.859	0.00291647	0.0332581	-1	-0.112502	2.42735	0.611991	0.434039	0.861368	0	-0.450334	2.99493	11.8175	0.000586776	0.0163622	-1	-0.742217	2.86618	13.0213	0.000307964	0.0272539	-1	-0.391271	2.58991	3.17735	0.0746657	0.492627	0
PIGM	93183	-0.0254803	2.79399	0.0795071	0.777966	0.956588	0	-0.0646429	2.86888	0.277172	0.598561	0.922965	0	0.0154693	2.71409	0.0135033	0.907491	0.999603	0	0.200381	2.80809	0.945723	0.33081	0.843052	0	0.118986	2.77965	0.312114	0.576386	0.95769	0
IGSF8	93185	-0.233689	4.56012	11.3508	0.000754135	0.0111789	-1	-0.241443	4.67159	6.68411	0.00972762	0.112404	0	-0.225035	4.43876	5.1837	0.0227998	0.242765	0	0.228248	4.66465	2.07737	0.149498	0.717452	0	0.242036	4.44721	1.85431	0.173283	0.707445	0
ATP1A2	477	0.216765	6.41416	10.0217	0.0015471	0.0200919	1	0.119363	6.5203	1.57743	0.209131	0.674126	0	0.313408	6.29951	10.2839	0.00134193	0.0303686	1	0.411377	6.32747	6.24492	0.012455	0.266385	0	0.0538352	6.49604	0.0883602	0.766272	0.990146	0
CASQ1	844	0.244877	-0.456706	1.29604	0.254937	0.677851	0	0.391906	-0.382881	1.9692	0.160533	0.607714	0	0.0681598	-0.538368	0.0431306	0.83548	0.998755	0	0.0758081	-0.535733	0.0409681	0.8396	0.981151	0	0.345058	-0.37978	0.829961	0.362284	0.880953	0
PEA15	8682	0.0276099	7.88321	0.151641	0.696972	0.930917	0	-0.0288202	7.9024	0.0872626	0.767687	0.961838	0	0.0842146	7.86375	0.680554	0.409396	0.925934	0	0.0968168	7.87173	0.303129	0.581927	0.929603	0	-0.0184012	7.8946	0.00946575	0.922494	0.997402	0
DCAF8	50717	-0.0111887	6.97428	0.0264094	0.870904	0.975529	0	-0.0499722	7.00613	0.27817	0.597903	0.922648	0	0.0277873	6.94169	0.0786792	0.779095	0.995585	0	0.102576	6.97901	0.360672	0.548134	0.923435	0	0.0265094	6.96954	0.0207227	0.885537	0.995408	0
PEX19	5824	-0.223097	7.38273	10.0486	0.00152467	0.0198879	-1	-0.366353	7.44339	14.1967	0.000164656	0.00551803	-1	-0.0803669	7.31938	0.634218	0.425813	0.934588	0	0.265385	7.47504	2.3287	0.127008	0.681787	0	-0.0362853	7.28407	0.0379833	0.845477	0.993899	0
COPA	1314	-0.0450563	7.06521	0.425596	0.514158	0.864113	0	-0.0941139	7.12084	0.979375	0.322353	0.788357	0	0.00434038	7.00732	0.00190608	0.965177	0.999603	0	0.168509	7.08713	0.965573	0.325787	0.839254	0	0.0575012	7.04295	0.0969941	0.755467	0.988901	0
NCSTN	23385	-0.00516245	6.4214	0.0058756	0.9389	0.98846	0	-0.042186	6.48246	0.205861	0.650031	0.938106	0	0.0323226	6.35759	0.111404	0.738551	0.990574	0	0.158333	6.42282	0.915442	0.338674	0.845707	0	0.0922896	6.41997	0.261639	0.608996	0.965804	0
VANGL2	57216	-0.152015	1.53199	1.35489	0.244426	0.669593	0	-0.00643128	1.64873	0.00138503	0.970313	0.996192	0	-0.31197	1.40254	2.50963	0.113152	0.592718	0	0.09675	1.61108	0.140723	0.707563	0.959396	0	0.468717	1.44741	2.95323	0.0857063	0.522547	0
SLAMF6	114836	0.0115453	1.45278	0.00757781	0.930631	0.986898	0	-0.0679375	1.34161	0.132287	0.716073	0.951674	0	0.0912849	1.55921	0.238544	0.62526	0.981458	0	-0.111765	1.45139	0.174335	0.676287	0.955248	0	-0.337304	1.45422	1.53647	0.215144	0.764515	0
CD84	8832	-0.0323762	4.47055	0.209313	0.647306	0.916939	0	-0.144752	4.16605	2.08976	0.14829	0.585849	0	0.0801024	4.72317	0.648375	0.420694	0.93383	0	-0.380543	4.43798	5.78566	0.0161575	0.304193	0	-0.734652	4.50256	16.9565	3.82452e-05	0.00308866	-1
SLAMF1	6504	0.206859	0.259913	1.2589	0.261858	0.686171	0	0.458454	0.0373714	3.26866	0.0706155	0.409908	0	-0.0439943	0.462008	0.0274601	0.868385	0.999603	0	-0.622879	0.159212	3.2792	0.0701632	0.563249	0	-0.322619	0.356187	0.899905	0.342807	0.87128	0
CD48	962	0.313572	2.7925	11.3314	0.000762058	0.01124	1	0.102485	2.41519	0.509266	0.475457	0.878453	0	0.513361	3.09696	16.5615	4.70968e-05	0.0021351	1	-0.365604	2.62207	2.96076	0.0853078	0.603236	0	-0.97035	2.9468	21.2703	3.98859e-06	0.000446571	-1
SLAMF7	57823	0.0983373	2.77178	1.0526	0.304909	0.728219	0	0.0167744	2.18364	0.0122028	0.91204	0.986877	0	0.179067	3.19657	1.90695	0.167302	0.708029	0	-0.752289	2.58691	12.2891	0.000455615	0.0353794	-1	-1.26643	2.93816	35.6232	2.39415e-09	5.52861e-07	-1
LY9	4063	-0.225974	0.55089	1.70773	0.19128	0.596649	0	-0.367974	0.0710566	2.15855	0.141778	0.574929	0	-0.103332	0.92611	0.203413	0.65198	0.983242	0	-0.718663	0.613725	5.11749	0.0236859	0.359398	0	-1.16062	0.482849	11.6558	0.000640024	0.0260576	-1
CD244	51744	0.315262	0.802193	4.00076	0.0454798	0.256287	0	0.232962	0.705437	1.15716	0.282054	0.753714	0	0.393748	0.896525	3.00931	0.0827874	0.506003	0	-0.0735664	0.688171	0.0557122	0.813406	0.974949	0	-0.30284	0.910328	0.987517	0.32035	0.859974	0
F11R	50848	-0.0575032	6.16367	0.741205	0.389275	0.796291	0	-0.119273	6.26137	1.67078	0.196154	0.65767	0	0.00543953	6.05876	0.00322184	0.954735	0.999603	0	0.25993	6.18936	2.54679	0.110519	0.656494	0	0.144643	6.1375	0.660998	0.416208	0.904675	0
TSTD1	100131187	-0.109516	3.9439	2.10214	0.147093	0.525748	0	-0.261693	3.81852	6.10631	0.01347	0.139212	0	0.0438226	4.06084	0.174688	0.675978	0.987271	0	-0.0842385	3.93177	0.266443	0.605728	0.93544	0	-0.406559	3.95599	5.05345	0.024577	0.283396	0
USF1	7391	0.0426977	5.17326	0.431774	0.51112	0.863517	0	0.0234319	5.07189	0.0684189	0.793653	0.966456	0	0.0619421	5.26829	0.430836	0.511579	0.961954	0	-0.16953	5.14679	1.14779	0.284013	0.818311	0	-0.222989	5.1993	1.66525	0.196896	0.741193	0
ARHGAP30	257106	-0.0468067	4.88862	0.487433	0.485075	0.850608	0	-0.0809589	4.8111	0.784638	0.375726	0.831002	0	-0.0121647	4.96248	0.0157459	0.900142	0.999603	0	-0.105106	4.90347	0.438413	0.507889	0.916736	0	-0.199007	4.87358	1.30572	0.253172	0.805691	0
NECTIN4	81607	-1.31829	0.601057	39.812	2.79625e-10	2.19818e-08	-1	-1.92746	0.391012	40.8587	1.63642e-10	3.02309e-08	-1	-0.816508	0.796942	8.15012	0.00430583	0.071905	0	-0.295849	1.24981	1.10259	0.293699	0.822641	0	-1.26787	-0.607077	10.146	0.00144615	0.0480152	-1
KLHDC9	126823	-0.0879679	0.851296	0.326656	0.567635	0.888022	0	-0.0308634	0.845115	0.0218918	0.882375	0.98144	0	-0.146711	0.857945	0.415853	0.519014	0.965147	0	-0.044149	0.872231	0.021445	0.883573	0.990228	0	0.0198018	0.829698	0.00410061	0.948942	0.997867	0
PFDN2	5202	-0.0136036	4.38678	0.0372366	0.846984	0.970764	0	-0.0667024	4.20076	0.451491	0.501628	0.889236	0	0.0387887	4.55273	0.156297	0.692589	0.98992	0	-0.283054	4.38874	3.18665	0.0742419	0.571455	0	-0.425409	4.38481	5.69104	0.0170517	0.235521	0
NIT1	4817	-0.0216383	4.64725	0.10046	0.751278	0.947173	0	-0.0668131	4.64092	0.513846	0.473479	0.878347	0	0.0241687	4.65361	0.0613094	0.804438	0.995916	0	0.0392669	4.65469	0.0615509	0.804061	0.974087	0	-0.0645832	4.63976	0.134462	0.71385	0.986328	0
DEDD	9191	-0.0359999	5.05497	0.304234	0.58124	0.894828	0	-0.0833298	5.03878	0.860333	0.353646	0.813459	0	0.0115374	5.07105	0.0147414	0.903363	0.999603	0	0.0140112	5.07419	0.0078257	0.929509	0.993089	0	-0.0791951	5.03546	0.20948	0.647175	0.975674	0
UFC1	51506	0.025644	5.63719	0.154161	0.694591	0.930136	0	-0.0480473	5.44218	0.288719	0.591043	0.919197	0	0.0986588	5.80948	1.0992	0.294442	0.860432	0	-0.289553	5.62378	3.34152	0.0675522	0.555361	0	-0.445741	5.6505	6.56338	0.0104099	0.174396	0
USP21	27005	-0.0425359	3.83122	0.324874	0.568693	0.888729	0	-0.00413472	3.8531	0.00161172	0.967977	0.996049	0	-0.081949	3.8089	0.591369	0.44189	0.944091	0	0.0125719	3.84802	0.00577409	0.939429	0.995018	0	0.0801779	3.81417	0.190256	0.662704	0.978064	0
PPOX	3060	-0.151567	3.69527	3.988	0.0458253	0.257413	0	-0.160541	3.68883	2.30419	0.129025	0.550173	0	-0.142436	3.70177	1.71042	0.190931	0.746351	0	0.00377498	3.76015	0.000504648	0.982078	0.998135	0	-0.0289436	3.62704	0.0236164	0.877865	0.994672	0
B4GALT3	8703	0.0899929	3.62287	1.38124	0.23989	0.663388	0	0.113213	3.60456	1.11956	0.290013	0.761974	0	0.066493	3.64116	0.365661	0.545379	0.970432	0	-0.0662598	3.5767	0.145733	0.702647	0.958923	0	-0.00778493	3.6678	0.00172603	0.966861	0.997867	0
ADAMTS4	9507	0.307635	2.49778	9.04902	0.00262836	0.030829	1	0.420485	2.67764	9.49542	0.00205986	0.0362845	1	0.195964	2.28947	1.67749	0.195258	0.751882	0	0.14066	2.25718	0.392818	0.530822	0.921111	0	0.59575	2.70467	7.6158	0.00578592	0.119261	0
NDUFS2	4720	-0.0166616	6.17418	0.0625658	0.802486	0.963011	0	-0.080614	6.14586	0.7719	0.37963	0.833291	0	0.0474803	6.20202	0.244796	0.620763	0.981458	0	0.00622112	6.18216	0.00146219	0.969497	0.996885	0	-0.119258	6.16616	0.448071	0.503253	0.940195	0
FCER1G	2207	0.193512	5.72265	8.48526	0.00358036	0.0390222	1	0.0918964	5.30304	1.05476	0.304413	0.774452	0	0.2948	6.0485	9.21055	0.00240625	0.0463649	1	-0.513239	5.53738	10.4914	0.00119933	0.0711845	0	-0.937838	5.88711	27.9948	1.21643e-07	2.09043e-05	-1
TOMM40L	84134	0.0417617	3.69025	0.302965	0.58203	0.894828	0	0.012876	3.67607	0.014786	0.903217	0.985031	0	0.0711086	3.70447	0.427911	0.513016	0.961954	0	0.00908131	3.66166	0.0028212	0.95764	0.996605	0	-0.0637481	3.71842	0.117307	0.731974	0.987595	0
MPZ	4359	0.124584	3.72386	2.12062	0.145328	0.522487	0	0.161694	4.03324	1.87308	0.171123	0.625996	0	0.0810661	3.32558	0.404401	0.524825	0.966479	0	1.51747	3.96455	83.2658	7.1731e-20	2.12023e-16	1	-0.299074	3.43336	2.39862	0.121442	0.61141	0
SDHC	6391	-0.0387189	4.92248	0.340393	0.559603	0.885329	0	-0.14724	4.92815	2.64842	0.103653	0.496076	0	0.0710525	4.91678	0.545202	0.460285	0.952573	0	0.117499	4.93941	0.547572	0.459312	0.903564	0	-0.0967356	4.90531	0.309654	0.577892	0.957958	0
FCGR2A	2212	0.0923572	4.67926	1.79697	0.180079	0.581113	0	0.0936024	4.54156	0.968657	0.325015	0.789502	0	0.0910435	4.80564	0.849484	0.356698	0.898172	0	-0.207327	4.59693	1.71755	0.190009	0.756017	0	-0.317197	4.75741	3.2743	0.0703731	0.479716	0
HSPA6	3310	0.144582	0.952639	0.905925	0.341198	0.75988	0	0.0604467	0.790393	0.0801734	0.777063	0.964024	0	0.226288	1.10499	1.11931	0.290068	0.857898	0	-0.227355	0.848856	0.563972	0.452664	0.901939	0	-0.437146	1.05201	2.18088	0.139734	0.645959	0
FCGR3A	2214	0.409548	4.62834	33.8864	5.84259e-09	3.88953e-07	1	0.25655	4.22137	6.60424	0.0101736	0.116043	0	0.564882	4.94719	32.0236	1.52307e-08	2.02788e-06	1	-0.466542	4.33795	8.60055	0.00336062	0.133154	0	-0.917709	4.87085	27.2994	1.74265e-07	2.89378e-05	-1
FCGR2C	9103	-0.0888542	1.93538	0.576353	0.447745	0.830831	0	-0.0409732	1.93908	0.0634616	0.801106	0.9672	0	-0.139432	1.93173	0.690255	0.406078	0.923762	0	0.026848	1.96888	0.01282	0.909852	0.992657	0	-0.00818307	1.90067	0.00108727	0.973696	0.997867	0
HSPA7	3311	-0.189683	3.41687	5.40793	0.0200454	0.146225	0	-0.0699017	3.38637	0.373791	0.540945	0.902741	0	-0.312076	3.44718	6.98417	0.00822338	0.118223	0	-0.0989083	3.49778	0.315412	0.574378	0.928144	0	-0.0201735	3.33072	0.0105552	0.91817	0.997402	0
FCGR3B	2215	-0.0294388	3.51637	0.121039	0.72791	0.939317	0	0.0565763	3.43465	0.234994	0.627845	0.929404	0	-0.125589	3.59461	1.02485	0.311371	0.872536	0	-0.0629998	3.397	0.121168	0.727772	0.962205	0	-0.246804	3.62765	1.71132	0.190814	0.733239	0
FCGR2B	2213	-0.0111539	4.87494	0.0270931	0.869259	0.975529	0	0.0312182	4.7151	0.111106	0.738889	0.956558	0	-0.0539902	5.01962	0.305755	0.580297	0.973421	0	-0.323252	4.85938	4.13911	0.0419032	0.45986	0	-0.288525	4.89037	2.74393	0.0976245	0.55965	0
FCRLB	127943	-0.29494	-0.606284	1.7083	0.191207	0.596547	0	-0.2283	-0.737778	0.560262	0.454155	0.871414	0	-0.345456	-0.477851	1.09247	0.295924	0.860432	0	-0.405892	-0.490297	1.19356	0.274613	0.811604	0	-0.160215	-0.73598	0.161864	0.687446	0.981919	0
DUSP12	11266	-0.0521741	3.3448	0.425046	0.51443	0.864113	0	0.0100819	3.23176	0.00782316	0.92952	0.989423	0	-0.113913	3.45098	0.991493	0.319378	0.879628	0	-0.275429	3.36612	2.2721	0.131722	0.689347	0	-0.166454	3.32303	0.71579	0.397528	0.895694	0
ATF6	22926	0.0332949	5.32061	0.262809	0.608197	0.903461	0	-0.0514013	5.30392	0.335012	0.562722	0.910656	0	0.11846	5.33717	1.58787	0.20763	0.77061	0	0.0547404	5.30306	0.120333	0.728673	0.962205	0	-0.118889	5.33798	0.475095	0.490652	0.935326	0
OLFML2B	25903	0.167067	5.10305	6.44944	0.0110987	0.0939452	0	0.341554	5.18734	14.4182	0.000146383	0.00506368	1	-0.0129067	5.01326	0.0178664	0.893667	0.999603	0	0.0140142	4.98794	0.00780796	0.929588	0.993089	0	0.31416	5.20981	3.3026	0.0691704	0.47725	0
NOS1AP	9722	0.0769111	0.816571	0.223965	0.636035	0.912618	0	0.20008	0.823606	0.872296	0.35032	0.809599	0	-0.075574	0.809575	0.0953827	0.757443	0.99446	0	0.028457	0.760834	0.00856283	0.926273	0.993089	0	0.0625127	0.870816	0.0416644	0.838261	0.993899	0
C1orf226	400793	0.217773	2.85153	5.77914	0.0162174	0.125212	0	0.123955	2.85839	0.992031	0.319246	0.786802	0	0.315641	2.84465	5.69538	0.0170096	0.199988	0	0.143911	2.73895	0.478078	0.489294	0.913596	0	-0.0881654	2.95648	0.180651	0.670815	0.979272	0
SH2D1B	117157	0.19208	0.458302	1.21674	0.270002	0.695027	0	0.0938018	0.445287	0.167415	0.682419	0.944328	0	0.293593	0.471994	1.27088	0.259603	0.826557	0	0.0975192	0.375081	0.0872529	0.767699	0.969149	0	-0.111205	0.539399	0.113469	0.736229	0.987595	0
UHMK1	127933	-0.0508437	6.1476	0.579084	0.446672	0.830319	0	-0.132962	6.21931	2.07048	0.150174	0.586995	0	0.0319503	6.07202	0.111268	0.738705	0.990574	0	0.238137	6.15735	2.1479	0.142765	0.707413	0	0.0562343	6.13777	0.0999251	0.75192	0.988901	0
UAP1	6675	-0.17624	6.10459	6.95656	0.00835125	0.0754502	0	-0.0635099	6.06076	0.477178	0.489703	0.884591	0	-0.289107	6.14723	9.00992	0.00268518	0.0503607	0	-0.195593	6.18012	1.44459	0.229398	0.786887	0	0.0348027	6.02482	0.038713	0.844018	0.993899	0
DDR2	4921	0.105671	3.58734	1.74146	0.186954	0.590028	0	-0.251358	3.75509	5.46194	0.0194351	0.178928	0	0.490418	3.39668	16.6161	4.57603e-05	0.00208732	1	0.824338	3.54508	21.9828	2.75106e-06	0.000666524	1	-0.0531098	3.6286	0.0795904	0.777853	0.990854	0
HSD17B7	51478	0.145666	0.67264	0.814616	0.366759	0.780448	0	0.20841	0.67511	0.934191	0.333776	0.796059	0	0.0823793	0.670333	0.117404	0.731868	0.990401	0	-0.0584157	0.600126	0.0340505	0.8536	0.985017	0	0.0920466	0.743238	0.08495	0.770698	0.990146	0
RGS4	5999	0.507536	0.0256481	6.65308	0.00989846	0.085901	0	0.74095	0.00540243	7.38926	0.00656144	0.0861204	0	0.303091	0.0469995	1.13826	0.286021	0.853984	0	-0.5011	-0.350575	1.87624	0.170762	0.738138	0	0.241209	0.32516	0.5006	0.479237	0.931223	0
RGS5	8490	0.110258	7.63379	2.42535	0.119387	0.473669	0	0.0847589	7.78389	0.752503	0.385685	0.835506	0	0.136034	7.46622	1.79031	0.180888	0.729538	0	0.364824	7.56654	4.36819	0.0366159	0.432571	0	0.275634	7.69808	2.13833	0.143659	0.653169	0
NUF2	83540	-0.134853	-0.461319	0.391776	0.531367	0.872749	0	0.0407359	-0.606108	0.0201582	0.887096	0.98208	0	-0.312242	-0.322284	0.999636	0.317399	0.878466	0	-0.404801	-0.390206	1.21947	0.269464	0.808404	0	-0.195102	-0.538041	0.254311	0.614055	0.967668	0
PBX1	5087	0.024741	5.883	0.140097	0.708184	0.93289	0	-0.054406	6.01708	0.353989	0.551864	0.906708	0	0.105586	5.735	1.25839	0.261956	0.82934	0	0.370373	5.86468	5.41456	0.0199695	0.33577	0	0.198346	5.90112	1.27226	0.259343	0.810571	0
LMX1A	4009	-0.0558372	1.4298	0.175276	0.675465	0.924574	0	0.140423	1.46328	0.602648	0.437569	0.863323	0	-0.260946	1.39445	1.78856	0.181102	0.729538	0	-0.134669	1.4324	0.250268	0.616886	0.940067	0	0.272639	1.42718	0.992206	0.319204	0.859767	0
RXRG	6258	-0.16796	1.78562	1.96937	0.160515	0.551046	0	-0.135385	1.84235	0.682358	0.408776	0.850288	0	-0.202048	1.72503	1.34641	0.245907	0.813034	0	0.0971758	1.85892	0.159359	0.689748	0.957357	0	0.14762	1.70766	0.327349	0.567224	0.955963	0
MGST3	4259	-0.212179	7.48102	9.1112	0.0025405	0.0300609	-1	-0.264531	7.30472	7.54595	0.0060145	0.0805878	0	-0.160038	7.63824	2.47811	0.115441	0.599485	0	-0.269185	7.57375	2.37944	0.122942	0.675049	0	-0.407901	7.38188	4.75165	0.0292702	0.313013	0
ALDH9A1	223	-0.0799751	7.67516	1.27286	0.25923	0.682728	0	-0.17044	7.66401	3.04544	0.0809644	0.43927	0	0.0102786	7.68622	0.0101304	0.919829	0.999603	0	0.0584139	7.7103	0.111165	0.738822	0.963049	0	-0.106817	7.63912	0.322354	0.570196	0.956085	0
TMCO1	54499	0.0133547	5.72645	0.0416659	0.838258	0.969906	0	0.00712686	5.61732	0.00628826	0.936795	0.990124	0	0.0195634	5.82816	0.0432237	0.835305	0.998755	0	-0.19814	5.71646	1.56128	0.211478	0.772356	0	-0.223982	5.73638	1.64826	0.199196	0.744517	0
UCK2	7371	0.174478	3.69231	5.27684	0.0216109	0.154368	0	0.260612	3.73235	6.1456	0.0131739	0.137817	0	0.0858544	3.65087	0.609384	0.43502	0.93966	0	-0.0126644	3.59494	0.0053598	0.941638	0.995018	0	0.167891	3.78385	0.827001	0.363141	0.881062	0
FAM78B	149297	0.135705	1.54606	1.12073	0.289761	0.714718	0	0.137346	1.55633	0.611839	0.434096	0.861368	0	0.134942	1.5356	0.530334	0.466467	0.954796	0	0.00860675	1.47365	0.00104254	0.974242	0.997936	0	0.0386233	1.61604	0.0216113	0.883126	0.995099	0
POGK	57645	-0.0825444	4.51114	1.41885	0.233592	0.656002	0	-0.139059	4.54015	2.15881	0.141754	0.574929	0	-0.0249916	4.48145	0.0648913	0.798926	0.995585	0	0.116203	4.54691	0.540286	0.462314	0.904254	0	0.000521839	4.47438	8.63067e-06	0.997656	0.999437	0
TADA1	26022	0.0544851	2.6941	0.34389	0.557592	0.88495	0	0.0215758	2.69561	0.0277992	0.867582	0.978701	0	0.088023	2.69265	0.433217	0.510415	0.961954	0	0.0421851	2.65896	0.040029	0.841424	0.981717	0	-0.0305824	2.72875	0.0203141	0.886663	0.995771	0
POU2F1	5451	0.0233363	4.1716	0.104418	0.746592	0.944624	0	-0.0412133	4.21944	0.173223	0.677263	0.943411	0	0.0891349	4.12189	0.777482	0.377912	0.906536	0	0.166753	4.15386	1.08356	0.297902	0.825704	0	0.0330788	4.18922	0.0342024	0.853277	0.993899	0
CD247	919	0.279631	1.96999	5.95574	0.0146694	0.11642	0	0.240597	1.91046	2.19862	0.138135	0.56862	0	0.318523	2.02888	3.94405	0.0470373	0.373241	0	-0.0544424	1.84279	0.0496487	0.823676	0.976191	0	-0.184934	2.08846	0.59631	0.43999	0.914377	0
CREG1	8804	-0.0155677	7.18652	0.0504454	0.82229	0.966674	0	-0.0192056	7.14264	0.0406781	0.84016	0.97382	0	-0.011919	7.22913	0.0141851	0.905195	0.999603	0	-0.0803898	7.19129	0.218232	0.640391	0.945884	0	-0.0925867	7.18173	0.249001	0.617779	0.967668	0
RCSD1	92241	0.109704	4.55703	2.51708	0.112619	0.457502	0	0.0473468	4.56446	0.251722	0.615865	0.926644	0	0.173314	4.54955	3.104	0.0781004	0.490875	0	0.0816795	4.5052	0.267291	0.605155	0.93544	0	-0.0462956	4.60723	0.0688458	0.793025	0.991215	0
MPZL1	9019	0.157749	6.3315	5.53654	0.0186233	0.138797	0	0.17431	6.36162	3.54767	0.0596291	0.369345	0	0.141078	6.3007	2.14238	0.14328	0.661103	0	0.0442019	6.24616	0.0731482	0.786807	0.971482	0	0.0763379	6.41213	0.179136	0.672117	0.979272	0
MPC2	25874	-0.0874376	5.71947	1.7709	0.183271	0.583243	0	-0.190301	5.59959	4.45017	0.0348978	0.266954	0	0.0151072	5.83048	0.0255822	0.872925	0.999603	0	-0.125592	5.75258	0.626742	0.428553	0.89622	0	-0.343	5.68552	3.87967	0.0488742	0.402779	0
DCAF6	55827	-0.0813265	6.16392	1.49042	0.222151	0.641244	0	-0.129896	6.12362	2.00671	0.156604	0.598669	0	-0.0325617	6.2032	0.114883	0.734652	0.990401	0	-0.0342312	6.20306	0.0441397	0.833594	0.979923	0	-0.127334	6.12366	0.512968	0.473857	0.927749	0
GPR161	23432	0.0506679	3.24398	0.381588	0.536755	0.875284	0	0.186185	3.33242	2.72073	0.0990525	0.486017	0	-0.0901671	3.14914	0.544786	0.460456	0.952573	0	0.0365972	3.21331	0.037118	0.847225	0.983777	0	0.336416	3.27417	2.87963	0.0897067	0.537127	0
TIPRL	261726	0.0641541	4.6762	0.891507	0.345069	0.763548	0	0.0894868	4.65187	0.926017	0.3359	0.797601	0	0.0386971	4.70026	0.158602	0.690447	0.989098	0	-0.0736646	4.64064	0.216681	0.641581	0.946324	0	-0.0241271	4.71099	0.018893	0.890674	0.996727	0
SFT2D2	375035	0.217022	0.678949	1.79159	0.180732	0.581293	0	0.0435768	0.566843	0.0386343	0.844175	0.97431	0	0.389508	0.78834	2.78202	0.0953282	0.539171	0	-0.0657956	0.560499	0.0425161	0.836639	0.98078	0	-0.401925	0.790899	1.65225	0.198653	0.744396	0
TBX19	9095	0.183652	1.46749	1.95651	0.161887	0.553056	0	0.38495	1.36823	4.34956	0.0370185	0.277855	0	-0.0156036	1.56241	0.00722425	0.932265	0.999603	0	-0.407351	1.37548	2.22699	0.135618	0.695926	0	0.00363019	1.55556	0.000184337	0.989167	0.999164	0
DPT	1805	-0.310332	8.7012	18.0253	2.17988e-05	0.000562243	-1	-0.347493	8.77113	11.7505	0.000608258	0.0143831	-1	-0.273606	8.62769	6.83772	0.00892525	0.125625	0	0.157579	8.83957	0.772954	0.379305	0.873491	0	0.126306	8.54811	0.433721	0.510169	0.941394	0
ATP1B1	481	-0.0332249	3.895	0.193832	0.659746	0.922239	0	-0.192476	3.61577	3.19079	0.0740541	0.420455	0	0.125634	4.13046	1.47664	0.2243	0.789389	0	-0.256352	3.84841	2.39873	0.121434	0.672774	0	-0.770999	3.94042	17.9352	2.28555e-05	0.00199871	-1
NME7	29922	-0.0413418	2.72589	0.201426	0.653572	0.918431	0	-0.0155248	2.65182	0.0139567	0.905958	0.985097	0	-0.0669968	2.79748	0.263986	0.607395	0.980092	0	-0.159527	2.743	0.586862	0.443635	0.900289	0	-0.133145	2.70842	0.382338	0.536355	0.948797	0
BLZF1	8548	-0.0204674	4.1476	0.0802778	0.776921	0.956365	0	-0.0219443	4.14152	0.0484716	0.825744	0.97001	0	-0.0189232	4.15372	0.0354747	0.850604	0.999603	0	-0.00870983	4.15647	0.00295711	0.956633	0.996596	0	-0.0141011	4.13864	0.00619986	0.93724	0.997402	0
SLC19A2	10560	-0.170827	3.53635	4.78111	0.0287736	0.190011	0	-0.0929973	3.62631	0.749047	0.386778	0.835506	0	-0.251583	3.43939	4.77138	0.0289366	0.282839	0	0.105929	3.6119	0.377112	0.539153	0.922011	0	0.28231	3.45626	2.14086	0.143421	0.653169	0
F5	2153	-0.304116	1.04724	3.89354	0.0484722	0.267247	0	-0.0857686	0.901645	0.152672	0.695995	0.946088	0	-0.504941	1.18371	5.54395	0.0185447	0.210662	0	-0.559783	1.13777	3.76671	0.0522825	0.507608	0	0.0208062	0.949831	0.00478814	0.944833	0.997402	0
SELP	6403	0.648241	4.38851	81.235	2.00416e-19	5.48508e-17	1	0.745129	4.4291	57.0547	4.23848e-14	1.27838e-11	1	0.549656	4.34669	29.7243	4.98061e-08	5.66218e-06	1	-0.0803031	4.01123	0.247917	0.618546	0.940429	0	0.188044	4.68799	1.14515	0.284568	0.83293	0
SELL	6402	0.0819974	3.68862	1.06495	0.302089	0.725474	0	0.138549	3.55625	1.5443	0.213979	0.679334	0	0.0235067	3.81093	0.0432482	0.835259	0.998755	0	-0.190081	3.58574	1.20414	0.272495	0.810151	0	-0.314613	3.78542	2.89775	0.088703	0.533771	0
SELE	6401	0.984512	0.73859	25.6803	4.02923e-07	1.80997e-05	1	1.56451	0.986749	35.0657	3.18769e-09	4.44442e-07	1	0.465698	0.427149	2.4283	0.119162	0.607903	0	-0.60563	-0.203555	2.85426	0.0911321	0.619522	0	1.05115	1.30292	13.7713	0.000206467	0.0117361	1
METTL18	92342	0.107452	1.97619	0.891034	0.345197	0.763548	0	0.00840419	1.92971	0.00274094	0.958247	0.994652	0	0.206432	2.02238	1.67041	0.196204	0.753168	0	0.0142078	1.93287	0.00352558	0.952652	0.996596	0	-0.194782	2.01894	0.643215	0.422549	0.908329	0
C1orf112	55732	0.00575474	2.003	0.00260692	0.959279	0.992914	0	-0.0127397	1.85592	0.00611719	0.937659	0.990124	0	0.0238902	2.13899	0.0239574	0.876993	0.999603	0	-0.263057	1.99874	1.24528	0.264455	0.806621	0	-0.306628	2.00733	1.58882	0.207495	0.75457	0
SCYL3	6359	0.0240028	3.09796	0.081607	0.775131	0.955664	0	-0.0748317	3.14149	0.417752	0.518061	0.89631	0	0.125808	3.05268	1.03462	0.309075	0.870228	0	0.193178	3.08451	0.965978	0.325685	0.839254	0	-0.00715429	3.11138	0.00124278	0.971878	0.997867	0
KIFAP3	22920	0.0238041	4.69589	0.123152	0.72564	0.938718	0	0.0587381	4.69541	0.403542	0.525266	0.897371	0	-0.0114154	4.6964	0.0137936	0.906507	0.999603	0	-0.0376374	4.68454	0.0565216	0.812081	0.974949	0	0.0363999	4.70719	0.0429966	0.835732	0.993899	0
GORAB	92344	0.00266092	3.05753	0.000972093	0.975127	0.995607	0	0.118858	3.04056	1.00456	0.316211	0.784107	0	-0.114664	3.07457	0.864845	0.352386	0.896933	0	-0.16295	3.04589	0.67449	0.411491	0.889296	0	0.0961625	3.06917	0.221331	0.638028	0.971357	0
PRRX1	5396	0.116927	7.28795	2.79905	0.09432	0.410242	0	0.23704	7.31473	6.03632	0.0140144	0.143148	0	-0.00234375	7.26064	0.000549541	0.981297	0.999603	0	-0.100338	7.21233	0.339445	0.56015	0.925003	0	0.19399	7.35983	1.07911	0.298898	0.84423	0
FMO3	2328	0.00314305	5.18657	0.00226708	0.962024	0.992929	0	-0.0984219	4.94493	1.14405	0.284797	0.756827	0	0.105151	5.39389	1.18888	0.275556	0.844792	0	-0.378868	5.22207	5.73291	0.0166499	0.310692	0	-0.524387	5.15011	9.15433	0.0024813	0.0687561	0
FMO2	2327	-0.0222636	7.40743	0.100563	0.751155	0.947173	0	-0.153121	7.42543	2.52764	0.111868	0.513012	0	0.110729	7.3892	1.19309	0.274707	0.844416	0	0.168946	7.42346	0.948	0.330229	0.842622	0	-0.0991253	7.39122	0.281314	0.595841	0.962689	0
FMO1	2326	0.362825	3.2715	19.5009	1.00554e-05	0.000298412	1	0.318923	3.04782	7.22905	0.00717332	0.0913919	0	0.406256	3.46758	12.1824	0.000482438	0.0143242	1	-0.366522	3.06164	3.43208	0.0639415	0.544664	0	-0.469682	3.45621	5.90653	0.0150849	0.218427	0
FMO4	2329	0.0593598	2.77116	0.427735	0.513103	0.863938	0	-0.00646416	2.72679	0.00256234	0.959629	0.994975	0	0.125986	2.81487	0.939315	0.332454	0.888256	0	-0.0232054	2.73893	0.0124177	0.911272	0.992657	0	-0.148785	2.80299	0.490999	0.483482	0.932846	0
PRRC2C	23215	0.039743	6.23119	0.353757	0.551994	0.88251	0	0.0344404	6.26636	0.139336	0.708942	0.950249	0	0.0450528	6.19512	0.220067	0.638989	0.981556	0	0.0773718	6.20884	0.225312	0.635022	0.944449	0	0.0661532	6.25323	0.136683	0.711601	0.986248	0
MYOC	4653	-0.310169	6.61003	20.3354	6.49867e-06	0.000203915	-1	-0.285092	6.76444	8.86787	0.00290234	0.046573	-1	-0.335051	6.43694	11.7252	0.000616606	0.0169699	-1	0.326071	6.77123	3.69789	0.0544814	0.515481	0	0.330857	6.42841	3.35189	0.0671278	0.470404	0
VAMP4	8674	-0.0435622	4.81098	0.421634	0.516123	0.864741	0	-0.043465	4.86814	0.229923	0.631581	0.930721	0	-0.0438238	4.75126	0.203423	0.651972	0.983242	0	0.122679	4.83015	0.598092	0.439307	0.899139	0	0.112939	4.79151	0.417157	0.518359	0.941394	0
METTL13	51603	0.0258328	4.51303	0.139131	0.709147	0.933421	0	-0.0538152	4.51542	0.32107	0.570965	0.914891	0	0.1065	4.51065	1.18195	0.276959	0.845348	0	0.0846658	4.50079	0.287192	0.592025	0.93257	0	-0.0726253	4.52519	0.168072	0.681831	0.980904	0
DNM3	26052	0.311675	2.5268	10.0069	0.00155955	0.0202181	1	0.325745	2.66264	6.16853	0.0130043	0.136693	0	0.29583	2.37533	4.08202	0.0433419	0.359456	0	0.278006	2.35917	1.58119	0.208589	0.772356	0	0.316985	2.67837	2.14786	0.142769	0.652236	0
DNM3OS	100628315	-0.10047	4.18129	1.91244	0.166692	0.56038	0	0.0305869	4.21832	0.0942064	0.758896	0.961541	0	-0.234726	4.14305	5.33787	0.0208669	0.228608	0	-0.0663667	4.22805	0.172905	0.677543	0.955248	0	0.229188	4.13279	1.63407	0.201142	0.747278	0
PIGC	5279	-0.0126793	3.81193	0.0287668	0.865319	0.974857	0	0.0317141	3.75376	0.0919625	0.761697	0.961838	0	-0.0573122	3.86835	0.295653	0.586621	0.974533	0	-0.154943	3.81319	0.865385	0.352236	0.852694	0	-0.0746817	3.81067	0.164671	0.684892	0.981672	0
SUCO	51430	-0.00406129	4.21784	0.00319727	0.954908	0.992643	0	-0.0536323	4.26928	0.296535	0.586063	0.917448	0	0.0468006	4.16426	0.216424	0.641778	0.981665	0	0.156813	4.21629	0.964081	0.326161	0.839633	0	0.0563477	4.21941	0.0994055	0.752544	0.988901	0
TNFSF4	7292	-0.396743	1.14613	7.62516	0.00575596	0.05615	0	-0.16952	1.16329	0.742567	0.38884	0.836931	0	-0.629632	1.12839	8.93387	0.00279931	0.0519083	0	-0.164114	1.32336	0.353402	0.552194	0.923698	0	0.321317	0.941816	1.12711	0.288393	0.835553	0
LOC101928673	101928673	-0.211375	0.050739	1.29617	0.254914	0.677851	0	-0.287895	-0.0774404	1.28167	0.25759	0.72621	0	-0.138734	0.174611	0.264175	0.607266	0.980092	0	-0.189675	0.139288	0.304757	0.580916	0.929151	0	-0.361517	-0.0458241	1.01107	0.314646	0.857765	0
PRDX6	9588	-0.0946812	8.21457	1.72852	0.1886	0.592322	0	-0.222741	8.18572	5.0307	0.0249019	0.213224	0	0.0322347	8.24287	0.0970086	0.755449	0.99446	0	0.0792532	8.25038	0.200123	0.654622	0.949489	0	-0.200892	8.17785	1.11384	0.291249	0.836701	0
KLHL20	27252	-0.0559664	4.62265	0.665891	0.414488	0.808374	0	-0.0721784	4.71108	0.613066	0.433636	0.861153	0	-0.0393571	4.52817	0.160171	0.688999	0.989098	0	0.219239	4.64213	1.91813	0.166063	0.735491	0	0.149114	4.60286	0.713863	0.398164	0.895723	0
CENPL	91687	-0.0118586	1.4982	0.00832299	0.927309	0.986847	0	-0.0397328	1.45352	0.049025	0.824769	0.969894	0	0.0168008	1.54279	0.00821771	0.927769	0.999603	0	-0.0531729	1.50626	0.0405573	0.840395	0.981678	0	-0.117259	1.49	0.189266	0.663529	0.978064	0
DARS2	55157	0.0621906	3.62015	0.654363	0.418557	0.811378	0	-0.0364836	3.66052	0.117975	0.731241	0.954977	0	0.16438	3.57842	2.15623	0.141992	0.658045	0	0.186943	3.59158	1.16633	0.280157	0.814803	0	-0.0132753	3.64831	0.00499843	0.943637	0.997402	0
GAS5-AS1	100506046	0.0148846	0.0363995	0.00636038	0.936434	0.988187	0	-0.0953265	0.0515739	0.14968	0.698841	0.947713	0	0.13332	0.0207011	0.225162	0.635135	0.981458	0	0.170772	0.0269627	0.240729	0.62368	0.940828	0	-0.048057	0.0460707	0.0184047	0.892087	0.997016	0
GAS5	60674	0.0395606	5.30539	0.36769	0.544266	0.879244	0	0.145008	5.19672	2.62317	0.105314	0.499818	0	-0.0651889	5.40681	0.479765	0.488529	0.958871	0	-0.326433	5.28155	4.26526	0.0388994	0.445291	0	-0.0987593	5.3289	0.327548	0.567107	0.955963	0
SNORD47	26802	-0.0591278	0.00319326	0.0974801	0.754875	0.947785	0	0.198762	0.056171	0.632437	0.426463	0.858561	0	-0.334547	-0.0544632	1.37051	0.241724	0.808949	0	-0.107109	0.0153753	0.0944952	0.758538	0.966751	0	0.388044	-0.00931117	1.16901	0.279605	0.828998	0
ZBTB37	84614	-0.0310153	-0.387003	0.0210145	0.88474	0.978124	0	0.0829852	-0.69541	0.075576	0.783385	0.96498	0	-0.115389	-0.120876	0.143167	0.705152	0.990401	0	-0.846971	-0.387426	5.25699	0.0218588	0.347645	0	-0.436037	-0.386526	1.33542	0.247843	0.801161	0
RC3H1	149041	0.0274922	5.01014	0.175185	0.675544	0.924574	0	0.0060795	5.04305	0.00458184	0.946033	0.991491	0	0.0490008	4.97635	0.261323	0.609213	0.980658	0	0.104886	4.99242	0.437272	0.508442	0.916736	0	0.0304031	5.02769	0.0308565	0.860561	0.993899	0
RABGAP1L	9910	0.0583884	4.71355	0.742672	0.388806	0.795642	0	0.105798	4.69961	1.30788	0.252779	0.721434	0	0.0107597	4.72743	0.0122853	0.911744	0.999603	0	-0.0882639	4.68173	0.310825	0.577174	0.928144	0	0.0311487	4.74477	0.0315943	0.858921	0.993899	0
CACYBP	27101	-0.116622	4.5244	2.83964	0.0919651	0.403908	0	-0.110128	4.45136	1.31498	0.251495	0.721298	0	-0.123098	4.59431	1.58787	0.20763	0.77061	0	-0.142529	4.5755	0.812038	0.367518	0.86605	0	-0.143907	4.47124	0.656174	0.417914	0.905501	0
MRPS14	63931	-0.0427471	5.02719	0.425423	0.514243	0.864113	0	-0.0837209	4.97804	0.864138	0.352583	0.812067	0	-0.00148891	5.07492	0.000244553	0.987523	0.999603	0	-0.0528119	5.0483	0.111062	0.738938	0.963087	0	-0.142339	5.00574	0.675932	0.410991	0.901727	0
TNN	63923	0.504714	4.32643	48.4904	3.31914e-12	4.05402e-10	1	0.383007	4.46463	15.5822	7.8996e-05	0.00304826	1	0.635717	4.17302	37.687	8.30578e-10	1.44413e-07	1	0.474015	4.04806	8.62648	0.00331311	0.131856	0	0.168694	4.56046	0.909455	0.340259	0.869263	0
KIAA0040	9674	-0.108697	5.92114	2.67678	0.101821	0.431056	0	-0.100722	6.0057	1.20706	0.271916	0.741769	0	-0.116752	5.83119	1.506	0.21975	0.784465	0	0.141091	5.96305	0.776207	0.378304	0.872768	0	0.211507	5.87793	1.44988	0.228548	0.780826	0
RFWD2	64326	-0.0159563	4.77346	0.0563128	0.812422	0.964189	0	-0.0612012	4.70866	0.440266	0.506994	0.890879	0	0.0292762	4.83578	0.0922881	0.761288	0.994523	0	-0.0812073	4.78408	0.262369	0.608497	0.93655	0	-0.174125	4.76275	0.988812	0.320033	0.859974	0
PAPPA2	60676	0.302926	-0.461264	1.77089	0.183272	0.583243	0	0.379803	-0.427175	1.69467	0.192987	0.653864	0	0.211263	-0.497501	0.363877	0.546361	0.970455	0	-0.0470705	-0.632276	0.015667	0.900391	0.992139	0	0.269794	-0.305554	0.523041	0.469547	0.925849	0
SEC16B	89866	0.0845154	3.9972	1.32126	0.250367	0.673911	0	0.0801439	4.0633	0.634432	0.425734	0.858237	0	0.0889767	3.92758	0.721624	0.395612	0.920741	0	0.157186	3.94747	0.934805	0.333617	0.843505	0	0.119808	4.04546	0.445257	0.504596	0.940407	0
LOC730102	730102	0.0305938	4.95972	0.214784	0.643044	0.914738	0	-0.00609222	4.97521	0.00457425	0.946078	0.991491	0	0.0677011	4.94403	0.49747	0.480614	0.956227	0	0.0717684	4.93885	0.204356	0.651227	0.94871	0	-0.00708957	4.98034	0.00167574	0.967347	0.997867	0
RASAL2-AS1	100302401	0.0955167	0.120099	0.260758	0.6096	0.903696	0	0.302238	0.0372657	1.4557	0.227616	0.696184	0	-0.117898	0.201736	0.177012	0.673953	0.987271	0	-0.379326	0.0792283	1.20084	0.273153	0.81065	0	0.0659359	0.160548	0.0357765	0.849978	0.993899	0
RASAL2	9462	0.239159	5.12689	13.4041	0.000251068	0.00449218	1	0.224969	5.20961	6.31632	0.0119631	0.129292	0	0.253339	5.03894	6.99351	0.0081806	0.117862	0	0.186836	4.99218	1.38682	0.238944	0.796266	0	0.159098	5.25033	0.848901	0.356863	0.877149	0
RALGPS2	55103	0.215076	2.69396	5.28735	0.0214809	0.153811	0	0.188317	2.7068	2.09229	0.148044	0.585849	0	0.242052	2.68088	3.23454	0.0721004	0.471284	0	0.0339756	2.58502	0.0253583	0.873477	0.988886	0	0.019329	2.79617	0.00826756	0.927551	0.997402	0
ANGPTL1	9068	0.0160267	5.27133	0.0598532	0.806728	0.963333	0	0.159764	5.36101	3.18296	0.0744099	0.421504	0	-0.131199	5.17546	1.88997	0.169206	0.712447	0	0.0299077	5.26739	0.0358834	0.849757	0.983777	0	0.343491	5.27527	3.94947	0.0468861	0.395733	0
FAM20B	9917	-0.104316	5.96779	2.48779	0.114733	0.463031	0	-0.178035	6.0332	3.80532	0.05109	0.339963	0	-0.0292799	5.8992	0.0954194	0.757397	0.99446	0	0.208374	6.01847	1.67833	0.195146	0.760179	0	0.0555116	5.91522	0.0995902	0.752322	0.988901	0
TOR3A	64222	0.0438162	4.27031	0.37825	0.538541	0.876618	0	-0.0117528	4.20531	0.0140751	0.905562	0.985031	0	0.0994091	4.33298	1.01627	0.313406	0.873929	0	-0.0695952	4.24347	0.190361	0.662616	0.95232	0	-0.185033	4.29676	1.07582	0.299636	0.845582	0
ABL2	27	0.0681888	4.29787	0.91953	0.337598	0.755736	0	0.0445503	4.24011	0.203025	0.65229	0.938997	0	0.0918677	4.35377	0.867079	0.351765	0.896933	0	-0.0829701	4.25716	0.271037	0.602637	0.934922	0	-0.143123	4.3376	0.645144	0.421854	0.908185	0
SOAT1	6646	0.181165	4.39657	6.56577	0.0103959	0.0892742	0	0.125511	4.31297	1.63712	0.200721	0.662157	0	0.237889	4.47604	5.73478	0.0166321	0.196331	0	-0.0596133	4.27415	0.140197	0.708085	0.959396	0	-0.252339	4.50989	2.02225	0.155009	0.673988	0
TDRD5	163589	-0.737787	-0.766782	8.9685	0.00274674	0.0317431	-1	-0.921034	-0.579931	9.36589	0.00221061	0.0383353	-1	-0.489812	-0.991044	1.49283	0.221778	0.786433	0	0.88222	-0.543458	5.4221	0.0198834	0.33577	0	0.160198	-1.03557	0.148327	0.700139	0.983589	0
TOR1AIP2	163590	0.0596248	5.19758	0.842231	0.35876	0.775616	0	0.0273535	5.19822	0.0942219	0.758877	0.961541	0	0.0921323	5.19696	0.951005	0.329464	0.88691	0	0.0367042	5.16679	0.0538671	0.816466	0.975221	0	-0.032077	5.22779	0.0345108	0.852624	0.993899	0
TOR1AIP1	26092	-0.058024	5.8909	0.776071	0.378345	0.789022	0	-0.028599	5.98234	0.0986177	0.753495	0.960563	0	-0.0879055	5.79311	0.873871	0.349886	0.895882	0	0.162954	5.9167	1.04235	0.307276	0.830486	0	0.217905	5.86459	1.54061	0.214526	0.763788	0
CEP350	9857	-0.0245479	4.77186	0.132755	0.715592	0.935078	0	-0.0206247	4.80238	0.0514047	0.820637	0.969635	0	-0.0287027	4.7406	0.0870252	0.767994	0.995585	0	0.061322	4.7796	0.149667	0.698854	0.957993	0	0.0639723	4.76407	0.133518	0.714812	0.986328	0
QSOX1	5768	0.00563105	5.87995	0.00729606	0.93193	0.987316	0	-0.0278013	5.89371	0.0936407	0.759599	0.961617	0	0.0394608	5.86605	0.17437	0.676257	0.987271	0	0.0477047	5.87973	0.0898856	0.764323	0.968371	0	0.00825042	5.88018	0.00220779	0.962524	0.997867	0
FLJ23867	200058	-0.0202785	1.849	0.0292649	0.864169	0.974855	0	-0.0576849	1.92546	0.127543	0.720994	0.953141	0	0.0181463	1.76663	0.0109837	0.916532	0.999603	0	0.226717	1.86162	0.86783	0.351557	0.852513	0	0.110346	1.83619	0.192928	0.660491	0.976243	0
LHX4-AS1	100527964	0.011425	1.63407	0.00824029	0.927671	0.98688	0	0.16919	1.67532	0.990154	0.319705	0.787224	0	-0.157161	1.59087	0.738165	0.390249	0.915475	0	-0.0332154	1.61285	0.0166223	0.897415	0.992139	0	0.225591	1.65524	0.748212	0.387043	0.890926	0
ACBD6	84320	-0.0463771	4.05339	0.403121	0.525482	0.869698	0	-0.0294368	3.96631	0.0834486	0.772677	0.9635	0	-0.0631208	4.13622	0.391539	0.531492	0.96796	0	-0.182394	4.07422	1.28479	0.25701	0.804196	0	-0.158875	4.03218	0.781855	0.376574	0.88605	0
XPR1	9213	0.0350079	4.32582	0.244353	0.621079	0.906267	0	0.0182547	4.33836	0.0349277	0.851747	0.975505	0	0.0520407	4.31314	0.277029	0.598655	0.977772	0	0.0481497	4.30217	0.091709	0.762016	0.967557	0	0.00493942	4.34919	0.00076905	0.977876	0.998358	0
KIAA1614	57710	-0.192815	2.39324	3.46667	0.0626171	0.314447	0	-0.138609	2.60096	1.06001	0.303212	0.773354	0	-0.253625	2.14737	2.59738	0.107041	0.577356	0	0.42322	2.47291	3.7919	0.0515013	0.504398	0	0.526153	2.30823	5.22809	0.0222249	0.26901	0
STX6	10228	0.11946	4.86098	3.20767	0.0732939	0.350894	0	0.0216414	4.89661	0.0572165	0.810951	0.969197	0	0.218688	4.82435	5.12275	0.0236142	0.248749	0	0.177812	4.79898	1.25693	0.262233	0.804196	0	-0.023086	4.92057	0.0176632	0.89427	0.997402	0
MR1	3140	0.0777666	4.40942	1.2308	0.267251	0.69208	0	0.107442	4.37296	1.2236	0.268656	0.738763	0	0.0478288	4.4452	0.236866	0.626479	0.981458	0	-0.0950981	4.36373	0.3597	0.548673	0.923435	0	-0.0502937	4.45385	0.080144	0.777102	0.990787	0
IER5	51278	0.088512	3.22296	1.1558	0.282338	0.70681	0	0.163135	3.1316	1.9469	0.162921	0.612832	0	0.0139233	3.31009	0.0137168	0.906766	0.999603	0	-0.238554	3.15822	1.52999	0.216114	0.774727	0	-0.128733	3.28533	0.423647	0.515123	0.941394	0
GLUL	2752	0.0035709	9.29025	0.00235234	0.961317	0.992914	0	-0.0377418	9.4715	0.135633	0.712661	0.951249	0	0.0444651	9.08288	0.17954	0.671769	0.987271	0	0.425001	9.2796	5.51136	0.0188934	0.328505	0	0.353072	9.30083	3.2778	0.0702229	0.479479	0
RNASEL	6041	0.0667891	3.76142	0.78931	0.374309	0.785812	0	0.032632	3.80733	0.0990607	0.75296	0.960303	0	0.102033	3.71374	0.884968	0.346845	0.894967	0	0.128389	3.72722	0.576897	0.447531	0.900919	0	0.0647851	3.79499	0.123504	0.725265	0.987385	0
RGS16	6004	0.363313	1.48953	7.3879	0.0065664	0.0621397	0	0.6996	1.55168	14.7398	0.000123414	0.00445949	1	0.0252885	1.42291	0.0167378	0.897061	0.999603	0	-0.256426	1.2424	0.831088	0.361958	0.861275	0	0.427113	1.70166	2.72546	0.0987595	0.56267	0
NPL	80896	0.328256	4.26758	20.2739	6.71088e-06	0.000209241	1	0.293339	3.87672	7.97585	0.00474055	0.0674957	0	0.36299	4.57686	13.0253	0.000307309	0.0100038	1	-0.581849	4.02928	12.9349	0.000322515	0.0280379	-1	-0.795338	4.47309	19.7836	8.6722e-06	0.000896269	-1
DHX9	1660	0.0161606	6.07127	0.0592796	0.807638	0.963333	0	0.0172546	6.15427	0.0353863	0.850789	0.975505	0	0.0150111	5.9831	0.024908	0.874596	0.999603	0	0.173365	6.06247	1.15475	0.282558	0.816357	0	0.170323	6.08003	0.921738	0.337019	0.867736	0
LAMC1	3915	0.158831	8.28923	4.90238	0.0268197	0.180742	0	0.0487211	8.35182	0.242919	0.622106	0.927426	0	0.269292	8.22379	6.80909	0.00906949	0.1269	0	0.260983	8.20228	2.17161	0.140579	0.704181	0	0.0104936	8.37126	0.00301704	0.956196	0.997867	0
LAMC2	3918	0.0641966	1.92957	0.30283	0.582114	0.894828	0	0.126222	1.94886	0.603596	0.437209	0.863147	0	0.000886984	1.90976	3.4333e-05	0.995325	0.999603	0	-0.0432437	1.90362	0.0322558	0.857467	0.985471	0	0.132431	1.95542	0.290693	0.589777	0.960523	0
NMNAT2	23057	0.576388	3.18311	46.355	9.86572e-12	1.04896e-09	1	0.385502	3.2006	11.1385	0.000845533	0.0184854	1	0.784533	3.16541	38.4988	5.47874e-10	9.87443e-08	1	0.366092	2.85281	3.1967	0.0737872	0.571455	0	-0.1706	3.45282	0.783844	0.375968	0.88605	0
SMG7	9887	0.0745232	5.3079	1.31088	0.252236	0.67557	0	0.0395755	5.34792	0.197546	0.656709	0.939183	0	0.109784	5.26666	1.34839	0.245561	0.812433	0	0.134316	5.26372	0.723452	0.395014	0.881194	0	0.0328714	5.35083	0.0363419	0.848811	0.993899	0
NCF2	4688	0.00551695	4.94597	0.00677579	0.934396	0.987596	0	-0.0230657	4.73937	0.0617117	0.803811	0.9672	0	0.0337311	5.12743	0.122378	0.726469	0.990401	0	-0.317689	4.92197	3.99485	0.0456396	0.479735	0	-0.458965	4.96965	6.98098	0.00823807	0.150759	0
ARPC5	10092	0.0707372	6.27727	1.11678	0.290613	0.715961	0	0.0989731	6.15734	1.16279	0.280888	0.752489	0	0.0424403	6.38818	0.191965	0.661286	0.984582	0	-0.239977	6.22879	2.15904	0.141734	0.705754	0	-0.222712	6.32422	1.53668	0.215113	0.764515	0
RGL1	23179	0.093456	5.95913	1.98492	0.158873	0.547953	0	0.139898	5.96003	2.34103	0.126007	0.543895	0	0.046617	5.95823	0.239189	0.624793	0.981458	0	-0.0474114	5.89488	0.0885584	0.766018	0.968401	0	0.0475426	6.02069	0.0722901	0.788031	0.99088	0
COLGALT2	23127	-0.139668	0.458062	0.626708	0.428565	0.817768	0	0.191022	0.511766	0.675355	0.411191	0.851739	0	-0.465935	0.400368	3.11552	0.0775497	0.489371	0	-0.254893	0.456207	0.614197	0.433212	0.899001	0	0.551825	0.459973	2.68466	0.101319	0.569027	0
TSEN15	116461	0.0691365	4.34474	0.957167	0.327902	0.745892	0	0.0714631	4.25178	0.525652	0.468441	0.877315	0	0.0668281	4.43262	0.461503	0.496923	0.961028	0	-0.17886	4.30635	1.26441	0.260818	0.804196	0	-0.183908	4.38228	1.06677	0.301675	0.847656	0
C1orf21	81563	0.147213	5.43405	5.09403	0.0240084	0.166582	0	0.144761	5.41755	2.61622	0.105776	0.500194	0	0.14963	5.4504	2.52646	0.111951	0.590271	0	-0.0452603	5.35351	0.0823668	0.774115	0.970229	0	-0.0210737	5.51044	0.0149431	0.902708	0.997402	0
EDEM3	80267	0.0486669	4.96732	0.539817	0.462509	0.839088	0	-0.0121298	5.0531	0.0181736	0.892762	0.983291	0	0.110886	4.87586	1.31074	0.25226	0.817997	0	0.244262	4.93496	2.36464	0.124112	0.677329	0	0.115408	4.99906	0.444273	0.505067	0.940623	0
FAM129A	116496	0.0695407	5.35586	1.12434	0.288986	0.713652	0	0.198405	5.45424	4.86382	0.0274256	0.228094	0	-0.06227	5.25008	0.427611	0.513164	0.961954	0	0.0705053	5.30972	0.199717	0.654949	0.949489	0	0.33284	5.40065	3.72007	0.0537623	0.426262	0
RNF2	6045	0.0919515	3.11582	1.20226	0.272869	0.698673	0	0.129375	3.18175	1.2622	0.261236	0.731767	0	0.052978	3.04596	0.182127	0.669551	0.987271	0	0.090636	3.06395	0.21066	0.646251	0.948216	0	0.183226	3.16626	0.826961	0.363153	0.881062	0
TRMT1L	81627	0.0595731	3.88673	0.643037	0.422613	0.814282	0	-0.0112554	3.9357	0.0121704	0.912156	0.986877	0	0.132649	3.83576	1.56063	0.211573	0.773636	0	0.171527	3.85361	1.07632	0.299523	0.826435	0	0.0350405	3.91927	0.0373171	0.846821	0.993899	0
SWT1	54823	0.0529383	2.4643	0.284358	0.593859	0.897774	0	0.0769823	2.42626	0.302817	0.582122	0.91672	0	0.0287405	2.50202	0.0422453	0.837153	0.99911	0	-0.100079	2.4323	0.209847	0.646887	0.948216	0	-0.0483553	2.49593	0.0475531	0.827377	0.993899	0
IVNS1ABP	10625	0.297415	5.47469	20.7649	5.1927e-06	0.000167928	1	0.267316	5.36872	8.93676	0.00279488	0.0452912	1	0.327421	5.57362	12.1832	0.000482229	0.0143242	1	-0.178258	5.31004	1.27569	0.258702	0.804196	0	-0.226552	5.62269	1.70599	0.191507	0.734235	0
HMCN1	83872	0.0829856	4.69744	1.47394	0.224725	0.644539	0	0.192717	4.80146	4.41691	0.0355843	0.270386	0	-0.0293618	4.58498	0.0894321	0.7649	0.994523	0	0.108385	4.64548	0.469169	0.49337	0.914091	0	0.321265	4.7477	3.35606	0.0669579	0.469882	0
PRG4	10216	-0.488803	6.48878	49.045	2.5016e-12	3.10682e-10	-1	-0.457322	6.57545	22.0808	2.61412e-06	0.0001831	-1	-0.519528	6.39641	27.3714	1.67894e-07	1.71124e-05	-1	0.214294	6.6289	1.62989	0.201719	0.767035	0	0.136299	6.33338	0.575255	0.448178	0.917513	0
TPR	7175	-0.00859169	6.28731	0.0164925	0.897814	0.980095	0	-0.0347736	6.31436	0.141792	0.706506	0.94964	0	0.0177072	6.25973	0.0338652	0.853994	0.999603	0	0.0871115	6.28825	0.282417	0.595121	0.933222	0	0.0228634	6.28638	0.0162749	0.898487	0.997402	0
C1orf27	54953	0.0183009	4.7594	0.073637	0.786113	0.959215	0	0.00411724	4.75885	0.00202015	0.96415	0.995369	0	0.0327803	4.75997	0.11376	0.735903	0.990401	0	0.0141957	4.74931	0.00802832	0.928604	0.993089	0	-0.0149909	4.76944	0.00733839	0.931733	0.997402	0
PTGS2	5743	0.337134	0.196183	2.98291	0.084148	0.382889	0	0.99135	0.445415	15.6273	7.71325e-05	0.00298414	1	-0.346395	-0.119039	1.35827	0.243837	0.809702	0	-0.311538	-0.135609	0.772086	0.379573	0.873491	0	1.33968	0.470092	15.1376	9.99506e-05	0.00659451	1
PLA2G4A	5321	0.0108562	4.4936	0.0242875	0.876156	0.97641	0	-0.0429005	4.46344	0.199302	0.655284	0.93907	0	0.0650679	4.52327	0.439017	0.507597	0.961324	0	-0.022753	4.4834	0.0207574	0.885442	0.990371	0	-0.0947756	4.50377	0.285443	0.593155	0.961738	0
RGS18	64407	0.230818	1.95011	3.82382	0.0505288	0.274748	0	0.21499	1.86378	1.68652	0.194061	0.654946	0	0.248701	2.03352	2.22649	0.135661	0.64414	0	-0.0760473	1.79851	0.0950852	0.757809	0.966655	0	-0.250589	2.09016	1.09295	0.295819	0.841236	0
RGS1	5996	-0.0343511	1.89489	0.0715217	0.789134	0.959909	0	-0.100987	1.53837	0.274367	0.600418	0.923322	0	0.020582	2.19123	0.0147281	0.903406	0.999603	0	-0.580889	1.70895	5.28056	0.0215648	0.347409	0	-0.772308	2.06294	10.1819	0.00141825	0.0472079	-1
RGS13	6003	-0.129317	0.667957	0.600336	0.43845	0.825326	0	0.251585	0.684577	1.26754	0.260228	0.73034	0	-0.51622	0.650614	4.32838	0.037482	0.330302	0	-0.317201	0.738871	1.05078	0.305327	0.830486	0	0.435015	0.592106	1.76046	0.184567	0.724268	0
RGS2	5997	0.0309777	3.95483	0.166081	0.683618	0.926984	0	0.0583498	3.77122	0.298902	0.584572	0.917448	0	0.00404291	4.11931	0.00143329	0.9698	0.999603	0	-0.304548	3.89936	3.44262	0.063535	0.543831	0	-0.394346	4.00856	4.79508	0.0285412	0.309472	0
UCHL5	51377	-0.0612955	4.38809	0.760415	0.383199	0.792021	0	-0.0954053	4.3928	0.969693	0.324757	0.789405	0	-0.0266408	4.38338	0.0731618	0.786788	0.995585	0	0.0501931	4.41609	0.100714	0.750974	0.965519	0	-0.0317673	4.35946	0.0318298	0.858402	0.993899	0
TROVE2	6738	-0.0496291	3.4219	0.393576	0.530426	0.872387	0	-0.00785082	3.4432	0.00511667	0.942975	0.991271	0	-0.093011	3.40015	0.644116	0.422224	0.934406	0	0.0139952	3.44008	0.0061178	0.937656	0.995018	0	0.0774654	3.40337	0.158868	0.690201	0.982395	0
GLRX2	51022	0.0949107	2.31724	0.833386	0.361295	0.778149	0	0.0171216	2.14022	0.0127604	0.910061	0.986674	0	0.169914	2.47855	1.45356	0.227957	0.793747	0	-0.274473	2.26908	1.49632	0.221239	0.78179	0	-0.417112	2.3644	3.36054	0.0667761	0.469882	0
CDC73	79577	-0.0187077	4.94374	0.0798861	0.777452	0.956552	0	-0.0910098	5.00345	1.02313	0.311777	0.780711	0	0.0552116	4.88126	0.32745	0.567164	0.970917	0	0.197603	4.95156	1.54903	0.213278	0.773063	0	0.0478195	4.93586	0.0758904	0.782946	0.990854	0
KCNT2	343450	0.0183829	1.48723	0.0186325	0.891425	0.979638	0	0.221726	1.61538	1.54263	0.214227	0.679559	0	-0.195307	1.34298	0.958071	0.327673	0.886505	0	0.00296287	1.43219	0.000121331	0.991211	0.999346	0	0.566793	1.54094	4.47017	0.0344915	0.339107	0
CFH	3075	-0.0729301	8.15169	1.03786	0.308321	0.731103	0	-0.0131805	8.22664	0.0178183	0.89381	0.983307	0	-0.13283	8.0726	1.66381	0.19709	0.754091	0	0.111663	8.17267	0.398446	0.527893	0.919906	0	0.197988	8.13041	1.08411	0.29778	0.842921	0
CFHR3	10878	0.0367839	1.39197	0.0660584	0.797165	0.962446	0	0.0837336	1.41312	0.194736	0.659004	0.939445	0	-0.0177839	1.36968	0.00681176	0.934223	0.999603	0	0.0111615	1.36946	0.00167267	0.967377	0.996757	0	0.0438586	1.41445	0.0257149	0.872598	0.994672	0
ASPM	259266	0.0517594	0.255862	0.0669113	0.795888	0.962094	0	0.426983	-0.191174	2.18944	0.13896	0.570755	0	-0.263706	0.609913	0.912824	0.339366	0.891466	0	-1.15721	0.198761	11.1304	0.000849252	0.0550487	0	-0.625853	0.311402	3.35027	0.067194	0.470422	0
ZBTB41	360023	-0.128077	3.67938	2.79351	0.0946466	0.411044	0	-0.1348	3.76362	1.64656	0.199428	0.659639	0	-0.121137	3.58923	1.16048	0.281367	0.849596	0	0.182558	3.72953	1.16688	0.280044	0.814803	0	0.171103	3.62707	0.823364	0.364198	0.881508	0
DENND1B	163486	-0.0940256	2.95745	1.15922	0.281628	0.705942	0	-0.163371	2.9344	1.81551	0.177848	0.635288	0	-0.023889	2.98053	0.0358521	0.849821	0.999603	0	0.0412717	2.98761	0.0424782	0.836711	0.980786	0	-0.138109	2.92635	0.437686	0.508242	0.941394	0
C1orf53	388722	-0.0755235	-0.133738	0.147091	0.701331	0.931664	0	-0.374398	-0.26842	1.99564	0.157753	0.601193	0	0.229975	-0.00221649	0.633764	0.425978	0.934588	0	-0.0273836	-0.105737	0.00594909	0.93852	0.995018	0	-0.623738	-0.163145	2.88188	0.0895812	0.53687	0
NEK7	140609	-0.0577915	7.42698	0.674774	0.411392	0.806041	0	-0.169706	7.54402	3.07065	0.0797178	0.436411	0	0.0562656	7.29952	0.308372	0.578681	0.972932	0	0.372003	7.44391	4.57935	0.0323596	0.411214	0	0.115388	7.40985	0.380697	0.53723	0.948878	0
PTPRC	5788	0.0396522	5.67628	0.361426	0.547716	0.879873	0	-0.000788059	5.61623	7.54511e-05	0.993069	0.998583	0	0.0808703	5.73407	0.723605	0.394964	0.919819	0	-0.0306252	5.63981	0.037447	0.846558	0.983591	0	-0.201087	5.71192	1.33207	0.248437	0.801161	0
NR5A2	2494	0.11449	2.55521	1.36559	0.242571	0.667217	0	0.0302699	2.66407	0.0532699	0.817468	0.969467	0	0.205002	2.43654	1.99722	0.157588	0.690948	0	0.350915	2.47286	2.60812	0.106318	0.64688	0	0.140989	2.63395	0.42032	0.516777	0.941394	0
ZNF281	23528	0.210035	3.09958	6.22972	0.0125624	0.103895	0	0.183318	3.18453	2.54608	0.110568	0.51088	0	0.238392	3.00841	3.62447	0.0569356	0.418424	0	0.20926	2.98969	1.09186	0.29606	0.825401	0	0.154961	3.20231	0.598841	0.43902	0.914377	0
KIF14	9928	-0.265061	-0.626449	1.16126	0.281204	0.705708	0	0.00961162	-0.983645	0.000757787	0.978039	0.99727	0	-0.517256	-0.32614	2.09501	0.147781	0.670777	0	-1.04245	-0.560363	7.50784	0.0061431	0.183042	0	-0.448776	-0.697048	1.29624	0.254902	0.80604	0
DDX59	83479	-0.0934443	3.77658	1.55127	0.212948	0.629127	0	-0.0383786	3.75697	0.134723	0.713585	0.9514	0	-0.149023	3.79611	1.95549	0.161996	0.699038	0	-0.100121	3.81902	0.362178	0.547299	0.923435	0	0.0281216	3.73268	0.0228932	0.879735	0.994672	0
CAMSAP2	23271	0.0282588	4.75753	0.174366	0.676261	0.924869	0	0.0521381	4.81766	0.327739	0.566993	0.913523	0	0.00358335	4.69461	0.00133459	0.970858	0.999603	0	0.108329	4.73379	0.467709	0.494043	0.914091	0	0.139739	4.78096	0.638096	0.424401	0.909081	0
KIF21B	23046	0.304133	2.69998	10.3621	0.00128632	0.0174568	1	0.361075	2.80017	8.13143	0.00435044	0.0631606	0	0.242191	2.59133	2.96205	0.0852398	0.513349	0	0.143856	2.52367	0.44653	0.503987	0.916585	0	0.277011	2.85828	1.72801	0.188665	0.729726	0
TMEM9	252839	-0.106934	4.78121	2.52864	0.111797	0.456044	0	-0.0912603	4.75507	0.992297	0.319182	0.786802	0	-0.12274	4.80704	1.61015	0.20447	0.766427	0	-0.0633016	4.83069	0.15923	0.689866	0.957357	0	-0.0395763	4.72985	0.050923	0.821465	0.993899	0
IGFN1	91156	0.284	1.64993	4.39706	0.036001	0.220939	0	0.745302	1.83899	17.988	2.22298e-05	0.00108786	1	-0.252918	1.42847	1.46821	0.225628	0.789893	0	-0.0416242	1.35053	0.0231559	0.879052	0.98968	0	0.784726	1.89809	9.88878	0.0016629	0.0531036	0
PKP1	5317	-0.252222	4.46051	10.4645	0.00121693	0.0165919	-1	-0.33626	4.34175	10.0808	0.00149825	0.0282432	-1	-0.158311	4.57129	1.96415	0.16107	0.697832	0	-0.332638	4.95147	4.37363	0.0364991	0.431914	0	0.00347677	3.71164	0.000347762	0.985122	0.999164	0
PHLDA3	23612	-0.225754	6.42488	11.1064	0.000860299	0.0124042	-1	-0.316945	6.40194	11.5143	0.000690615	0.0155826	-1	-0.134559	6.4475	1.90655	0.167347	0.708029	0	0.0376394	6.52701	0.0510189	0.8213	0.975259	0	-0.142224	6.31489	0.627739	0.428186	0.909087	0
CSRP1	1465	0.296055	6.80332	18.0379	2.16548e-05	0.000559504	1	0.550992	7.00893	31.8311	1.68179e-08	2.00445e-06	1	0.0505167	6.56326	0.267015	0.605341	0.979398	0	0.0830356	6.57965	0.246537	0.619524	0.940429	0	0.727216	6.99699	15.3996	8.70087e-05	0.00592984	1
NAV1	89796	0.0151669	6.50423	0.0502134	0.822692	0.966674	0	-0.0408468	6.52759	0.192251	0.66105	0.939759	0	0.0719172	6.48048	0.543906	0.460819	0.952573	0	0.10937	6.49281	0.432707	0.510664	0.916798	0	-0.0134391	6.51558	0.0054999	0.940882	0.997402	0
IPO9	55705	0.0344253	5.72393	0.277059	0.598635	0.898014	0	0.0128096	5.76477	0.0201514	0.887115	0.98208	0	0.0563066	5.68184	0.363446	0.546599	0.970455	0	0.103447	5.70741	0.426055	0.513931	0.917539	0	0.0639071	5.74029	0.134291	0.714024	0.986328	0
SHISA4	149345	0.0601608	2.92154	0.471461	0.492316	0.854779	0	0.0564043	2.87612	0.211074	0.645927	0.936107	0	0.0639117	2.96635	0.257568	0.611796	0.980665	0	-0.079744	2.88999	0.15369	0.695034	0.957993	0	-0.104354	2.95268	0.25191	0.615733	0.967668	0
LMOD1	25802	0.323553	6.57413	22.1494	2.52232e-06	9.04789e-05	1	0.489599	6.74291	26.338	2.86597e-07	2.60178e-05	1	0.156015	6.38289	2.54027	0.110975	0.587362	0	0.22613	6.39465	1.87376	0.171045	0.738415	0	0.468464	6.73384	6.55065	0.0104846	0.175087	0
TIMM17A	10440	0.0156565	5.28059	0.0576989	0.810171	0.963801	0	-0.068585	5.11573	0.585203	0.44428	0.866115	0	0.0993065	5.42909	1.11406	0.2912	0.859423	0	-0.216529	5.26813	1.87864	0.170488	0.738093	0	-0.410979	5.29296	5.65341	0.0174215	0.239082	0
RNPEP	6051	-0.0242042	5.31706	0.1386	0.709676	0.933539	0	-0.044791	5.32954	0.253295	0.614764	0.926644	0	-0.00333528	5.30444	0.00125308	0.971762	0.999603	0	0.045087	5.32237	0.0816853	0.775026	0.970229	0	0.00562822	5.31172	0.00106443	0.973973	0.997867	0
ELF3	1999	-0.737132	-0.359795	11.8978	0.000562012	0.00875235	-1	-1.10133	-0.294304	14.881	0.000114513	0.00418471	-1	-0.39643	-0.431745	1.59195	0.207047	0.769523	0	0.556709	-0.0424839	2.49576	0.114153	0.663156	0	-0.477113	-0.779849	1.41756	0.233806	0.78491	0
ARL8A	127829	-0.0581437	4.89111	0.762955	0.382405	0.791647	0	-0.113661	4.90274	1.57009	0.210194	0.674841	0	-0.00197442	4.87937	0.00042007	0.983648	0.999603	0	0.0720102	4.91751	0.205675	0.650179	0.948476	0	-0.0260186	4.86418	0.0223222	0.881233	0.994672	0
PTPN7	5778	0.123755	1.68921	0.970415	0.324577	0.742726	0	0.151104	1.47906	0.699685	0.40289	0.846943	0	0.0981539	1.87765	0.32533	0.568422	0.970917	0	-0.317254	1.60569	1.50929	0.219248	0.779891	0	-0.497324	1.76967	3.79036	0.0515486	0.414267	0
PTPRVP	148713	-0.0481618	-0.387455	0.0524206	0.818904	0.965326	0	0.1515	-0.289833	0.312937	0.575884	0.915255	0	-0.280358	-0.497054	0.744681	0.388165	0.914878	0	0.103105	-0.407426	0.0787174	0.779043	0.970229	0	0.467512	-0.367398	1.5322	0.215782	0.765293	0
LGR6	59352	-0.351335	0.171752	3.53523	0.0600779	0.307229	0	-0.122241	0.254396	0.260335	0.60989	0.924826	0	-0.634902	0.0810344	4.76847	0.0289855	0.283131	0	0.0489444	0.28731	0.0212535	0.884091	0.990273	0	0.449333	0.0433173	1.59536	0.206562	0.754208	0
UBE2T	29089	0.0695815	0.0531232	0.140673	0.707613	0.93289	0	0.145007	-0.153957	0.320435	0.571346	0.914891	0	-0.00189224	0.244644	6.28136e-05	0.993676	0.999603	0	-0.492741	0.0233109	1.99279	0.15805	0.729111	0	-0.40344	0.0832777	1.30002	0.25421	0.80604	0
PPP1R12B	4660	0.169353	6.20097	6.27428	0.0122503	0.101598	0	0.3341	6.37598	12.6152	0.000382618	0.0104523	1	0.00395372	6.00157	0.00168496	0.967257	0.999603	0	0.198636	6.08671	1.51035	0.219086	0.779838	0	0.529367	6.30693	8.65675	0.00325851	0.0828874	0
KDM5B	10765	0.132429	4.39821	3.54288	0.0598016	0.306452	0	0.106151	4.41148	1.20037	0.273248	0.743138	0	0.159036	4.3848	2.60072	0.106815	0.576798	0	0.0615849	4.32474	0.150295	0.698254	0.957993	0	-0.00297283	4.46834	0.000280318	0.986642	0.999164	0
PCAT6	100506696	-0.0883272	0.553328	0.274654	0.600227	0.89885	0	-0.191874	0.406589	0.701495	0.402282	0.846943	0	0.0149497	0.692706	0.0038057	0.950809	0.999603	0	-0.209091	0.589918	0.433965	0.51005	0.916736	0	-0.411271	0.514926	1.53158	0.215875	0.765293	0
RABIF	5877	0.0678318	2.93573	0.605227	0.436591	0.823532	0	0.0459627	2.86399	0.13971	0.70857	0.95024	0	0.0896749	3.00521	0.516351	0.472402	0.955824	0	-0.116933	2.8999	0.331419	0.564825	0.925611	0	-0.169416	2.971	0.666918	0.414128	0.904662	0
KLHL12	59349	0.0439812	4.68354	0.419494	0.51719	0.865806	0	0.00344715	4.67512	0.00138336	0.970331	0.996192	0	0.0849556	4.69196	0.762702	0.382484	0.910557	0	0.0233039	4.6614	0.021679	0.882944	0.990032	0	-0.0547622	4.7054	0.0972847	0.755113	0.988901	0
ADIPOR1	51094	-0.0701646	6.29802	1.09604	0.295136	0.720127	0	-0.121061	6.21714	1.72647	0.188862	0.651401	0	-0.0193279	6.37474	0.0399487	0.841581	0.999574	0	-0.105125	6.33418	0.408571	0.522696	0.918647	0	-0.213188	6.2609	1.41712	0.233877	0.78491	0
CYB5R1	51706	0.0368101	5.33606	0.320549	0.571278	0.889625	0	-0.0284575	5.24444	0.102378	0.748995	0.95897	0	0.101934	5.42248	1.1794	0.277478	0.845876	0	-0.11121	5.31718	0.496628	0.480986	0.913596	0	-0.243852	5.35473	1.99711	0.157599	0.680642	0
TMEM183A	92703	0.0825371	2.54686	0.725087	0.39448	0.799172	0	0.143868	2.49489	1.09387	0.295615	0.767485	0	0.0213939	2.59795	0.0245995	0.875369	0.999603	0	-0.169495	2.50819	0.616089	0.432504	0.898731	0	-0.0407903	2.58492	0.0346873	0.852252	0.993899	0
PPFIA4	8497	-0.154098	-0.0088725	0.618398	0.431643	0.820378	0	-0.0335207	-0.159641	0.0164191	0.898041	0.984737	0	-0.281605	0.132694	0.926304	0.335825	0.890572	0	-0.382566	0.0474981	1.21485	0.270374	0.809308	0	-0.177177	-0.0684311	0.243681	0.62156	0.96833	0
ADORA1	134	-0.266372	2.86478	8.6067	0.00334928	0.0371894	-1	-0.428007	3.0158	12.1964	0.000478814	0.0123713	-1	-0.0991235	2.6944	0.540344	0.46229	0.952885	0	0.47582	2.98632	5.6069	0.0178899	0.323093	0	0.158513	2.73161	0.546992	0.459549	0.920157	0
CHI3L1	1116	0.0103665	5.82074	0.0196252	0.888589	0.978981	0	-0.294073	4.6694	8.79582	0.00301921	0.0479795	-1	0.334667	6.45532	9.16669	0.0024646	0.047243	1	-0.835657	5.2787	27.6349	1.46511e-07	5.34241e-05	-1	-2.4604	6.21501	169.887	7.83064e-39	1.65327e-35	-1
CHIT1	1118	-0.2575	4.23905	9.27594	0.00232184	0.0281497	-1	-0.928151	3.07734	49.9337	1.5903e-12	4.05226e-10	-1	0.373207	4.87634	10.7465	0.00104476	0.0253123	1	-1.64353	4.44274	102.51	4.29298e-24	2.11487e-20	-1	-2.05845	3.99852	120.038	6.20756e-28	5.73385e-25	-1
BTG2	7832	0.0921766	6.28709	1.88263	0.170036	0.566237	0	0.112302	6.48432	1.44623	0.229134	0.697514	0	0.0717979	6.05831	0.563938	0.452678	0.948455	0	0.385022	6.22401	5.55127	0.0184672	0.326247	0	0.46549	6.34758	6.67486	0.00977819	0.167647	0
FMOD	2331	-0.159746	8.73686	4.80012	0.0284577	0.188953	0	-0.203432	8.58984	4.10959	0.0426407	0.305027	0	-0.116332	8.87031	1.22708	0.267976	0.837189	0	-0.258175	8.8029	2.07608	0.149624	0.717488	0	-0.305043	8.66764	2.51334	0.112886	0.594151	0
PRELP	5549	-0.196668	7.16232	7.93266	0.00485503	0.049032	-1	-0.115942	7.26712	1.4548	0.227759	0.696184	0	-0.278555	7.04925	7.67519	0.00559852	0.0881156	0	0.127975	7.25341	0.550571	0.458084	0.903219	0	0.321711	7.06505	3.02514	0.0819831	0.513402	0
ATP2B4	493	-0.0364097	8.37153	0.255739	0.613063	0.904633	0	-0.16414	8.37926	2.74699	0.097438	0.481456	0	0.0921678	8.36376	0.789423	0.374275	0.904546	0	0.152942	8.38275	0.741197	0.389278	0.877669	0	-0.123907	8.36022	0.420716	0.51658	0.941394	0
LAX1	54900	-0.106573	0.389918	0.365632	0.545395	0.879447	0	-0.0585145	0.452409	0.0656828	0.79773	0.966456	0	-0.154301	0.322449	0.332379	0.564261	0.970917	0	0.084094	0.42682	0.0660971	0.797106	0.973408	0	0.256973	0.351232	0.569027	0.450646	0.918487	0
ZC3H11A	9877	-0.00899518	6.2913	0.0180597	0.893097	0.979654	0	-0.0650561	6.33896	0.494905	0.481747	0.880938	0	0.0473944	6.24196	0.243013	0.622039	0.981458	0	0.160616	6.2934	0.959003	0.327438	0.840724	0	0.0340855	6.28918	0.0361597	0.849186	0.993899	0
ZBED6	100381270	0.216153	-0.4469	1.01093	0.314679	0.734467	0	0.11122	-0.390532	0.160992	0.688245	0.944328	0	0.337336	-0.508249	1.04694	0.306212	0.869609	0	0.252378	-0.568159	0.450722	0.501992	0.916585	0	0.116828	-0.332225	0.0968193	0.755681	0.988901	0
SNRPE	6635	0.0205274	3.04092	0.0568437	0.811556	0.963914	0	0.045587	2.8772	0.135877	0.712414	0.951249	0	-0.00399195	3.19045	0.00109573	0.973593	0.999603	0	-0.319107	3.01896	2.55577	0.109892	0.65479	0	-0.318938	3.06278	2.42229	0.11962	0.60793	0
SOX13	9580	-0.0385095	5.20377	0.345729	0.556541	0.884697	0	0.0711048	5.36437	0.634429	0.425735	0.858237	0	-0.153557	5.02276	2.5313	0.111608	0.589722	0	0.239229	5.2078	2.29006	0.130205	0.687286	0	0.449448	5.19972	6.74629	0.00939427	0.163752	0
ETNK2	55224	-0.0696384	1.93446	0.366041	0.54517	0.879447	0	0.0943065	1.91337	0.342297	0.558507	0.908649	0	-0.236402	1.95585	2.10155	0.14715	0.67018	0	-0.196497	1.96755	0.684959	0.407884	0.887141	0	0.1238	1.90015	0.248285	0.618285	0.967668	0
PLEKHA6	22874	-0.17856	3.43512	4.98032	0.0256372	0.174816	0	0.00409749	3.59355	0.00143729	0.969758	0.996191	0	-0.378496	3.25612	9.72884	0.00181399	0.0375476	-1	0.160369	3.50939	0.834074	0.361097	0.860928	0	0.553449	3.35648	7.94842	0.00481293	0.106802	0
PPP1R15B	84919	-0.054632	4.93361	0.680801	0.409311	0.804714	0	-0.052756	5.01856	0.343728	0.557685	0.908313	0	-0.0565612	4.84305	0.343286	0.557939	0.970917	0	0.176813	4.95984	1.24084	0.26531	0.806675	0	0.176436	4.90685	1.02977	0.310212	0.856457	0
PIK3C2B	5287	0.0475656	5.38131	0.526762	0.467971	0.841585	0	0.0896409	5.46539	1.00164	0.316914	0.78506	0	0.00337197	5.29192	0.00123394	0.971978	0.999603	0	0.168101	5.34392	1.13593	0.286514	0.818843	0	0.180792	5.4178	1.10048	0.294161	0.83862	0
MDM4	4194	-0.0750248	5.77878	1.30851	0.252664	0.676227	0	0.00152	5.82292	0.000281807	0.986606	0.997429	0	-0.152458	5.73319	2.64799	0.103681	0.566821	0	0.016301	5.8132	0.0105413	0.918224	0.993089	0	0.168125	5.74349	0.928644	0.335216	0.866963	0
LRRN2	10446	0.575483	0.0934764	9.23928	0.00236878	0.0285548	1	0.602024	0.150829	5.86797	0.0154188	0.153181	0	0.53692	0.0317898	3.46807	0.0625643	0.442199	0	0.183124	-0.185674	0.262394	0.60848	0.93655	0	0.159533	0.32964	0.219136	0.639699	0.971834	0
NFASC	23114	0.221784	3.13888	6.8069	0.00908062	0.0806084	0	0.387251	3.29706	11.5462	0.000678868	0.015388	1	0.0363742	2.96035	0.0788421	0.778873	0.995585	0	0.211378	3.00485	1.12042	0.289829	0.820595	0	0.461227	3.26218	5.3819	0.0203467	0.257881	0
CNTN2	6900	-0.11315	0.150162	0.359899	0.548562	0.880763	0	0.0385627	0.325328	0.0264111	0.8709	0.979084	0	-0.327742	-0.0572902	1.18473	0.276395	0.844847	0	0.399751	0.158051	1.35618	0.244201	0.797759	0	0.520766	0.142133	2.20296	0.137746	0.64317	0
TMEM81	388730	0.105474	0.72423	0.436386	0.508872	0.862711	0	0.160467	0.614885	0.535596	0.464264	0.877315	0	0.0517122	0.830641	0.0506536	0.82193	0.997092	0	-0.254432	0.668505	0.660547	0.416367	0.889721	0	-0.212835	0.779177	0.460768	0.497265	0.9391	0
RBBP5	5929	-0.0100521	3.68859	0.0175231	0.894688	0.979884	0	-0.0384767	3.7634	0.135361	0.712937	0.951291	0	0.0191981	3.60918	0.0299251	0.86266	0.999603	0	0.192427	3.69371	1.27993	0.257912	0.804196	0	0.121427	3.68343	0.421562	0.516159	0.941394	0
DSTYK	25778	-0.0376308	4.25277	0.277473	0.598362	0.897906	0	-0.0758557	4.29401	0.598327	0.439217	0.864205	0	0.00169227	4.21015	0.000285428	0.986521	0.999603	0	0.129216	4.26564	0.65764	0.417394	0.890269	0	0.0407493	4.23974	0.0520599	0.819517	0.993899	0
TMCC2	9911	-0.125439	1.02528	0.726539	0.394007	0.799172	0	0.0738029	0.972529	0.132015	0.716352	0.951674	0	-0.329228	1.07803	2.37921	0.12296	0.617641	0	-0.278251	1.07609	0.915105	0.338764	0.845707	0	0.0888595	0.971868	0.0876764	0.767152	0.990146	0
NUAK2	81788	-0.171823	1.02257	1.33329	0.24822	0.672939	0	-0.220381	0.946688	1.13924	0.285812	0.757535	0	-0.124603	1.09718	0.337987	0.560994	0.970917	0	-0.0624126	1.08494	0.0461979	0.829816	0.977901	0	-0.246348	0.956407	0.668986	0.413405	0.90434	0
CDK18	5129	0.146934	1.51137	1.23328	0.26677	0.69144	0	0.195275	1.4138	1.14187	0.285258	0.757352	0	0.0949908	1.60497	0.252986	0.61498	0.980913	0	-0.219236	1.42551	0.663219	0.415426	0.889296	0	-0.162538	1.59403	0.378808	0.538242	0.949321	0
LOC284578	284578	0.320316	0.156914	3.0221	0.0821372	0.37669	0	0.213638	0.155253	0.764331	0.381976	0.83432	0	0.4323	0.158949	2.42759	0.119216	0.607924	0	0.143799	-0.00607602	0.169395	0.68065	0.955314	0	-0.0646444	0.307218	0.0357223	0.85009	0.993899	0
MFSD4A	148808	0.152604	2.85609	2.86185	0.0907034	0.40027	0	0.147982	2.93592	1.46934	0.22545	0.69516	0	0.157972	2.77105	1.40808	0.235375	0.803531	0	0.135786	2.76729	0.42931	0.512328	0.917114	0	0.207231	2.94052	0.989532	0.319857	0.859974	0
ELK4	2005	0.0970228	5.36001	2.22429	0.135855	0.50549	0	0.142016	5.42737	2.5252	0.112041	0.513323	0	0.0513986	5.28917	0.297324	0.585565	0.974533	0	0.0898011	5.30405	0.323839	0.569309	0.926921	0	0.184575	5.41396	1.14609	0.284368	0.832817	0
SLC45A3	85414	0.0190183	1.17532	0.0176702	0.894249	0.979836	0	0.167215	1.09916	0.70989	0.39948	0.844758	0	-0.133102	1.25033	0.424535	0.514683	0.963125	0	-0.267044	1.14338	0.863249	0.352831	0.853156	0	-0.0504521	1.20726	0.0311551	0.859895	0.993899	0
NUCKS1	64710	-0.0595622	7.43141	0.726915	0.393885	0.799172	0	-0.107428	7.50639	1.24251	0.264988	0.735615	0	-0.0114378	7.35228	0.0129551	0.90938	0.999603	0	0.205712	7.45836	1.40164	0.23645	0.793874	0	0.101093	7.40393	0.292354	0.588716	0.960013	0
RAB29	8934	-0.00631294	5.15984	0.00938775	0.922813	0.985986	0	-0.108792	5.20566	1.49041	0.222153	0.690956	0	0.0982223	5.11239	1.06408	0.302287	0.866686	0	0.190553	5.16706	1.45093	0.228379	0.786822	0	-0.0035859	5.15257	0.000430691	0.983443	0.99887	0
SLC41A1	254428	0.0967798	4.84835	2.07328	0.149899	0.531261	0	0.0448378	5.00573	0.24767	0.618721	0.927109	0	0.150778	4.67121	2.34662	0.125555	0.621843	0	0.438972	4.78937	7.63719	0.00571769	0.177525	0	0.242483	4.90511	1.94413	0.163221	0.691433	0
PM20D1	148811	0.270635	0.0967439	1.9144	0.166476	0.56038	0	0.233119	-0.0446467	0.801552	0.37063	0.82723	0	0.303256	0.227841	1.072	0.300494	0.864191	0	-0.0823857	-0.0623321	0.0549849	0.814606	0.974949	0	-0.33512	0.242221	0.942209	0.33171	0.86522	0
LOC284581	284581	0.184965	1.69408	1.72631	0.188883	0.5928	0	0.201734	1.69304	1.07136	0.300639	0.771523	0	0.167292	1.69533	0.690567	0.405971	0.923762	0	-0.0961549	1.60543	0.138795	0.709481	0.959396	0	0.0204238	1.77885	0.00649292	0.935777	0.997402	0
C1orf186	440712	-0.346033	1.58877	7.3147	0.00683928	0.0642171	0	-0.156197	1.55923	0.781985	0.376535	0.831002	0	-0.541134	1.61887	8.74421	0.00310587	0.0565291	0	-0.223654	1.73288	0.794344	0.37279	0.870413	0	0.131676	1.42695	0.231996	0.630048	0.969081	0
SRGAP2	9901	0.0372893	4.93752	0.317676	0.573008	0.890227	0	0.129505	4.97544	2.06437	0.150777	0.587796	0	-0.0564213	4.89849	0.344163	0.557436	0.970917	0	-0.0177616	4.91826	0.0125128	0.910934	0.992657	0	0.171317	4.95657	0.97549	0.323315	0.861259	0
IKBKE	9641	0.0523221	2.3115	0.249007	0.617775	0.905972	0	0.0324901	2.15269	0.0455856	0.830931	0.971137	0	0.0713769	2.45768	0.250469	0.616745	0.981336	0	-0.274218	2.27131	1.49648	0.221215	0.78179	0	-0.34972	2.35105	2.35606	0.124797	0.618089	0
RASSF5	83593	0.120557	3.71329	2.51833	0.11253	0.457438	0	0.0762997	3.63676	0.508315	0.475869	0.878453	0	0.164792	3.78673	2.35454	0.124919	0.620353	0	-0.0766883	3.64119	0.199625	0.655024	0.949489	0	-0.219218	3.78235	1.40758	0.235458	0.786047	0
EIF2D	1939	-0.0666695	5.50488	1.05219	0.305003	0.728219	0	-0.061483	5.464	0.472903	0.491655	0.885038	0	-0.0718733	5.54474	0.591841	0.441708	0.944091	0	-0.0882099	5.53701	0.311641	0.576675	0.928144	0	-0.07272	5.47197	0.178218	0.672909	0.979272	0
DYRK3	8444	-0.00850669	2.21399	0.00632405	0.936616	0.988238	0	0.0422398	2.28602	0.0839426	0.772024	0.963451	0	-0.0622905	2.1372	0.161734	0.687565	0.989098	0	0.122247	2.21769	0.292721	0.588482	0.931874	0	0.197947	2.21026	0.716251	0.397376	0.895694	0
MAPKAPK2	9261	-0.0723492	5.92324	1.20235	0.272852	0.698673	0	-0.135674	5.94294	2.2189	0.13633	0.56544	0	-0.00857537	5.90325	0.00822185	0.927751	0.999603	0	0.0935205	5.95898	0.341289	0.559086	0.924873	0	-0.0161501	5.88657	0.00845467	0.926738	0.997402	0
IL10	3586	0.55209	-0.000915283	8.05171	0.00454608	0.0466249	1	0.53903	-0.320108	3.9238	0.0476071	0.325734	0	0.559992	0.275239	4.08834	0.0431799	0.358313	0	-0.566056	-0.283892	2.43206	0.118876	0.669435	0	-0.742667	0.242911	4.56324	0.0326653	0.330884	0
FCMR	9214	-0.0258843	2.78216	0.0755687	0.783395	0.958281	0	-0.0951271	2.32189	0.419653	0.51711	0.895792	0	0.044646	3.13631	0.120842	0.728123	0.990401	0	-0.588384	2.6928	7.82566	0.00515095	0.164419	0	-1.05208	2.86773	24.3887	7.87278e-07	0.00010874	-1
C1orf116	79098	-2.41178	0.13725	72.0526	2.09538e-17	4.8387e-15	-1	-2.50917	-0.0187645	40.5728	1.89423e-10	3.37287e-08	-1	-2.30866	0.288421	32.1873	1.40001e-08	1.89823e-06	-1	-0.423358	0.888415	1.9668	0.160788	0.732369	0	-0.0527017	-1.47389	0.0136623	0.906951	0.997402	0
YOD1	55432	-0.060349	2.53482	0.378421	0.538449	0.876618	0	-0.0604115	2.57943	0.199412	0.655196	0.93907	0	-0.0611659	2.48805	0.187576	0.664942	0.986565	0	0.117585	2.5765	0.302997	0.582009	0.929603	0	0.0685877	2.4915	0.0955476	0.75724	0.988901	0
PFKFB2	5208	0.0245416	3.34588	0.0939672	0.759193	0.949215	0	-0.042677	3.33178	0.145468	0.702904	0.947876	0	0.0925813	3.36005	0.629426	0.427566	0.934978	0	0.0462538	3.32909	0.0629584	0.80188	0.974087	0	-0.0993242	3.36261	0.258129	0.611408	0.966013	0
C4BPB	725	0.199775	-0.767323	0.677858	0.410325	0.805307	0	0.61929	-1.0918	3.26162	0.0709191	0.411295	0	-0.153529	-0.487019	0.201879	0.653208	0.983242	0	-1.16594	-0.888781	8.36372	0.00382787	0.14543	0	-0.345184	-0.653424	0.769204	0.380464	0.88605	0
CD55	1604	-0.123091	5.89277	3.37812	0.0660672	0.326936	0	0.0715774	5.87822	0.599987	0.438583	0.863706	0	-0.316491	5.90723	10.9184	0.000952119	0.0235701	-1	-0.233172	5.93776	2.1259	0.144828	0.711098	0	0.188493	5.84629	1.15472	0.282564	0.831213	0
CR1	1378	0.60831	3.00049	47.4772	5.56473e-12	6.21526e-10	1	0.426552	2.89679	11.7979	0.000592975	0.0141814	1	0.793401	3.09898	39.1645	3.8956e-10	7.10779e-08	1	0.021307	2.66179	0.0102203	0.919475	0.993089	0	-0.358275	3.27639	3.26647	0.0707095	0.480122	0
CD46	4179	-0.0911916	8.01834	1.64475	0.199675	0.609583	0	-0.138278	8.04558	1.99582	0.157734	0.601193	0	-0.0439137	7.99057	0.18369	0.668221	0.987271	0	0.102683	8.06071	0.338436	0.560733	0.925003	0	0.00467338	7.97468	0.000608481	0.98032	0.998358	0
C1orf132	100128537	-0.155356	3.20325	3.54302	0.0597966	0.306452	0	-0.133488	3.14553	1.31201	0.252031	0.721434	0	-0.176975	3.25955	2.19286	0.138652	0.650178	0	-0.136937	3.28329	0.537907	0.463302	0.905107	0	-0.0910569	3.11801	0.201431	0.653568	0.976243	0
CD34	947	-0.0371209	8.24889	0.267334	0.605126	0.90124	0	0.0602422	8.3376	0.369781	0.543124	0.903951	0	-0.134864	8.15435	1.70684	0.191396	0.747525	0	0.102945	8.25001	0.337647	0.56119	0.925003	0	0.264362	8.24777	1.9221	0.165626	0.695195	0
PLXNA2	5362	0.00711879	5.07322	0.011707	0.913838	0.984805	0	0.11697	5.21919	1.71723	0.19005	0.652337	0	-0.108477	4.91041	1.24351	0.264795	0.834059	0	0.216395	5.05783	1.86453	0.172102	0.739463	0	0.403258	5.08848	5.42075	0.0198988	0.255282	0
LAMB3	3914	-0.149079	5.48025	5.14032	0.0233764	0.16327	0	-0.208655	5.46889	5.32473	0.0210249	0.189699	0	-0.0882616	5.49156	0.868181	0.351459	0.896933	0	-0.0388614	5.5451	0.0605134	0.805686	0.974087	0	-0.0037332	5.41227	0.000469581	0.982711	0.998691	0
LOC101930114	101930114	-0.0514032	5.26057	0.595632	0.440249	0.826845	0	-0.188462	4.8341	4.11107	0.0426033	0.305027	0	0.0801138	5.59085	0.70641	0.400638	0.921772	0	-0.535204	5.2355	11.4068	0.000731741	0.0493808	-1	-0.984549	5.28528	31.9099	1.61492e-08	3.31486e-06	-1
G0S2	50486	-0.192255	8.88822	6.76455	0.00929862	0.0819679	0	-0.445963	8.76875	19.0757	1.25632e-05	0.000690231	-1	0.0556485	8.99859	0.277855	0.598111	0.977711	0	-0.0213332	8.96629	0.0141043	0.905464	0.992213	0	-0.466117	8.80568	5.82026	0.0158426	0.225349	0
HSD11B1	3290	-0.0804031	5.24744	1.49498	0.221446	0.640585	0	-0.198664	5.14756	4.7913	0.0286038	0.234723	0	0.0358075	5.34124	0.142955	0.705361	0.990401	0	-0.0867297	5.29573	0.301947	0.582665	0.929829	0	-0.309969	5.1974	3.21497	0.0729677	0.485534	0
TRAF3IP3	80342	0.0740977	2.05771	0.433979	0.510043	0.863313	0	-0.0146809	1.93564	0.00823247	0.927705	0.989423	0	0.163728	2.17292	1.10941	0.29221	0.859423	0	-0.109511	2.01778	0.217935	0.640618	0.945884	0	-0.37009	2.09716	2.39189	0.121966	0.612736	0
C1orf74	148304	0.146133	1.1543	1.06836	0.301316	0.724799	0	0.136859	1.09272	0.47717	0.489707	0.884591	0	0.155022	1.21535	0.586762	0.443674	0.944919	0	-0.102063	1.09149	0.123865	0.724879	0.962101	0	-0.137243	1.2156	0.23151	0.630406	0.969081	0
IRF6	3664	-0.231386	1.54359	2.73115	0.0984086	0.421682	0	-0.0664089	1.54269	0.122189	0.726672	0.953973	0	-0.414351	1.54468	4.09151	0.0430991	0.358045	0	-0.208619	1.82528	0.72095	0.395832	0.881673	0	0.334441	1.19115	1.35717	0.244029	0.795787	0
DIEXF	27042	0.0412817	3.63705	0.292344	0.588722	0.89653	0	0.0564782	3.64741	0.282804	0.594869	0.920295	0	0.0257158	3.62658	0.0544513	0.815491	0.997092	0	0.00378962	3.6158	0.000483594	0.982455	0.998135	0	0.0405229	3.65809	0.0466475	0.829003	0.993899	0
SERTAD4-AS1	574036	-0.199223	0.873207	1.65712	0.197992	0.607585	0	0.0351761	0.879221	0.02849	0.865962	0.978279	0	-0.448473	0.867123	3.76504	0.0523347	0.397255	0	-0.21186	0.953205	0.50801	0.476001	0.910304	0	0.256331	0.78691	0.669277	0.413304	0.90434	0
SERTAD4	56256	-0.103103	1.29517	0.550174	0.458247	0.836725	0	-0.0546675	1.46501	0.0921242	0.761494	0.961838	0	-0.158446	1.09842	0.539611	0.462594	0.953113	0	0.34195	1.35722	1.55692	0.212116	0.772664	0	0.470208	1.22963	2.72268	0.0989318	0.563001	0
HHAT	55733	0.00417971	1.92484	0.00132355	0.970979	0.994463	0	0.0809612	1.8932	0.251842	0.615781	0.926644	0	-0.074089	1.95659	0.207049	0.64909	0.983242	0	-0.137194	1.9251	0.327835	0.566937	0.926325	0	0.0168797	1.92461	0.00467137	0.945509	0.997407	0
RCOR3	55758	-0.0955123	5.19693	2.15625	0.14199	0.516022	0	-0.0876986	5.24009	0.971283	0.324361	0.789024	0	-0.103558	5.15233	1.1922	0.274885	0.844416	0	0.0783715	5.24142	0.246156	0.619795	0.940429	0	0.0991686	5.15094	0.329173	0.566146	0.955963	0
TRAF5	7188	0.122092	4.36832	2.96957	0.0848442	0.3844	0	0.314603	4.40688	10.4358	0.00123598	0.0245981	1	-0.0719438	4.32852	0.529611	0.46677	0.954796	0	-0.158697	4.29421	0.994791	0.318574	0.835454	0	0.296108	4.43904	2.76933	0.0960866	0.556165	0
LINC00467	84791	-0.101878	2.61292	1.13375	0.286977	0.712122	0	-0.213202	2.43203	2.3161	0.12804	0.548814	0	0.00695582	2.77701	0.00276345	0.958076	0.999603	0	-0.245396	2.6528	1.34791	0.245644	0.798552	0	-0.468683	2.57147	4.53569	0.0331951	0.332436	0
SLC30A1	7779	0.0710493	2.53323	0.52423	0.469043	0.842062	0	-0.176144	2.63072	1.77211	0.183121	0.642475	0	0.333905	2.42725	5.39427	0.020203	0.224569	0	0.466617	2.49824	4.63445	0.0313361	0.405531	0	-0.0300834	2.5677	0.018823	0.890875	0.996741	0
LPGAT1	9926	-0.0370362	6.73867	0.291409	0.589319	0.896837	0	-0.125154	6.72183	1.75762	0.184922	0.645041	0	0.0515171	6.75534	0.271368	0.602415	0.978828	0	0.0587177	6.74629	0.120584	0.728401	0.962205	0	-0.126579	6.731	0.480283	0.488294	0.935138	0
INTS7	25896	0.0341226	3.39662	0.185116	0.667013	0.923934	0	-0.00759392	3.36852	0.00467697	0.945476	0.991491	0	0.0765739	3.42451	0.443143	0.50561	0.961324	0	-0.0171337	3.3803	0.00888171	0.924916	0.993089	0	-0.0928723	3.41287	0.229213	0.632108	0.969081	0
DTL	10673	0.465334	0.167261	6.04278	0.0139633	0.112093	0	0.264466	-0.0449797	1.03282	0.309496	0.777767	0	0.65169	0.36059	5.65437	0.0174119	0.203102	0	-0.130265	-0.047805	0.138235	0.710042	0.959396	0	-0.662787	0.359104	3.77251	0.0521015	0.417348	0
LOC101929541	101929541	-0.339208	-0.0507693	2.16549	0.14114	0.514653	0	-0.753369	-0.276523	5.24861	0.0219643	0.196139	0	-0.000939061	0.156727	-1.80585e-09	1	1	0	-0.171212	0.0959484	0.245251	0.620439	0.940766	0	-0.925731	-0.218769	6.18789	0.0128628	0.197534	0
PPP2R5A	5525	-0.141531	7.13694	4.14918	0.0416547	0.241323	0	-0.250155	7.16368	6.84803	0.0088739	0.105283	0	-0.0322761	7.10967	0.103995	0.747087	0.992394	0	0.160926	7.20163	0.873558	0.349972	0.852099	0	-0.0627822	7.06918	0.115415	0.734061	0.987595	0
TMEM206	55248	0.152487	1.67788	1.50285	0.220233	0.639204	0	0.073745	1.34738	0.15867	0.690384	0.944557	0	0.227159	1.9538	1.90326	0.167714	0.70859	0	-0.5074	1.56415	3.76583	0.0523098	0.507608	0	-0.729974	1.78531	8.15399	0.00429665	0.0991079	0
NENF	29937	-0.0860991	5.35141	1.73904	0.18726	0.590342	0	-0.0719927	5.10786	0.644889	0.421946	0.856703	0	-0.100358	5.5606	1.13841	0.285989	0.853984	0	-0.413235	5.37188	6.84513	0.00888831	0.22005	0	-0.496286	5.3306	8.23306	0.00411341	0.0960381	0
ATF3	467	-0.00660919	3.27101	0.00613628	0.937562	0.988358	0	0.219955	3.11329	3.21685	0.0728837	0.417661	0	-0.225048	3.41519	3.50194	0.0612971	0.437077	0	-0.445607	3.17541	5.37641	0.0204108	0.339263	0	-0.185099	3.36146	0.895502	0.343991	0.872312	0
BATF3	55509	0.025022	0.487021	0.0203557	0.886548	0.978602	0	0.437001	0.38214	3.4697	0.0625028	0.380791	0	-0.386393	0.590444	2.31774	0.127906	0.625313	0	-0.637073	0.460997	3.8022	0.0511854	0.503221	0	0.141455	0.513052	0.181392	0.67018	0.979272	0
NSL1	25936	-0.0121462	4.30012	0.0293144	0.864055	0.974855	0	0.0044972	4.28067	0.00209087	0.963529	0.995369	0	-0.0288296	4.31947	0.0854848	0.769998	0.995585	0	-0.0586539	4.30565	0.136057	0.712233	0.959734	0	-0.0181556	4.29457	0.0103614	0.918923	0.997402	0
TATDN3	128387	-0.0562627	3.9416	0.581318	0.445796	0.830087	0	-0.110485	3.86208	1.14983	0.283585	0.75566	0	-0.00211046	4.01757	0.00042127	0.983625	0.999603	0	-0.102428	3.9647	0.399177	0.527515	0.919573	0	-0.211488	3.91804	1.3577	0.243936	0.79566	0
FLVCR1-AS1	642946	0.0399288	0.482621	0.0530418	0.817852	0.965326	0	0.144037	0.335595	0.375759	0.539882	0.90249	0	-0.0650869	0.621597	0.0684153	0.793658	0.995585	0	-0.361912	0.465736	1.24177	0.26513	0.806621	0	-0.233739	0.499809	0.492881	0.482645	0.932593	0
FLVCR1	28982	0.0565197	2.65563	0.361115	0.547888	0.879934	0	0.0824594	2.68235	0.402005	0.526056	0.897371	0	0.0298495	2.6281	0.0482456	0.826145	0.997451	0	0.0225331	2.62116	0.0112898	0.915381	0.993089	0	0.0914943	2.6896	0.17986	0.671494	0.979272	0
VASH2	79805	-0.291564	1.35777	4.49742	0.0339461	0.212131	0	-0.130779	1.40358	0.4973	0.480689	0.880665	0	-0.460207	1.30905	5.19632	0.0226347	0.241879	0	-0.0807305	1.47982	0.0920565	0.761579	0.967557	0	0.320107	1.22217	1.25607	0.262396	0.811979	0
ANGEL2	90806	-0.0146405	4.48658	0.0443869	0.833135	0.969119	0	-0.0140804	4.5307	0.0220459	0.881965	0.98144	0	-0.0152981	4.44088	0.024251	0.876248	0.999603	0	0.0851395	4.49568	0.290449	0.589933	0.93257	0	0.0967298	4.47741	0.296705	0.585956	0.958754	0
RPS6KC1	26750	-0.0207202	4.36112	0.0863715	0.768842	0.953446	0	-0.0553925	4.38738	0.326786	0.567558	0.913718	0	0.0146193	4.33429	0.0219217	0.882296	0.999603	0	0.0899766	4.37213	0.322289	0.570235	0.926921	0	0.0180108	4.35	0.0102287	0.919442	0.997402	0
PROX1	5629	0.648744	0.658041	12.5481	0.000396604	0.00660813	1	1.43819	0.895742	35.177	3.01052e-09	4.27812e-07	1	-0.106954	0.36788	0.142516	0.705792	0.990401	0	-0.55758	0.239462	2.68872	0.101061	0.635565	0	1.36453	0.9892	19.7248	8.94355e-06	0.000917894	1
SMYD2	56950	-0.0673983	4.93508	1.03591	0.308774	0.731541	0	-0.136124	4.90899	2.2605	0.132712	0.558007	0	0.00177251	4.96084	0.000343409	0.985215	0.999603	0	0.0203226	4.96712	0.0164004	0.898098	0.992139	0	-0.127329	4.90224	0.536028	0.464084	0.922984	0
PTPN14	5784	-0.0243123	5.17068	0.138889	0.709388	0.933474	0	-0.0893425	5.27419	1.00934	0.31506	0.783752	0	0.0421814	5.05894	0.193794	0.659777	0.984282	0	0.298241	5.17288	3.5519	0.0594774	0.533279	0	0.134917	5.16847	0.609627	0.434928	0.91305	0
CENPF	1063	-0.290436	0.964336	3.54716	0.0596476	0.306087	0	-0.0681126	0.796112	0.0968481	0.755645	0.960728	0	-0.504691	1.11994	5.4585	0.0194733	0.218193	0	-0.42987	1.13571	2.22643	0.135667	0.695926	0	-0.20533	0.766273	0.428686	0.512634	0.941394	0
KCTD3	51133	-0.0538037	5.58951	0.683366	0.40843	0.804714	0	-0.0448961	5.66421	0.249193	0.617644	0.927016	0	-0.0629018	5.51056	0.451186	0.501772	0.961324	0	0.150807	5.61305	0.908242	0.340581	0.846579	0	0.157975	5.56554	0.834705	0.360916	0.879903	0
ESRRG	2104	-0.213796	0.898303	1.88325	0.169965	0.566237	0	-0.34634	0.913338	2.71066	0.0996798	0.487204	0	-0.0763688	0.882836	0.10871	0.741618	0.990889	0	0.178285	0.95462	0.360541	0.548206	0.923435	0	-0.0999602	0.838871	0.105086	0.74581	0.988901	0
GPATCH2	55105	0.0368417	2.90674	0.175348	0.675402	0.924574	0	0.0703617	2.88182	0.32997	0.565677	0.91238	0	0.00274009	2.93163	0.000464489	0.982805	0.999603	0	-0.0877108	2.88345	0.185647	0.666564	0.953408	0	-0.0111847	2.92985	0.00287688	0.957225	0.997867	0
RRP15	51018	-0.0190356	3.84329	0.0652037	0.798453	0.962714	0	-0.0218262	3.82841	0.0444238	0.833067	0.971137	0	-0.0162364	3.85819	0.0236627	0.877746	0.999603	0	-0.0202599	3.85343	0.0150213	0.902454	0.992139	0	-0.0384619	3.83304	0.0439855	0.833881	0.993899	0
TGFB2	7042	0.0453137	1.52204	0.118911	0.730219	0.939726	0	0.313503	1.58596	3.08841	0.0788518	0.43467	0	-0.228832	1.45372	1.42945	0.231855	0.798812	0	-0.132942	1.481	0.250546	0.616691	0.939924	0	0.416345	1.56255	2.44437	0.117947	0.604209	0
LYPLAL1-AS1	643723	-0.112841	-0.218723	0.314788	0.574757	0.891373	0	-0.211461	-0.355826	0.606389	0.436151	0.862439	0	-0.00473191	-0.0866481	0.000191717	0.988953	0.999603	0	-0.258142	-0.179633	0.524151	0.469076	0.906947	0	-0.326019	-0.259627	0.775347	0.378568	0.88605	0
LYPLAL1	127018	-0.0192351	4.52327	0.0770905	0.78128	0.957662	0	-0.0774573	4.45971	0.651295	0.41965	0.855027	0	0.0391366	4.58452	0.159972	0.689182	0.989098	0	-0.0601511	4.52939	0.144812	0.703543	0.958957	0	-0.190883	4.51711	1.15874	0.281728	0.830406	0
EPRS	2058	-0.00432212	6.00923	0.0042665	0.94792	0.990804	0	-0.0846174	6.04266	0.858796	0.354076	0.813496	0	0.0766919	5.97496	0.652897	0.419079	0.933163	0	0.154194	6.01194	0.920285	0.3374	0.844586	0	-0.0181509	6.00651	0.0105528	0.91818	0.997402	0
BPNT1	10380	0.00943444	3.50005	0.014592	0.903852	0.982472	0	0.0385166	3.52119	0.126558	0.722027	0.953141	0	-0.0205947	3.47847	0.0327743	0.856339	0.999603	0	0.0215302	3.48997	0.0148771	0.902921	0.992139	0	0.0675459	3.51011	0.124716	0.723975	0.987231	0
IARS2	55699	-0.00147982	6.77477	0.000468512	0.982731	0.997307	0	-0.086508	6.79522	0.841821	0.358877	0.815855	0	0.0838918	6.75402	0.726549	0.394004	0.919177	0	0.130592	6.76964	0.594469	0.440696	0.899139	0	-0.0470733	6.77989	0.0662176	0.796926	0.991842	0
RAB3GAP2	25782	0.0139315	4.87091	0.043758	0.834304	0.96947	0	-0.0362083	4.90601	0.160476	0.688719	0.944328	0	0.064805	4.83483	0.450502	0.502097	0.961324	0	0.12468	4.86012	0.617359	0.43203	0.898731	0	0.0202045	4.88164	0.0134755	0.907586	0.997402	0
MARK1	4139	-0.246871	4.27969	11.9529	0.000545634	0.00856953	-1	-0.244521	4.31204	6.2076	0.0127203	0.134281	0	-0.249068	4.24649	6.26625	0.0123059	0.159071	0	0.0671018	4.39333	0.179616	0.671703	0.954254	0	0.0672622	4.15592	0.141205	0.707086	0.985231	0
C1orf115	79762	-0.180583	6.7028	6.94108	0.00842384	0.0759585	0	-0.240788	6.69523	6.5066	0.0107475	0.120513	0	-0.120113	6.71034	1.4801	0.223759	0.789358	0	0.053308	6.78717	0.0988605	0.753201	0.966139	0	-0.0918287	6.61314	0.254967	0.613599	0.967604	0
MARC2	54996	-0.0942456	4.63791	1.89718	0.168394	0.563945	0	-0.123443	4.69448	1.77546	0.182708	0.642475	0	-0.0645855	4.57879	0.436008	0.509055	0.961571	0	0.151544	4.6855	0.915504	0.338658	0.845707	0	0.079363	4.58859	0.201948	0.653153	0.976243	0
MARC1	64757	-0.101859	7.04135	2.12237	0.145162	0.522363	0	-0.262927	7.024	7.41867	0.00645506	0.0852907	0	0.0563618	7.05852	0.316075	0.573976	0.971146	0	0.12611	7.0695	0.541571	0.461782	0.903863	0	-0.201732	7.01263	1.19542	0.274239	0.823937	0
HLX	3142	0.121911	2.78691	1.80256	0.179403	0.580147	0	0.084564	2.81736	0.453864	0.500506	0.888855	0	0.160171	2.7554	1.47442	0.22465	0.789389	0	0.09561	2.72265	0.209803	0.646922	0.948216	0	0.0335672	2.84891	0.0253494	0.873499	0.994672	0
DUSP10	11221	-0.200402	2.86331	5.01353	0.0251499	0.172719	0	-0.364747	2.70167	7.88049	0.00499709	0.070695	0	-0.0403564	3.01082	0.102983	0.748279	0.992394	0	-0.173654	2.94978	0.742623	0.388822	0.877669	0	-0.473549	2.77065	4.91518	0.0266217	0.29649	0
TAF1A	9015	0.0628457	0.953771	0.176492	0.674405	0.924574	0	0.0610246	1.05952	0.0930525	0.760332	0.961617	0	0.0651392	0.835926	0.0812149	0.775658	0.995585	0	0.240949	0.924396	0.650109	0.420074	0.892315	0	0.25205	0.98314	0.705835	0.40083	0.897228	0
TAF1A-AS1	100506161	-0.0685817	0.147148	0.135625	0.712669	0.934564	0	-0.147589	0.00135718	0.339424	0.560162	0.909471	0	0.00910603	0.285329	0.00115902	0.972842	0.999603	0	-0.225222	0.185972	0.433797	0.510132	0.916736	0	-0.360553	0.106403	1.04871	0.305805	0.852441	0
MIA3	375056	-0.0182166	5.93276	0.0761057	0.782646	0.958147	0	-0.089389	5.99942	0.958555	0.327551	0.791511	0	0.0536103	5.86278	0.322586	0.570058	0.970917	0	0.214351	5.93801	1.7971	0.180064	0.745757	0	0.0597505	5.92748	0.115236	0.73426	0.987595	0
AIDA	56899	-0.111496	3.33678	1.92389	0.165428	0.559209	0	-0.120369	3.36318	1.16413	0.28061	0.751974	0	-0.102673	3.30971	0.752941	0.385547	0.913433	0	0.0744146	3.38912	0.168267	0.681656	0.955314	0	0.0361528	3.2821	0.0333649	0.855064	0.993899	0
BROX	148362	-0.0483991	4.88413	0.528797	0.467113	0.841168	0	-0.0544826	4.92959	0.363699	0.546459	0.904767	0	-0.04242	4.83704	0.192669	0.660704	0.984582	0	0.10268	4.90738	0.418203	0.517835	0.918647	0	0.0837696	4.86044	0.231138	0.630682	0.969081	0
DISP1	84976	0.218419	3.04406	6.53904	0.0105532	0.0901537	0	0.197524	3.00601	2.75795	0.0967723	0.480093	0	0.239551	3.0816	3.73413	0.0533114	0.401575	0	-0.0493388	2.9213	0.0594541	0.807361	0.974285	0	-0.0955363	3.1582	0.224381	0.635722	0.970309	0
TLR5	7100	0.0964831	3.06401	1.29399	0.255314	0.678405	0	0.106325	3.01821	0.798955	0.371406	0.827822	0	0.0866868	3.10899	0.501478	0.478852	0.956227	0	-0.108941	3.00694	0.297564	0.585414	0.930702	0	-0.07361	3.11934	0.131677	0.716699	0.986328	0
CAPN2	824	-0.161244	8.10334	5.09836	0.0239485	0.166354	0	-0.122391	8.11455	1.55046	0.213068	0.678211	0	-0.20019	8.09204	3.7829	0.0517788	0.395677	0	-0.0179561	8.18374	0.0103014	0.919157	0.993089	0	0.0680855	8.01818	0.128901	0.719575	0.986878	0
TP53BP2	7159	0.00941464	4.17018	0.0170097	0.896233	0.980095	0	0.00231319	4.20899	0.000544738	0.981379	0.997416	0	0.0166532	4.13013	0.0271836	0.869043	0.999603	0	0.0887366	4.16073	0.307138	0.579442	0.929125	0	0.072024	4.17961	0.162108	0.687223	0.981919	0
GTF2IP20	441124	-0.193903	1.27472	1.96445	0.161038	0.551943	0	-0.12125	1.37931	0.438128	0.508027	0.890879	0	-0.273127	1.15904	1.70386	0.191784	0.748109	0	0.160504	1.35737	0.343499	0.557816	0.924873	0	0.335672	1.18578	1.36328	0.242969	0.794673	0
LOC100287497	100287497	0.0250797	1.28832	0.0330642	0.855712	0.972994	0	0.176462	1.37978	0.916784	0.338321	0.800143	0	-0.136795	1.18761	0.44227	0.506029	0.961324	0	0.0340442	1.26799	0.0148539	0.902997	0.992139	0	0.372899	1.30873	1.768	0.18363	0.722734	0
FBXO28	23219	0.00903713	4.57846	0.0172146	0.895614	0.979957	0	-0.0499721	4.62192	0.28565	0.593022	0.92023	0	0.0693412	4.53348	0.49963	0.479663	0.956227	0	0.152051	4.57053	0.924348	0.336336	0.844031	0	0.0276704	4.58637	0.0245426	0.875512	0.994672	0
DEGS1	8560	0.0256185	6.18383	0.146115	0.702276	0.931665	0	-0.00331445	6.13895	0.00130055	0.971232	0.996551	0	0.0550853	6.22745	0.322585	0.570058	0.970917	0	-0.0979748	6.18925	0.362184	0.547296	0.923435	0	-0.0789809	6.17839	0.196326	0.657703	0.976243	0
NVL	4931	0.0100606	3.49709	0.0166575	0.897307	0.980095	0	0.0288619	3.49615	0.0705297	0.790567	0.966456	0	-0.00918794	3.49808	0.00659863	0.935257	0.999603	0	-0.0184152	3.49244	0.0108941	0.916872	0.993089	0	0.0186703	3.50174	0.00950543	0.922333	0.997402	0
CNIH4	29097	0.0428246	4.31075	0.363627	0.546499	0.87952	0	-0.0475951	4.11225	0.22634	0.634251	0.932203	0	0.131807	4.4864	1.802	0.179471	0.72868	0	-0.279116	4.28189	3.06699	0.0798971	0.589516	0	-0.469873	4.33916	6.91967	0.00852526	0.153532	0
WDR26	80232	0.0151448	6.6381	0.0497045	0.823578	0.966689	0	-0.0515482	6.6473	0.303086	0.581954	0.91672	0	0.0821727	6.62884	0.706377	0.400649	0.921772	0	0.0872019	6.62528	0.270232	0.603176	0.934922	0	-0.0487784	6.65082	0.0717519	0.788803	0.99088	0
CNIH3	149111	-0.172267	1.25324	1.51292	0.218694	0.63724	0	-0.1162	1.08398	0.338524	0.560683	0.909471	0	-0.227854	1.40973	1.35455	0.244483	0.810846	0	-0.373186	1.31402	1.81887	0.177447	0.744338	0	-0.301213	1.18846	1.10212	0.293802	0.838082	0
DNAH14	127602	0.263451	0.363433	2.09123	0.148147	0.527486	0	0.30845	0.204567	1.56533	0.210886	0.675778	0	0.225061	0.512292	0.70807	0.400085	0.921772	0	-0.489163	0.243033	2.0794	0.149299	0.717452	0	-0.177174	0.476253	0.28208	0.595341	0.962689	0
LBR	3930	0.228669	4.99301	11.9736	0.000539591	0.00849267	1	0.181665	5.04319	4.06822	0.0436973	0.309886	0	0.27644	4.94088	8.18973	0.00421283	0.0707787	0	0.165751	4.85822	1.09085	0.296282	0.825401	0	0.0507528	5.11658	0.0861651	0.76911	0.990146	0
ENAH	55740	-0.00791833	5.95264	0.0143417	0.904676	0.982814	0	0.0529516	6.09838	0.333878	0.563384	0.910912	0	-0.070008	5.79027	0.552172	0.457431	0.950964	0	0.252753	5.94303	2.49609	0.114129	0.663156	0	0.364778	5.96219	4.26892	0.0388157	0.358815	0
SRP9	6726	-0.0518568	5.61232	0.628583	0.427876	0.817316	0	-0.0250197	5.59232	0.0771898	0.781142	0.964573	0	-0.0789597	5.63211	0.709312	0.399672	0.921772	0	-0.0455909	5.62555	0.0829969	0.773276	0.970229	0	-0.033908	5.59894	0.0383322	0.844778	0.993899	0
EPHX1	2052	-0.16292	8.12453	5.17287	0.0229423	0.160999	0	-0.263717	8.20892	7.10791	0.00767443	0.0954264	0	-0.0621898	8.03487	0.36551	0.545462	0.970432	0	0.265294	8.19472	2.24452	0.134089	0.69394	0	0.0739439	8.05074	0.151828	0.696794	0.983237	0
TMEM63A	9725	-0.132208	5.46428	4.0624	0.0438482	0.250109	0	-0.0898799	5.59184	0.993995	0.318768	0.786752	0	-0.176139	5.32414	3.41156	0.0647413	0.449418	0	0.235655	5.51909	2.22445	0.135841	0.695926	0	0.305246	5.40724	3.13232	0.0767543	0.498881	0
PYCR2	29920	0.0283404	4.90786	0.182267	0.669433	0.924169	0	-0.0049171	4.93438	0.00296216	0.956596	0.994057	0	0.0622178	4.88075	0.417277	0.518299	0.964971	0	0.0883719	4.89013	0.309924	0.577727	0.928178	0	0.0205849	4.9254	0.0140524	0.905637	0.997402	0
LEFTY2	7044	0.0757715	1.47498	0.247568	0.618793	0.905972	0	0.162301	0.94262	0.540118	0.462384	0.876308	0	-0.0134513	1.876	0.00436558	0.94732	0.999603	0	-0.975514	1.32841	12.2063	0.000476285	0.0361917	-1	-0.974235	1.60983	13.3965	0.000252097	0.0135976	-1
SDE2	163859	0.0598015	3.48376	0.579848	0.446372	0.830116	0	0.124846	3.59736	1.35585	0.244257	0.711306	0	-0.00950285	3.35958	0.00659392	0.935281	0.999603	0	0.179945	3.45045	1.01672	0.313298	0.832681	0	0.30213	3.51649	2.49373	0.114301	0.597737	0
ACBD3	64746	-0.0246469	4.8877	0.137505	0.710774	0.933882	0	-0.00172601	4.95906	0.00036748	0.984706	0.997416	0	-0.0481485	4.81241	0.247782	0.618641	0.981336	0	0.124774	4.89862	0.617585	0.431946	0.898731	0	0.171237	4.87668	0.966954	0.325441	0.861779	0
LIN9	286826	-0.0754742	1.25783	0.297831	0.585245	0.895469	0	0.089576	1.31304	0.230621	0.631063	0.930721	0	-0.251318	1.19915	1.50235	0.220309	0.784567	0	-0.0257632	1.28334	0.00856636	0.926257	0.993089	0	0.299803	1.23147	1.10901	0.292298	0.837014	0
PARP1	142	0.00709061	5.95579	0.011519	0.91453	0.984819	0	-0.0837349	6.02817	0.84196	0.358837	0.815855	0	0.0993236	5.87948	1.10311	0.293584	0.859515	0	0.233096	5.95755	2.11887	0.145494	0.712794	0	0.0655474	5.95402	0.13834	0.709936	0.985717	0
STUM	375057	0.22308	2.30023	4.12417	0.0422748	0.244341	0	0.62688	2.43305	18.8045	1.44825e-05	0.000772697	1	-0.238252	2.15295	2.12489	0.144923	0.664747	0	-0.110314	2.09408	0.229439	0.63194	0.943721	0	0.619693	2.48193	7.72702	0.00544004	0.114528	0
ITPKB	3707	0.0117006	5.51964	0.0320418	0.857936	0.973735	0	-0.0485234	5.60537	0.290635	0.589814	0.918822	0	0.073547	5.42839	0.604658	0.436806	0.940495	0	0.242587	5.51229	2.3577	0.124666	0.677329	0	0.114208	5.52697	0.438283	0.507953	0.941394	0
PSEN2	5664	-0.028112	4.23782	0.154034	0.69471	0.930136	0	-0.116663	4.23853	1.39539	0.237498	0.705033	0	0.0619346	4.23715	0.388285	0.533202	0.96796	0	0.100206	4.24668	0.394801	0.529787	0.921111	0	-0.0975039	4.22889	0.297923	0.585187	0.958599	0
COQ8A	56997	-0.072162	7.46748	1.03819	0.308244	0.731103	0	-0.218578	7.57098	4.96604	0.0258498	0.218806	0	0.073162	7.35589	0.521245	0.470311	0.955818	0	0.384771	7.48176	4.88518	0.0270881	0.383024	0	0.0438018	7.45304	0.0547099	0.815061	0.993899	0
CDC42BPA	8476	0.0303311	5.99138	0.209933	0.64682	0.91665	0	-0.0027225	6.10868	0.000884574	0.976273	0.996832	0	0.0640399	5.86353	0.458136	0.498496	0.961206	0	0.288757	5.97204	3.24267	0.0717436	0.567171	0	0.20441	6.01048	1.33675	0.247608	0.801161	0
ZNF678	339500	0.0144528	1.72587	0.0141048	0.905462	0.982895	0	0.0410077	1.83807	0.0625967	0.802438	0.9672	0	-0.0144695	1.60132	0.00640735	0.936201	0.999603	0	0.224914	1.722	0.800745	0.370871	0.868637	0	0.273994	1.72982	1.13344	0.287042	0.833997	0
SNAP47	116841	0.00386974	3.51853	0.00247849	0.960294	0.992914	0	-0.0301673	3.49106	0.0768313	0.781638	0.964573	0	0.038165	3.54581	0.116204	0.733188	0.990401	0	-0.0128533	3.51456	0.00536806	0.941594	0.995018	0	-0.0960662	3.52252	0.253004	0.614968	0.967668	0
JMJD4	65094	-0.0559456	3.10635	0.443863	0.505264	0.861081	0	-0.168828	3.04325	2.03056	0.154163	0.593961	0	0.0560411	3.16771	0.215045	0.642841	0.981665	0	-0.018434	3.12694	0.00899323	0.924448	0.993089	0	-0.238254	3.08535	1.36628	0.242452	0.794323	0
ARF1	375	-0.0443376	7.64709	0.397175	0.528552	0.871232	0	-0.0738495	7.66702	0.579542	0.446492	0.867236	0	-0.014831	7.62687	0.0214636	0.883523	0.999603	0	0.067197	7.66822	0.147529	0.700908	0.958122	0	0.0124376	7.62564	0.00437389	0.94727	0.997867	0
C1orf35	79169	-0.0533568	2.80006	0.349523	0.554384	0.884416	0	-0.0683616	2.72812	0.2837	0.594286	0.920295	0	-0.0383929	2.86983	0.0894164	0.76492	0.994523	0	-0.12652	2.82579	0.379337	0.537958	0.921849	0	-0.163422	2.77365	0.587526	0.443377	0.916139	0
MRPL55	128308	-0.0013255	3.99365	0.000322771	0.985666	0.997649	0	-0.0166868	3.79822	0.0255986	0.872884	0.979432	0	0.0141833	4.1675	0.0195931	0.888679	0.999603	0	-0.326133	3.9825	4.06253	0.0438447	0.471713	0	-0.417897	4.00479	5.38049	0.0203632	0.257881	0
GUK1	2987	-0.0566321	6.78496	0.683015	0.40855	0.804714	0	-0.0736608	6.59762	0.617151	0.432108	0.859505	0	-0.0397206	6.95101	0.159996	0.68916	0.989098	0	-0.309982	6.80664	3.32845	0.0680909	0.555361	0	-0.399377	6.76293	4.75621	0.0291928	0.313013	0
GJC2	57165	-0.081517	1.06554	0.308352	0.578693	0.894053	0	0.106642	1.14053	0.289373	0.590622	0.91898	0	-0.281762	0.984228	1.62965	0.201752	0.761024	0	-0.000738017	1.08675	6.6625e-06	0.997941	0.999346	0	0.364234	1.04371	1.51131	0.218939	0.769673	0
IBA57	200205	0.00209929	3.2363	0.00065387	0.9796	0.9962	0	0.0167223	3.37341	0.0225001	0.880764	0.981333	0	-0.0131451	3.08372	0.0111896	0.915756	0.999603	0	0.27459	3.23358	2.10764	0.146566	0.714411	0	0.318815	3.23904	2.56087	0.109539	0.589967	0
OBSCN	84033	-0.117936	2.42435	1.30079	0.25407	0.677091	0	-0.0683411	2.64166	0.260772	0.60959	0.924826	0	-0.180259	2.16638	1.30088	0.254052	0.821467	0	0.498753	2.47253	5.25559	0.0218763	0.347645	0	0.49479	2.3742	4.74998	0.0292986	0.313063	0
TRIM11	81559	-0.0737162	2.69657	0.630507	0.42717	0.816768	0	-0.100927	2.70402	0.610207	0.43471	0.861513	0	-0.0459786	2.68907	0.118303	0.730882	0.990401	0	0.0392741	2.73111	0.0354985	0.850555	0.983986	0	-0.00612641	2.66091	0.000800521	0.977428	0.998358	0
RNF187	149603	-0.031647	5.49526	0.236857	0.626486	0.907907	0	-0.0932639	5.48783	1.08532	0.29751	0.768757	0	0.0302025	5.50268	0.104188	0.74686	0.992394	0	0.0464712	5.50925	0.0865967	0.768549	0.969477	0	-0.076946	5.48111	0.199636	0.655015	0.976243	0
RHOU	58480	0.338535	4.46858	23.385	1.32609e-06	5.18472e-05	1	0.326397	4.48946	11.5421	0.000680372	0.0153985	1	0.350649	4.4473	12.6412	0.000377337	0.0117925	1	0.0562886	4.29148	0.125157	0.723508	0.96204	0	0.0313873	4.62683	0.0317002	0.858687	0.993899	0
RAB4A	5867	-0.0896072	4.85925	1.80212	0.179457	0.580147	0	-0.0830526	4.81694	0.83409	0.361093	0.81707	0	-0.0962796	4.90056	0.999668	0.317391	0.878466	0	-0.0719743	4.89701	0.205503	0.650315	0.948476	0	-0.0960987	4.82036	0.302887	0.582078	0.958528	0
CCSAP	126731	-0.0917091	2.81924	1.0249	0.31136	0.733017	0	-0.117738	2.7162	0.832531	0.361542	0.817312	0	-0.0654982	2.91714	0.257852	0.6116	0.980665	0	-0.144439	2.84084	0.496299	0.481131	0.913596	0	-0.267865	2.79715	1.58714	0.207736	0.755036	0
NUP133	55746	-0.0264803	5.13712	0.166218	0.683496	0.926984	0	-0.0531581	5.17726	0.355812	0.550841	0.906708	0	0.000445348	5.09574	2.17796e-05	0.996276	0.999603	0	0.112779	5.14683	0.508188	0.475924	0.910304	0	0.0515773	5.12732	0.0890337	0.765409	0.990146	0
ABCB10	23456	-0.046103	3.94036	0.389694	0.53246	0.873268	0	-0.0126376	3.96012	0.0154182	0.901181	0.984749	0	-0.0803694	3.92023	0.589462	0.442627	0.944091	0	0.0176273	3.95959	0.0118091	0.913464	0.992939	0	0.0653692	3.92079	0.129922	0.718513	0.986428	0
TAF5L	27097	-0.00166605	4.21865	0.000540785	0.981447	0.996755	0	-0.0387207	4.26483	0.154795	0.693994	0.945708	0	0.0361458	4.17072	0.130352	0.718067	0.990401	0	0.126798	4.21756	0.630353	0.427226	0.89622	0	0.0642941	4.21974	0.129468	0.718984	0.986634	0
URB2	9816	0.189448	2.84747	4.48476	0.0341984	0.213256	0	0.0886522	2.85313	0.513193	0.47376	0.878347	0	0.293187	2.8418	5.1037	0.0238749	0.250455	0	0.115807	2.74593	0.309931	0.577723	0.928178	0	-0.0756721	2.94305	0.132245	0.716116	0.986328	0
GALNT2	2590	0.0142167	5.82691	0.0466084	0.829074	0.968179	0	0.00997048	5.93007	0.011975	0.912861	0.986877	0	0.0185264	5.71566	0.0389975	0.843454	0.999574	0	0.21431	5.82793	1.81937	0.177389	0.744338	0	0.216158	5.8259	1.52236	0.217263	0.768362	0
PGBD5	79605	-0.00676543	0.313106	0.00144972	0.969628	0.99425	0	-0.32452	0.184979	1.77547	0.182706	0.642475	0	0.31004	0.436346	1.36868	0.242039	0.808949	0	0.0748555	0.290336	0.0497196	0.823552	0.976191	0	-0.603245	0.33612	3.11441	0.0776026	0.500114	0
COG2	22796	0.0214062	4.23636	0.0895594	0.764738	0.952019	0	-0.0185558	4.23468	0.035358	0.850847	0.975505	0	0.061872	4.23809	0.389116	0.532764	0.96796	0	0.0342274	4.22716	0.0459864	0.8302	0.97812	0	-0.0390237	4.24555	0.0477567	0.827014	0.993899	0
AGT	183	0.116374	2.54585	1.36734	0.24227	0.666762	0	0.28869	2.7733	5.06835	0.0243666	0.21047	0	-0.0843396	2.27167	0.305476	0.58047	0.973421	0	0.403754	2.46486	3.44192	0.0635617	0.543831	0	0.616041	2.62323	7.92118	0.00488595	0.10796	0
C1orf198	84886	0.091793	6.90067	1.76244	0.18432	0.585165	0	-0.0153591	6.98441	0.0261011	0.871654	0.97926	0	0.200597	6.81172	4.07325	0.0435673	0.360718	0	0.287031	6.84424	2.84737	0.0915233	0.61999	0	0.0680702	6.95501	0.136772	0.711512	0.986248	0
TTC13	79573	0.0617406	4.10532	0.724983	0.394514	0.799172	0	0.0824324	4.05146	0.670938	0.412725	0.852026	0	0.0409847	4.15753	0.166686	0.683074	0.988555	0	-0.128899	4.07384	0.642418	0.422836	0.894006	0	-0.0832447	4.13625	0.216065	0.642055	0.972743	0
ARV1	64801	0.00468596	3.76755	0.00387545	0.950361	0.991378	0	-0.0657441	3.65428	0.382769	0.536125	0.901022	0	0.0746118	3.87357	0.501209	0.478969	0.956227	0	-0.153658	3.76493	0.836346	0.360444	0.860863	0	-0.287775	3.7702	2.41616	0.120089	0.608674	0
FAM89A	375061	0.0698646	5.3002	1.13013	0.287747	0.71257	0	-0.180916	5.3642	4.03885	0.0444641	0.313968	0	0.322108	5.23301	11.4842	0.000701903	0.018524	1	0.390179	5.26406	6.08371	0.0136434	0.280599	0	-0.11252	5.3355	0.425601	0.514155	0.941394	0
TRIM67	440730	0.813044	0.932249	23.6815	1.13672e-06	4.52818e-05	1	0.610646	0.974949	6.95326	0.00836665	0.101332	0	0.998565	0.887416	16.8691	4.00485e-05	0.00187897	1	0.475277	0.585542	2.22292	0.135976	0.695926	0	-0.112844	1.21194	0.15731	0.691645	0.982395	0
C1orf131	128061	0.0932744	2.794	1.06735	0.301546	0.724799	0	0.0688859	2.70757	0.285313	0.59324	0.920283	0	0.117444	2.87681	0.840911	0.359136	0.89852	0	-0.145421	2.74879	0.488636	0.484536	0.913596	0	-0.194995	2.8382	0.851192	0.356215	0.877023	0
GNPAT	8443	-0.0223168	5.39687	0.117972	0.731245	0.940072	0	-0.0684661	5.34951	0.592357	0.441509	0.865163	0	0.024023	5.44287	0.0655808	0.797883	0.995585	0	-0.0421652	5.40614	0.071545	0.7891	0.971634	0	-0.145249	5.38753	0.709582	0.399583	0.89612	0
EXOC8	149371	-0.00946918	3.16026	0.0130085	0.909194	0.983223	0	-0.107075	3.26704	0.895946	0.343871	0.803763	0	0.0932635	3.04387	0.562804	0.453133	0.948777	0	0.32445	3.16729	2.83906	0.0919979	0.61999	0	0.131197	3.15317	0.422787	0.51555	0.941394	0
SPRTN	83932	0.118643	2.71634	1.65122	0.198793	0.608614	0	0.115722	2.70392	0.804702	0.369691	0.825749	0	0.121611	2.72894	0.839698	0.359483	0.89852	0	-0.017286	2.65226	0.00670746	0.934727	0.99398	0	-0.0306885	2.77817	0.0207616	0.88543	0.995408	0
EGLN1	54583	0.0465734	5.65116	0.508032	0.475992	0.845003	0	0.0275442	5.69662	0.0933464	0.759965	0.961617	0	0.0657939	5.60416	0.494185	0.482066	0.956545	0	0.118561	5.61994	0.561383	0.453704	0.901939	0	0.0686352	5.68178	0.155782	0.69307	0.982395	0
TSNAX	7257	-0.0582042	4.38417	0.682102	0.408864	0.804714	0	-0.00988576	4.45997	0.0106014	0.917992	0.987769	0	-0.107923	4.30377	1.1856	0.276219	0.844847	0	0.116857	4.40813	0.545497	0.460164	0.903564	0	0.200203	4.35972	1.26265	0.26115	0.811509	0
SIPA1L2	57568	0.191463	4.09593	6.91371	0.00855375	0.0767424	0	0.178366	4.11965	3.16326	0.0753127	0.424341	0	0.204697	4.07172	4.02609	0.0448016	0.364978	0	0.064529	3.99598	0.159743	0.689394	0.957357	0	0.0362459	4.18976	0.041079	0.839385	0.993899	0
MAP10	54627	-0.0520591	1.70322	0.178899	0.672321	0.924574	0	0.147754	1.58519	0.721631	0.39561	0.841617	0	-0.252268	1.81437	2.16631	0.141064	0.655693	0	-0.422895	1.73381	2.83945	0.0919758	0.61999	0	-0.0189828	1.67162	0.00534889	0.941698	0.997402	0
NTPCR	84284	0.0353703	4.10194	0.236017	0.627098	0.908348	0	-0.0549577	3.97806	0.291537	0.589237	0.918822	0	0.125026	4.21696	1.56967	0.210256	0.772367	0	-0.13847	4.08018	0.741014	0.389336	0.877669	0	-0.339826	4.12348	3.58697	0.0582344	0.4457	0
PCNX2	80003	-0.0819107	3.09494	0.941273	0.331951	0.749565	0	0.0496138	3.07151	0.177903	0.673182	0.942608	0	-0.216816	3.1183	3.10935	0.0778441	0.490182	0	-0.177222	3.12283	0.829635	0.362378	0.861579	0	0.0927526	3.0663	0.205814	0.650069	0.976243	0
MLK4	84451	-0.524566	-0.295228	6.66265	0.00984546	0.0855415	0	-0.324603	-0.357048	1.46464	0.226194	0.695506	0	-0.740646	-0.232613	5.88969	0.0152298	0.185557	0	-0.285193	-0.0858161	0.653404	0.418898	0.891622	0	0.141577	-0.546416	0.132766	0.715582	0.986328	0
KCNK1	3775	-0.229197	-0.353043	1.18112	0.277129	0.702142	0	-0.0527974	-0.730305	0.031495	0.859141	0.97626	0	-0.374998	-0.0347479	1.62566	0.202304	0.761745	0	-0.978489	-0.253307	7.18752	0.00734124	0.199076	0	-0.628854	-0.463246	2.66795	0.102388	0.57091	0
LOC101927765	101927765	-0.159217	1.2809	1.30371	0.253538	0.676848	0	-0.00411748	1.04225	0.00039842	0.984075	0.997416	0	-0.309693	1.49233	2.61758	0.105685	0.573604	0	-0.58596	1.35891	4.54261	0.0330611	0.413342	0	-0.338493	1.19746	1.39598	0.237397	0.787717	0
COA6	388753	-0.00322929	2.99609	0.00140123	0.97014	0.994345	0	-0.125024	2.8209	0.997132	0.318006	0.78638	0	0.116333	3.15507	0.900322	0.342695	0.892717	0	-0.192911	2.9812	0.924215	0.336371	0.844031	0	-0.487994	3.01097	5.57214	0.0182484	0.243947	0
TARBP1	6894	-0.014924	4.42472	0.045546	0.831003	0.968362	0	-0.0432619	4.44073	0.202498	0.652712	0.93907	0	0.0137681	4.40847	0.0196466	0.888529	0.999603	0	0.0549212	4.43044	0.120723	0.728251	0.962205	0	0.0108705	4.41896	0.00373839	0.951246	0.997867	0
LINC01354	100506795	-0.0646557	1.75514	0.281562	0.595679	0.897906	0	0.147532	1.80909	0.784452	0.375783	0.831002	0	-0.284938	1.69804	2.59306	0.107333	0.577875	0	-0.0984355	1.79372	0.158722	0.690335	0.957357	0	0.359332	1.71505	1.93664	0.164034	0.692447	0
IRF2BP2	359948	-0.056556	6.54163	0.69662	0.403922	0.803437	0	0.0719506	6.6044	0.591411	0.441874	0.865256	0	-0.185937	6.47593	3.6583	0.0557906	0.413769	0	-0.00490627	6.57046	0.000861841	0.97658	0.998062	0	0.268566	6.51219	2.19321	0.13862	0.644236	0
LINC00184	100302691	0.209995	0.211586	1.2912	0.255827	0.67867	0	0.0540151	0.164468	0.0459576	0.830253	0.971137	0	0.354023	0.259273	1.7218	0.189461	0.745245	0	0.107097	0.11883	0.0965967	0.755953	0.9666	0	-0.239466	0.300652	0.489061	0.484346	0.932934	0
LINC01132	100506810	0.43392	-0.865138	2.45724	0.116984	0.469175	0	1.18297	-0.999424	9.14739	0.00249073	0.0417827	1	-0.201079	-0.734763	0.25921	0.610663	0.980658	0	-1.08257	-1.10393	6.7967	0.00913267	0.22147	0	0.233538	-0.6586	0.354536	0.551557	0.953498	0
TOMM20	9804	-0.089374	6.2874	1.7831	0.181769	0.582319	0	-0.120268	6.3132	1.69373	0.19311	0.654035	0	-0.0583508	6.2611	0.367908	0.544147	0.969962	0	0.0874666	6.32732	0.283153	0.594642	0.933222	0	0.0152859	6.2463	0.00730332	0.931896	0.997402	0
RBM34	23029	-0.00645642	4.50408	0.00867123	0.925809	0.986414	0	-0.0659	4.39681	0.463353	0.496061	0.886887	0	0.0526425	4.60444	0.291195	0.589456	0.974868	0	-0.143434	4.50435	0.823551	0.364144	0.863834	0	-0.273055	4.50382	2.36617	0.123991	0.616577	0
ARID4B	51742	0.0789698	4.48888	1.28331	0.257285	0.680045	0	0.051309	4.52149	0.290935	0.589622	0.918822	0	0.107345	4.45543	1.183	0.276747	0.845054	0	0.0879987	4.44284	0.310359	0.57746	0.928144	0	0.0478858	4.53364	0.0731148	0.786854	0.99088	0
GGPS1	9453	-0.034002	4.81342	0.257333	0.611958	0.904052	0	-0.0471427	4.72568	0.262365	0.6085	0.924826	0	-0.020878	4.89649	0.0470786	0.828227	0.997621	0	-0.153425	4.83191	0.934962	0.333577	0.843505	0	-0.189214	4.79464	1.17087	0.279222	0.828806	0
TBCE	6905	-0.0640556	3.7441	0.724365	0.394716	0.799439	0	-0.0571165	3.69955	0.293632	0.587902	0.918273	0	-0.0710207	3.78772	0.442777	0.505785	0.961324	0	-0.0938231	3.77378	0.313124	0.57577	0.928144	0	-0.0822851	3.71366	0.19511	0.658697	0.976243	0
B3GALNT2	148789	0.0490138	4.2093	0.463813	0.495847	0.855877	0	0.0938352	4.37489	0.931057	0.334588	0.796425	0	0.00203074	4.02124	0.000390004	0.984244	0.999603	0	0.307544	4.17961	3.68771	0.0548148	0.517357	0	0.404062	4.2385	5.09729	0.0239633	0.279301	0
LYST	1130	0.12433	5.4773	3.63276	0.0566528	0.296065	0	0.183572	5.51524	4.1655	0.0412551	0.299906	0	0.0647281	5.43827	0.474418	0.490962	0.959688	0	0.000825706	5.40114	2.74462e-05	0.99582	0.999346	0	0.147136	5.54976	0.72522	0.394437	0.893857	0
NID1	4811	0.172682	7.22788	6.16939	0.0129979	0.106612	0	0.133718	7.33683	1.94056	0.163608	0.61432	0	0.21183	7.10998	4.49711	0.0339523	0.312247	0	0.282851	7.13577	2.70847	0.0998168	0.634924	0	0.17824	7.3145	0.914097	0.33903	0.867761	0
GPR137B	7107	0.0501597	3.92681	0.454502	0.500205	0.857701	0	0.0272688	3.66563	0.0659886	0.79727	0.966456	0	0.0727467	4.14975	0.512334	0.47413	0.956138	0	-0.436168	3.88395	7.00867	0.00811158	0.210687	0	-0.536006	3.96869	8.78744	0.00303312	0.0784426	0
ERO1B	56605	0.0612722	3.5007	0.613424	0.433501	0.821555	0	0.105343	3.51918	0.941268	0.331952	0.794995	0	0.0159689	3.48189	0.0196183	0.888608	0.999603	0	-0.0114078	3.46768	0.00412958	0.948762	0.995721	0	0.0875561	3.53319	0.210715	0.646207	0.975252	0
LGALS8	3964	0.110116	6.4513	2.66235	0.102749	0.433501	0	-0.0139232	6.43581	0.022447	0.880904	0.981333	0	0.234408	6.46665	5.82292	0.0158187	0.18976	0	0.100061	6.39612	0.367043	0.544621	0.923135	0	-0.152019	6.50449	0.703941	0.401462	0.897925	0
HEATR1	55127	0.0349853	4.60705	0.260398	0.609847	0.903696	0	0.0521794	4.63796	0.313225	0.575708	0.915255	0	0.017401	4.57537	0.0316604	0.858775	0.999603	0	0.0442733	4.5888	0.078382	0.779502	0.970229	0	0.0824213	4.62513	0.218625	0.640089	0.971939	0
MTR	4548	-0.032873	5.48454	0.255403	0.613296	0.904633	0	-0.0268615	5.55903	0.0896653	0.764603	0.961838	0	-0.0390424	5.40586	0.172749	0.67768	0.987271	0	0.14837	5.49638	0.882892	0.347411	0.850923	0	0.159875	5.47258	0.861257	0.353387	0.876977	0
RYR2	6262	0.609335	1.17938	15.4807	8.33529e-05	0.00174982	1	1.14125	1.38109	32.2537	1.35298e-08	1.65254e-06	1	0.00599126	0.941778	0.00058986	0.980624	0.999603	0	-0.261308	0.748612	0.720226	0.39607	0.881673	0	0.961584	1.51272	12.5835	0.000389158	0.0187086	1
LINC01139	339535	-0.201221	0.859655	1.6799	0.194937	0.603519	0	-0.136428	0.824895	0.413912	0.519991	0.89704	0	-0.266017	0.894893	1.37383	0.241155	0.808949	0	-0.15578	0.940145	0.27336	0.601087	0.934875	0	0.0530194	0.772048	0.0284032	0.866164	0.994599	0
FMN2	56776	0.106938	-0.615269	0.211444	0.645638	0.916028	0	0.209966	-0.495037	0.524884	0.468766	0.877315	0	-0.0758977	-0.753589	0.0460757	0.830038	0.997774	0	0.512918	-0.702847	1.7742	0.182863	0.745757	0	0.215047	-0.531586	0.309906	0.577738	0.957958	0
GREM2	64388	0.425749	0.385573	5.2679	0.0217222	0.154864	0	0.584597	0.643784	6.252	0.0124053	0.132279	0	0.257718	0.0519142	0.803546	0.370035	0.902108	0	0.30303	0.0632751	0.762202	0.38264	0.87422	0	0.875096	0.649788	7.22223	0.00720061	0.137669	0
FH	2271	-0.109535	5.54454	2.82196	0.0929827	0.406445	0	-0.160835	5.51183	3.21055	0.0731648	0.418136	0	-0.0579366	5.57664	0.382438	0.536301	0.968186	0	-0.0138244	5.59085	0.00764127	0.930342	0.993117	0	-0.119339	5.49664	0.479841	0.488494	0.935138	0
KMO	8564	0.459974	0.417171	6.2187	0.0126408	0.104426	0	0.332964	-0.17161	1.52475	0.216902	0.683203	0	0.564124	0.857066	5.54698	0.0185126	0.210656	0	-0.939651	0.10305	7.26446	0.00703325	0.195752	0	-1.28816	0.68257	15.6488	7.62629e-05	0.00539277	-1
OPN3	23596	-0.0318852	2.94843	0.133397	0.714936	0.935029	0	-0.0487763	2.8586	0.155772	0.69308	0.945481	0	-0.0151182	3.03431	0.0147602	0.903302	0.999603	0	-0.116946	2.95411	0.337284	0.561401	0.925003	0	-0.240186	2.9427	1.32919	0.24895	0.801427	0
CHML	1122	-0.137669	2.57712	2.03736	0.153476	0.53796	0	-0.125971	2.61307	0.894379	0.344293	0.803886	0	-0.149957	2.53976	1.16464	0.280506	0.848544	0	0.068132	2.64017	0.103878	0.747225	0.964842	0	0.0866892	2.51036	0.153276	0.695425	0.982962	0
EXO1	9156	-0.0131262	-0.703673	0.00273107	0.958322	0.992914	0	0.197552	-1.01483	0.326015	0.568015	0.913957	0	-0.178296	-0.433058	0.289076	0.590813	0.975189	0	-0.785541	-0.702911	4.14851	0.0416712	0.459124	0	-0.582733	-0.704408	2.16537	0.141151	0.64892	0
MAP1LC3C	440738	0.446098	1.56723	12.0677	0.000513041	0.00817865	1	0.526372	1.43206	8.34519	0.00386709	0.0580457	0	0.366077	1.6931	4.22206	0.0399018	0.34186	0	-0.367463	1.35049	1.79243	0.180631	0.745757	0	-0.172351	1.75931	0.454739	0.500093	0.93969	0
LINC01347	731275	-0.21432	0.226972	1.32228	0.250183	0.673612	0	-0.231139	0.393587	0.968641	0.325019	0.789502	0	-0.202287	0.0319742	0.478796	0.488968	0.959052	0	0.480713	0.316439	2.06154	0.151057	0.718994	0	0.392207	0.129609	1.24972	0.263606	0.813367	0
CEP170	9859	0.00403221	3.40582	0.00257443	0.959534	0.992914	0	0.0517379	3.38008	0.217406	0.641024	0.934582	0	-0.0447703	3.43141	0.15091	0.697667	0.990401	0	-0.0873756	3.39851	0.233204	0.629158	0.942871	0	-0.0136712	3.41315	0.00496619	0.943819	0.997402	0
SDCCAG8	10806	-0.00327841	3.88965	0.00195799	0.964706	0.99376	0	-0.00524108	3.85241	0.00259142	0.9594	0.994975	0	-0.00139245	3.92622	0.000177237	0.989378	0.999603	0	-0.080219	3.89178	0.238753	0.625108	0.941211	0	-0.0658092	3.88752	0.130591	0.71782	0.9864	0
AKT3	10000	0.16639	5.30038	6.47202	0.0109586	0.0931324	0	0.235888	5.38762	6.90697	0.00858606	0.103247	0	0.0958513	5.20737	1.01862	0.312847	0.873882	0	0.0884556	5.19498	0.313176	0.575738	0.928144	0	0.262458	5.39879	2.31512	0.128122	0.62492	0
ZBTB18	10472	0.168178	4.03821	5.25483	0.0218859	0.155805	0	0.126087	4.11303	1.58518	0.208016	0.673104	0	0.212029	3.95891	4.1177	0.0424368	0.355222	0	0.209286	3.94253	1.65357	0.198474	0.763468	0	0.109787	4.12832	0.375534	0.540003	0.950061	0
ADSS	159	0.0191531	4.56793	0.0774867	0.780733	0.957662	0	0.0981445	4.58105	1.09021	0.296425	0.767631	0	-0.0609184	4.55465	0.388567	0.533053	0.96796	0	-0.0538006	4.55689	0.115831	0.733601	0.96244	0	0.107187	4.57892	0.367987	0.544104	0.951858	0
C1orf101	257044	0.0678912	0.379942	0.150758	0.697812	0.930917	0	0.27844	0.291974	1.39626	0.23735	0.704944	0	-0.138096	0.466432	0.288701	0.591054	0.975189	0	-0.383647	0.349379	1.3322	0.248413	0.800089	0	0.0307531	0.410704	0.00828289	0.927484	0.997402	0
DESI2	27351	0.112011	5.53565	2.94886	0.0859382	0.387339	0	0.0101048	5.53666	0.0126159	0.910569	0.986674	0	0.214082	5.53466	5.22107	0.0223148	0.240022	0	0.101371	5.47114	0.412522	0.520692	0.918647	0	-0.0886787	5.59748	0.262314	0.608535	0.965804	0
COX20	116228	-0.0489835	4.58053	0.506278	0.476755	0.845447	0	0.00789526	4.53392	0.006935	0.933632	0.989713	0	-0.106338	4.62594	1.18303	0.27674	0.845054	0	-0.139307	4.59939	0.775441	0.378539	0.873038	0	-0.0436112	4.56136	0.0607884	0.805254	0.993062	0
HNRNPU	3192	-0.0153553	7.39764	0.0484466	0.825789	0.967216	0	-0.0279861	7.45053	0.0847527	0.770957	0.963261	0	-0.00263672	7.3427	0.000688673	0.979064	0.999603	0	0.117427	7.40719	0.45861	0.498274	0.915467	0	0.0984842	7.38802	0.277769	0.598167	0.963438	0
LOC101928068	101928068	-0.144917	1.84506	1.47307	0.224862	0.644539	0	-0.0526054	1.82384	0.0997618	0.752116	0.959889	0	-0.238215	1.86657	1.97448	0.159973	0.69607	0	-0.15057	1.90748	0.392534	0.530971	0.921111	0	0.0851902	1.77916	0.112589	0.737215	0.987818	0
EFCAB2	84288	-0.04388	3.0751	0.269563	0.603625	0.900827	0	-0.111845	3.12638	0.924369	0.33633	0.797854	0	0.0266172	3.02137	0.0457755	0.830584	0.997846	0	0.166195	3.09353	0.718658	0.396584	0.881952	0	0.0478715	3.05631	0.0547042	0.815071	0.993899	0
SMYD3	64754	-0.0825877	2.65707	0.774608	0.378795	0.789148	0	-0.10577	2.61037	0.637458	0.424633	0.858167	0	-0.0591688	2.70311	0.196592	0.657486	0.983566	0	-0.0749614	2.69382	0.127632	0.7209	0.961384	0	-0.112301	2.61899	0.26523	0.606549	0.965137	0
TFB2M	64216	0.0427865	3.32538	0.284653	0.593668	0.897774	0	0.0731439	3.28194	0.41946	0.517206	0.895792	0	0.0122673	3.36806	0.0111409	0.915939	0.999603	0	-0.112625	3.30549	0.36844	0.543856	0.92303	0	-0.0603673	3.34513	0.094864	0.758082	0.988901	0
CNST	163882	-0.0276779	4.30465	0.151932	0.696696	0.930881	0	-0.0604942	4.35719	0.385026	0.534926	0.900468	0	0.00586844	4.24991	0.00351163	0.952746	0.999603	0	0.138985	4.31473	0.764389	0.381959	0.873698	0	0.0783729	4.29447	0.193044	0.660395	0.976243	0
SCCPDH	51097	0.00977078	5.95807	0.0217382	0.882786	0.976987	0	-0.121321	5.8684	1.77568	0.182681	0.642475	0	0.140542	6.04267	2.16705	0.140997	0.655693	0	-0.0151883	5.94417	0.00902355	0.924321	0.993089	0	-0.331935	5.97185	3.53313	0.0601542	0.452427	0
LINC01341	149134	0.413579	-0.328382	4.09701	0.0429592	0.246721	0	0.7418	-0.480654	6.93177	0.00846777	0.102076	0	0.109618	-0.184121	0.139219	0.709059	0.990401	0	-0.6614	-0.490993	3.12761	0.0769764	0.577952	0	-0.0252323	-0.177626	0.00474654	0.945073	0.997402	0
AHCTF1	25909	0.0104521	4.30016	0.0216106	0.883128	0.97722	0	0.00573283	4.33714	0.00344462	0.953198	0.993029	0	0.015529	4.26207	0.0244551	0.875733	0.999603	0	0.0933196	4.28719	0.343902	0.557585	0.924873	0	0.0596674	4.31307	0.112031	0.737844	0.987818	0
ZNF670	93474	0.0217796	1.52197	0.0285826	0.865746	0.974947	0	0.0707799	1.48118	0.156271	0.692614	0.945078	0	-0.0272406	1.5628	0.0221878	0.881589	0.999603	0	-0.137114	1.50828	0.269212	0.603861	0.935168	0	-0.0193181	1.53574	0.00522645	0.942368	0.997402	0
ZNF669	79862	-0.063557	1.18923	0.203458	0.651944	0.917728	0	0.102159	1.19965	0.282553	0.595033	0.920451	0	-0.238567	1.17868	1.32851	0.249071	0.815828	0	-0.107301	1.218	0.144262	0.70408	0.958957	0	0.192523	1.15939	0.445058	0.504691	0.940466	0
ZNF124	7678	0.0816468	1.1879	0.336765	0.561702	0.885955	0	0.141806	1.08827	0.509707	0.475266	0.878453	0	0.0222042	1.28425	0.0124684	0.911092	0.999603	0	-0.275811	1.16267	0.926846	0.335684	0.844031	0	-0.128255	1.21317	0.20219	0.652959	0.976243	0
ZNF496	84838	0.105292	4.24856	2.16859	0.140855	0.514298	0	0.173768	4.2922	3.13108	0.0768129	0.42838	0	0.0353251	4.20339	0.125339	0.723315	0.990401	0	0.0160729	4.19005	0.0101085	0.919915	0.993089	0	0.159331	4.30498	0.798084	0.371667	0.885596	0
NLRP3	114548	-0.0176051	2.44118	0.0299302	0.862649	0.97478	0	0.189751	2.48009	1.82041	0.177264	0.634389	0	-0.228662	2.40063	2.47609	0.115589	0.599611	0	-0.187366	2.43466	0.735958	0.390959	0.878573	0	0.355791	2.44774	2.52321	0.112182	0.594151	0
GCSAML	148823	-0.413601	0.811233	6.86533	0.00878838	0.078432	0	-0.410792	0.809851	3.73947	0.0531412	0.34751	0	-0.416456	0.812909	3.1423	0.0762864	0.485432	0	-0.00948029	0.979706	0.00102465	0.974464	0.997936	0	0.021342	0.616797	0.00432861	0.947543	0.997867	0
TRIM58	25893	-0.0756726	0.928098	0.244324	0.6211	0.906267	0	-0.09185	0.836417	0.192201	0.661091	0.939759	0	-0.0593423	1.01675	0.0709438	0.789968	0.995585	0	-0.135305	0.953605	0.207943	0.648384	0.948476	0	-0.205627	0.901517	0.454787	0.50007	0.93969	0
SH3BP5L	80851	-0.0221938	4.22269	0.095505	0.757292	0.948637	0	-0.0653932	4.29341	0.442627	0.505857	0.890219	0	0.0222435	4.14798	0.0486962	0.825348	0.997092	0	0.184479	4.23467	1.33643	0.247665	0.799197	0	0.109291	4.21058	0.374087	0.540785	0.950781	0
ZNF672	79894	0.0076368	3.31402	0.0090083	0.924385	0.985988	0	0.00567999	3.33942	0.00257464	0.959532	0.994975	0	0.00971692	3.2879	0.00674933	0.934524	0.999603	0	0.0583978	3.30707	0.0991757	0.752821	0.966139	0	0.0452601	3.32098	0.0529579	0.817994	0.993899	0
ZNF692	55657	-0.122737	3.2571	2.25675	0.133033	0.501683	0	-0.0478905	3.27326	0.177078	0.673897	0.942704	0	-0.199814	3.24066	2.76415	0.0963978	0.54335	0	-0.0316457	3.30438	0.0291124	0.86452	0.987388	0	0.105741	3.20796	0.279488	0.597037	0.962729	0
PGBD2	267002	0.236395	1.36498	3.07575	0.0794679	0.368978	0	0.35085	1.35095	3.58405	0.0583368	0.365371	0	0.119857	1.37949	0.382369	0.536338	0.968186	0	-0.165413	1.2443	0.346063	0.55635	0.92486	0	0.093755	1.478	0.120108	0.728917	0.987434	0
SH3YL1	26751	-0.0068402	4.15522	0.00897259	0.924534	0.985988	0	-0.0460128	4.12936	0.212318	0.644957	0.935903	0	0.0327505	4.18081	0.107124	0.743442	0.991522	0	-0.0158864	4.15695	0.00983666	0.920995	0.993089	0	-0.0864172	4.15349	0.233034	0.629284	0.969081	0
ACP1	52	-0.0211449	5.46353	0.105756	0.745028	0.944484	0	-0.0455482	5.33233	0.262156	0.608643	0.924826	0	0.00312809	5.58416	0.00112092	0.973292	0.999603	0	-0.221269	5.47231	1.96363	0.161126	0.732615	0	-0.283786	5.45468	2.70879	0.0997964	0.566394	0
FAM150B	285016	0.750031	-0.0344644	14.3834	0.000149115	0.00286948	1	0.756676	-0.0855074	8.26881	0.00403318	0.0597259	0	0.743009	0.0181394	6.3241	0.0119108	0.156055	0	-0.132258	-0.390766	0.130605	0.717806	0.961198	0	-0.12049	0.25888	0.122101	0.726767	0.987385	0
TMEM18	129787	-0.115301	4.41515	2.70343	0.100133	0.42672	0	-0.0944742	4.3437	0.93503	0.333559	0.796059	0	-0.136142	4.48366	1.92202	0.165634	0.705854	0	-0.150817	4.46831	0.911372	0.339751	0.846579	0	-0.128921	4.35977	0.523889	0.469187	0.925849	0
LOC101060391	101060391	-0.290437	0.350721	2.60648	0.106428	0.442049	0	-0.331574	0.425445	2.01868	0.155374	0.596744	0	-0.248606	0.26847	0.830302	0.362185	0.899922	0	0.265474	0.446465	0.662858	0.415553	0.889296	0	0.0832655	0.24608	0.058398	0.809046	0.993899	0
SNTG2	54221	-0.203553	1.11534	1.99044	0.158294	0.54698	0	-0.179619	1.20623	0.864089	0.352597	0.812067	0	-0.230827	1.01586	1.12173	0.289545	0.857336	0	0.208155	1.20473	0.538342	0.463121	0.904873	0	0.224612	1.0181	0.569423	0.450488	0.918487	0
TPO	7066	0.0341146	3.1485	0.162577	0.686795	0.927236	0	0.115465	3.22673	0.982994	0.321461	0.788357	0	-0.0490452	3.06515	0.153884	0.694851	0.990401	0	0.0456832	3.10747	0.0547877	0.814932	0.974949	0	0.282612	3.18861	1.98273	0.159103	0.682945	0
PXDN	7837	-0.126952	7.61521	3.23367	0.0721388	0.346599	0	-0.258205	7.75953	7.03823	0.0079788	0.0981837	0	0.00620689	7.45477	0.00374976	0.951172	0.999603	0	0.42137	7.6831	5.77516	0.0162542	0.304463	0	0.178123	7.54395	0.899663	0.342872	0.87128	0
TSSC1	7260	0.024277	3.14048	0.0848775	0.770793	0.954626	0	-0.0785607	3.02279	0.438249	0.507969	0.890879	0	0.125728	3.25088	1.1127	0.291497	0.859423	0	-0.12512	3.13099	0.415102	0.519391	0.918647	0	-0.337406	3.14997	2.78815	0.0949635	0.552763	0
TRAPPC12	51112	-0.0706738	4.56767	1.05286	0.304849	0.728219	0	-0.140385	4.56935	2.21816	0.136396	0.56544	0	-8.03277e-06	4.566	4.06159e-09	0.999949	1	0	0.0721431	4.60081	0.208001	0.648339	0.948476	0	-0.0682149	4.53367	0.14839	0.700079	0.983589	0
ADI1	55256	-0.014718	6.44909	0.0475016	0.827469	0.968088	0	-0.0861959	6.34302	0.863151	0.352858	0.812506	0	0.0564633	6.54806	0.335382	0.562507	0.970917	0	-0.138005	6.45152	0.692684	0.405253	0.886766	0	-0.273	6.44666	2.27996	0.131055	0.631552	0
RNASEH1	246243	-0.102665	3.45224	1.68256	0.194585	0.602927	0	-0.181171	3.54787	2.79428	0.0946013	0.475387	0	-0.0190692	3.34918	0.0261873	0.871444	0.999603	0	0.265506	3.50862	2.28399	0.130715	0.687286	0	0.135987	3.39323	0.488536	0.484581	0.933111	0
RNASEH1-AS1	100506054	0.0554901	1.89698	0.224059	0.635964	0.912605	0	0.0978025	1.70144	0.331174	0.564968	0.912034	0	0.0144399	2.07523	0.00815931	0.928026	0.999603	0	-0.436574	1.85727	3.1964	0.0738004	0.571455	0	-0.354663	1.93611	2.06312	0.150901	0.668067	0
RPS7	6201	-0.0263374	4.19501	0.132302	0.716057	0.935495	0	-0.0105228	3.9327	0.0105259	0.918284	0.987879	0	-0.0417427	4.41858	0.17766	0.673392	0.987271	0	-0.491523	4.21241	9.41064	0.00215729	0.102573	0	-0.485339	4.17732	7.31522	0.00683729	0.133309	0
COLEC11	78989	0.114758	0.939943	0.569575	0.450428	0.832216	0	-0.0375093	0.906581	0.0322013	0.857587	0.975827	0	0.26784	0.973805	1.45536	0.22767	0.793444	0	0.148182	0.88046	0.242251	0.622585	0.940766	0	-0.250753	0.998024	0.705545	0.400927	0.897228	0
CMPK2	129607	0.257849	2.94662	8.65126	0.00326834	0.0364825	1	0.230771	2.86255	3.44873	0.0633004	0.38388	0	0.28462	3.02709	5.18642	0.0227641	0.242765	0	-0.14485	2.80952	0.495052	0.481683	0.913596	0	-0.182623	3.07253	0.800924	0.370817	0.885596	0
RSAD2	91543	0.310462	3.54141	15.6237	7.72786e-05	0.00164568	1	0.219307	3.46209	3.90085	0.0482618	0.327747	0	0.400637	3.61725	12.8693	0.000334016	0.0107547	1	-0.0701798	3.36868	0.148115	0.700344	0.958027	0	-0.223537	3.69623	1.4342	0.23108	0.782571	0
RNF144A	9781	0.168807	4.5432	5.89302	0.0152011	0.119562	0	0.12712	4.61258	1.8329	0.175785	0.631332	0	0.212015	4.47012	4.56647	0.0326037	0.305161	0	0.222368	4.44067	1.98039	0.159349	0.73024	0	0.0760746	4.63923	0.186531	0.665819	0.978513	0
ID2-AS1	100506299	-0.130977	0.300108	0.54546	0.460179	0.837719	0	-0.13728	0.240702	0.33311	0.563834	0.911209	0	-0.12581	0.359849	0.228548	0.632602	0.981458	0	-0.0953024	0.346088	0.0822782	0.774234	0.970229	0	-0.130289	0.251539	0.142732	0.70558	0.984405	0
ID2	3398	0.0257686	5.21438	0.156139	0.692736	0.929287	0	0.00897314	5.13841	0.0100404	0.920184	0.988075	0	0.0426671	5.28684	0.202686	0.652561	0.983242	0	-0.107362	5.18327	0.460985	0.497164	0.915017	0	-0.188676	5.24489	1.19349	0.274627	0.823937	0
KIDINS220	57498	0.00395618	5.82177	0.00361394	0.952063	0.992071	0	-0.0128767	5.87973	0.0200629	0.887362	0.98208	0	0.0209006	5.76132	0.0495161	0.823908	0.997092	0	0.143023	5.81394	0.811105	0.367794	0.86605	0	0.0953431	5.82958	0.296231	0.586255	0.958754	0
MBOAT2	129642	-0.0387317	3.19559	0.218256	0.640372	0.913127	0	0.0601391	3.27138	0.278616	0.59761	0.922648	0	-0.142172	3.11475	1.33053	0.24871	0.815741	0	0.0444209	3.22516	0.0549502	0.814663	0.974949	0	0.281348	3.16525	1.94769	0.162836	0.690746	0
ASAP2	8853	-0.109523	5.72048	2.79473	0.0945747	0.410852	0	-0.105655	5.77212	1.36755	0.242233	0.709542	0	-0.113486	5.66685	1.47081	0.225218	0.789389	0	0.102538	5.77289	0.417623	0.518125	0.918647	0	0.109553	5.66602	0.397501	0.528383	0.945739	0
ITGB1BP1	9270	-0.268219	7.6493	14.4041	0.00014748	0.00284613	-1	-0.347141	7.55232	12.7726	0.000351727	0.00977099	-1	-0.189512	7.74024	3.45556	0.0630393	0.443647	0	-0.120965	7.76765	0.475079	0.49066	0.913596	0	-0.267875	7.52032	2.03496	0.153718	0.671734	0
CPSF3	51692	-0.0407586	4.57155	0.350475	0.553844	0.883652	0	-0.112385	4.48318	1.385	0.239252	0.706897	0	0.0308424	4.65522	0.100019	0.751807	0.993185	0	-0.0990305	4.58822	0.392068	0.531214	0.921111	0	-0.247559	4.55463	1.95607	0.161935	0.689095	0
IAH1	285148	-0.154295	5.12385	5.60752	0.0178836	0.134899	0	-0.179289	4.98942	3.94683	0.0469597	0.323488	0	-0.129506	5.24734	1.8741	0.171006	0.715955	0	-0.220837	5.1951	1.94919	0.162674	0.732615	0	-0.300542	5.04874	3.01103	0.0826998	0.514836	0
ADAM17	6868	0.0291621	4.63393	0.181873	0.669768	0.924327	0	0.0506232	4.62222	0.293427	0.588033	0.918273	0	0.00738539	4.64562	0.00571797	0.939724	0.999603	0	-0.0373967	4.61232	0.0559067	0.813087	0.974949	0	-0.00840388	4.65528	0.00228067	0.96191	0.997867	0
YWHAQ	10971	-0.0938287	6.61699	1.91188	0.166755	0.56038	0	-0.0522716	6.64325	0.311197	0.576946	0.91593	0	-0.135476	6.59022	1.93008	0.16475	0.703913	0	0.0177783	6.66245	0.0111783	0.915798	0.993089	0	0.0910066	6.57002	0.251146	0.616269	0.967668	0
TAF1B	9014	-0.0211039	3.20312	0.0659359	0.797349	0.962454	0	0.0302864	3.14407	0.0683375	0.793773	0.966456	0	-0.072561	3.26043	0.370354	0.542811	0.969568	0	-0.176801	3.21821	0.867471	0.351656	0.852513	0	-0.0523773	3.18779	0.0681503	0.794049	0.991572	0
GRHL1	29841	-0.0656051	2.32863	0.37155	0.54216	0.877996	0	-0.0879286	2.34093	0.354321	0.551677	0.906708	0	-0.043104	2.31608	0.0780956	0.779895	0.995585	0	-0.0232093	2.46715	0.0113628	0.915109	0.993089	0	0.0866723	2.17528	0.135665	0.712629	0.986248	0
LOC101929882	101929882	-0.27034	-0.0211658	1.99416	0.157907	0.546151	0	0.0796305	0.0221181	0.101468	0.750074	0.959514	0	-0.67126	-0.0674334	5.27324	0.0216556	0.23464	0	-0.162029	0.0710942	0.219493	0.639426	0.945785	0	0.488782	-0.121523	1.79882	0.179855	0.718927	0
KLF11	8462	0.0393009	5.67361	0.361531	0.547657	0.879873	0	-0.0056972	5.74848	0.00398806	0.949646	0.992421	0	0.0850542	5.59451	0.826174	0.363381	0.899991	0	0.196036	5.65332	1.53194	0.215821	0.774727	0	0.11464	5.69363	0.434103	0.509982	0.941394	0
CYS1	192668	-0.170129	2.98039	3.8361	0.0501599	0.273447	0	-0.0708869	3.02648	0.356805	0.550286	0.906708	0	-0.27404	2.93219	4.58994	0.0321601	0.301966	0	-0.00105829	3.05487	2.85378e-05	0.995738	0.999346	0	0.206029	2.90149	0.967398	0.32533	0.861779	0
RRM2	6241	-0.200621	0.386826	1.07726	0.299312	0.723893	0	-0.272592	0.219945	1.01746	0.313122	0.781825	0	-0.149064	0.545142	0.298147	0.585047	0.974533	0	-0.0253264	0.540827	0.00624909	0.936992	0.994619	0	-0.828786	0.20903	5.64254	0.0175298	0.239998	0
HPCAL1	3241	0.0689384	4.08999	0.892455	0.344813	0.763548	0	0.0335503	4.04879	0.110549	0.73952	0.956676	0	0.104948	4.13038	1.06739	0.301537	0.866164	0	-0.0199711	4.04206	0.0153767	0.901313	0.992139	0	-0.140101	4.13659	0.611823	0.434102	0.912799	0
ODC1	4953	0.238229	5.47446	13.3256	0.000261804	0.00462824	1	0.130652	5.36759	2.1416	0.143352	0.57961	0	0.345857	5.57424	13.5803	0.000228567	0.0077123	1	-0.100708	5.35482	0.407801	0.523088	0.918647	0	-0.298125	5.5851	2.96313	0.0851827	0.520643	0
NOL10	79954	-0.0181655	4.13342	0.0629901	0.801831	0.962812	0	-0.0600115	4.08428	0.357466	0.549917	0.906708	0	0.0239317	4.18126	0.0572283	0.810932	0.996936	0	-0.0495939	4.14213	0.0957364	0.757007	0.9666	0	-0.144709	4.12464	0.652419	0.419249	0.906391	0
ATP6V1C2	245973	-0.155366	1.73686	1.47379	0.224749	0.644539	0	-0.299096	1.84875	2.97636	0.0844889	0.450943	0	-0.00942995	1.61204	0.00233497	0.96146	0.999603	0	0.421023	1.93513	3.076	0.0794558	0.588811	0	0.00311763	1.50422	0.000133881	0.990768	0.999164	0
PDIA6	10130	0.00696804	6.90647	0.0102661	0.919295	0.985017	0	-0.0173022	6.85502	0.0336372	0.854481	0.975631	0	0.0314007	6.95621	0.0999046	0.751944	0.993185	0	-0.0697615	6.89721	0.167813	0.682062	0.955314	0	-0.132383	6.91568	0.518536	0.471467	0.927187	0
PQLC3	130814	-0.131634	5.67471	4.05684	0.0439927	0.25074	0	-0.0997355	5.59497	1.23085	0.267242	0.738029	0	-0.163484	5.75048	3.04201	0.0811354	0.499833	0	-0.182991	5.73597	1.33089	0.248647	0.800089	0	-0.125843	5.61063	0.527246	0.467767	0.924586	0
ROCK2	9475	-0.0697557	5.99102	1.11143	0.291771	0.716969	0	-0.120317	6.05164	1.73426	0.187868	0.650691	0	-0.0184668	5.92765	0.037915	0.845614	0.999603	0	0.177705	6.02217	1.22036	0.26929	0.808404	0	0.0689832	5.95915	0.153113	0.695578	0.982975	0
E2F6	1876	0.0200182	2.44412	0.0401503	0.841187	0.969906	0	-0.0174475	2.45087	0.0157856	0.900016	0.984737	0	0.0584305	2.43731	0.168948	0.681048	0.987922	0	0.0473318	2.43423	0.0469872	0.828391	0.977703	0	-0.0171876	2.45406	0.00592342	0.938652	0.997402	0
GREB1	9687	0.251638	0.34991	1.90695	0.167302	0.561436	0	0.45854	0.30242	3.66893	0.0554356	0.355446	0	0.021148	0.397368	0.00578764	0.939358	0.999603	0	-0.213594	0.210734	0.393255	0.530593	0.921111	0	0.0696981	0.47791	0.0435779	0.834641	0.993899	0
LPIN1	23175	-0.0827517	5.43511	1.60734	0.204866	0.617774	0	-0.199263	5.59007	4.90328	0.0268057	0.224993	0	0.0367155	5.26108	0.150379	0.698174	0.990401	0	0.460669	5.4779	8.48087	0.003589	0.139217	0	0.192887	5.39095	1.25117	0.263328	0.8133	0
TRIB2	28951	0.22444	5.12107	11.841	0.000579417	0.00896671	1	0.227752	5.17027	6.46861	0.0109796	0.122237	0	0.220919	5.07003	5.35172	0.0207018	0.227452	0	0.107375	4.99786	0.458515	0.498319	0.915467	0	0.0956388	5.23479	0.306893	0.579593	0.958528	0
FAM84A	151354	-0.539973	-0.0813025	7.03525	0.00799206	0.0726859	0	-0.202954	-0.0847852	0.578682	0.446829	0.867328	0	-0.922885	-0.077294	8.86631	0.00290481	0.0534623	0	-0.280001	0.17698	0.667052	0.414081	0.889296	0	0.454251	-0.397441	1.43179	0.231472	0.78326	0
NBAS	51594	-0.00926825	4.8221	0.0191492	0.88994	0.979258	0	-0.136103	4.83768	2.25096	0.133532	0.559532	0	0.119201	4.8063	1.51954	0.217689	0.78164	0	0.162058	4.82707	1.04337	0.307038	0.830486	0	-0.0989835	4.8171	0.321376	0.570782	0.956399	0
DDX1	1653	-0.107589	6.50538	2.53265	0.111513	0.455388	0	-0.137569	6.46946	2.18924	0.138978	0.570755	0	-0.0774339	6.54047	0.629891	0.427395	0.934978	0	-0.0370937	6.55406	0.049372	0.82416	0.976262	0	-0.107072	6.45496	0.350902	0.553603	0.953589	0
MYCN	4613	0.873859	-0.127076	18.5228	1.67886e-05	0.000448677	1	1.04891	-0.0736775	15.1633	9.86037e-05	0.00367069	1	0.680069	-0.184691	5.00409	0.0252875	0.260799	0	-0.0092367	-0.537285	0.000620007	0.980135	0.998135	0	0.258115	0.198251	0.551704	0.457622	0.918933	0
FAM49A	81553	-0.00575709	4.56847	0.00696767	0.933476	0.987555	0	-0.0263381	4.58905	0.0785922	0.779214	0.96419	0	0.01535	4.54752	0.0244058	0.875857	0.999603	0	0.0569826	4.57092	0.129866	0.718571	0.961384	0	0.0273186	4.56602	0.0238713	0.877213	0.994672	0
SMC6	79677	0.0382383	4.0613	0.274271	0.600481	0.898909	0	0.0843692	4.02857	0.694117	0.404768	0.848399	0	-0.00806994	4.09352	0.00631444	0.936664	0.999603	0	-0.116334	4.03931	0.521493	0.470206	0.907312	0	-0.013855	4.08305	0.00596958	0.938414	0.997402	0
GEN1	348654	0.099715	2.61946	1.099	0.294486	0.719611	0	0.0621779	2.5313	0.208662	0.647818	0.937075	0	0.137171	2.70403	1.05451	0.304472	0.868042	0	-0.126315	2.5692	0.349097	0.554625	0.924642	0	-0.221407	2.66852	1.04669	0.306272	0.853069	0
KCNS3	3790	-0.168775	1.8633	2.05765	0.151443	0.534555	0	-0.0772651	1.73784	0.210278	0.64655	0.936524	0	-0.25827	1.9817	2.5399	0.111002	0.587362	0	-0.355515	1.94303	2.21165	0.136972	0.699002	0	-0.130851	1.77781	0.264314	0.607172	0.965209	0
LINC01376	400945	-0.204405	-0.347088	1.0165	0.31335	0.733272	0	-0.347185	-0.357183	1.67947	0.194995	0.656	0	-0.0568077	-0.336181	0.0352567	0.851059	0.999603	0	0.153165	-0.267342	0.180081	0.671303	0.954143	0	-0.160061	-0.433966	0.176394	0.67449	0.979272	0
OSR1	9943	-0.485873	3.57064	38.4245	5.69132e-10	4.29143e-08	-1	-0.286644	3.56134	6.96724	0.00830153	0.100978	0	-0.693017	3.58004	37.1363	1.10153e-09	1.84995e-07	-1	-0.177923	3.77272	1.12505	0.288834	0.820595	0	0.199853	3.33406	1.03363	0.309307	0.85572	0
TTC32	130502	-0.0211692	1.831	0.0317214	0.85864	0.973962	0	0.0619385	1.77441	0.137231	0.711049	0.95114	0	-0.10389	1.88717	0.390163	0.532214	0.96796	0	-0.203076	1.85489	0.69445	0.404655	0.886498	0	-0.0305933	1.80638	0.0146089	0.903796	0.997402	0
WDR35	57539	-0.0400465	3.54804	0.267512	0.605006	0.901167	0	-0.0580804	3.60223	0.294576	0.587303	0.918201	0	-0.0213931	3.49131	0.0356533	0.850233	0.999603	0	0.127003	3.56631	0.533641	0.46508	0.906072	0	0.0991853	3.52944	0.270151	0.603231	0.964924	0
MATN3	4148	-0.128218	0.16159	0.467727	0.494035	0.855859	0	-0.0917287	0.2996	0.143067	0.70525	0.949056	0	-0.172122	0.00221995	0.357056	0.550146	0.970824	0	0.349248	0.227984	1.0516	0.305139	0.830486	0	0.354724	0.0903959	1.00725	0.315563	0.857765	0
LAPTM4A	9741	-0.0472488	8.30072	0.436134	0.508994	0.862762	0	-0.00850521	8.24474	0.00746781	0.931135	0.989423	0	-0.0859931	8.35463	0.69493	0.404492	0.923113	0	-0.147816	8.32312	0.693966	0.404819	0.886566	0	-0.0708338	8.27797	0.137992	0.710286	0.985848	0
SDC1	6382	-0.818884	2.03327	30.6317	3.1196e-08	1.77325e-06	-1	-1.01558	1.6985	22.9926	1.62629e-06	0.000120174	-1	-0.615366	2.31811	8.90736	0.00284024	0.0525355	0	-0.745482	2.80507	12.852	0.00033712	0.0283085	-1	-0.170894	0.31482	0.250013	0.617066	0.967668	0
PUM2	23369	0.015686	6.11887	0.055663	0.813487	0.964502	0	-0.0285354	6.18099	0.0964688	0.756109	0.960728	0	0.0603046	6.05387	0.399881	0.527151	0.966587	0	0.179378	6.10485	1.22853	0.267694	0.807681	0	0.0767307	6.13277	0.186117	0.666168	0.978755	0
RHOB	388	-0.0970933	7.81406	1.87755	0.170613	0.567212	0	0.00212492	8.00294	0.000468824	0.982725	0.997416	0	-0.196407	7.59654	3.76154	0.0524441	0.397677	0	0.306238	7.84907	3.03042	0.0817169	0.592368	0	0.513205	7.77817	7.35985	0.00666965	0.131142	0
HS1BP3	64342	-0.0284239	4.00549	0.150214	0.698331	0.930917	0	-0.00404655	4.03002	0.00160546	0.968039	0.996049	0	-0.0533513	3.9804	0.265596	0.606302	0.980092	0	0.0353889	4.0119	0.048119	0.826369	0.976487	0	0.0660546	3.99902	0.134956	0.713348	0.986328	0
GDF7	151449	0.151613	-0.189162	0.509218	0.475478	0.845003	0	0.356231	-0.162419	1.66132	0.197425	0.658135	0	-0.0594794	-0.217109	0.0336256	0.854506	0.999603	0	-0.320608	-0.357284	0.770373	0.380102	0.873491	0	0.469358	-0.0367298	1.70495	0.191642	0.734235	0
LDAH	60526	-0.0125616	3.88314	0.0285611	0.865796	0.974947	0	-0.0866438	3.90035	0.712156	0.398729	0.84388	0	0.0629044	3.86567	0.355399	0.551073	0.970917	0	0.112355	3.88882	0.467531	0.494125	0.914091	0	-0.0402137	3.87742	0.0486486	0.825432	0.993899	0
APOB	338	0.269158	2.54953	6.16075	0.0130616	0.106828	0	0.00851306	2.77116	0.00375961	0.951108	0.992784	0	0.587524	2.28834	12.0223	0.000525682	0.0152634	1	0.94537	2.24577	17.2782	3.22867e-05	0.00524357	1	0.224138	2.80239	1.11292	0.291448	0.836701	0
KLHL29	114818	0.161057	4.56153	5.40303	0.0201019	0.146564	0	0.0877142	4.65856	0.883033	0.347372	0.807807	0	0.236993	4.45702	5.7497	0.0164915	0.195138	0	0.27477	4.48466	3.02021	0.082233	0.594871	0	0.13795	4.63462	0.613198	0.433586	0.912639	0
ATAD2B	54454	0.0402995	3.10811	0.230681	0.631019	0.910015	0	0.0487202	3.10775	0.174582	0.676072	0.943411	0	0.0315616	3.10855	0.0662902	0.796817	0.995585	0	-0.0139808	3.09089	0.00508282	0.943164	0.995018	0	0.0151058	3.12526	0.00556015	0.94056	0.997402	0
UBXN2A	165324	-0.161561	3.56568	4.36743	0.0366321	0.223114	0	-0.234546	3.59111	4.7729	0.028911	0.236291	0	-0.0868386	3.53965	0.598284	0.439233	0.942545	0	0.116824	3.64589	0.464173	0.49568	0.914648	0	-0.017663	3.48034	0.00846356	0.9267	0.997402	0
WDCP	80304	0.142663	2.7338	2.40968	0.120587	0.476967	0	0.0502003	2.77137	0.157897	0.6911	0.944557	0	0.238771	2.69485	3.17839	0.0746182	0.478638	0	0.178963	2.65999	0.720064	0.396123	0.881673	0	-0.00779067	2.80462	0.00134845	0.970707	0.997867	0
FKBP1B	2281	-0.0597548	1.18541	0.177253	0.673744	0.924574	0	0.259796	1.00012	1.62418	0.20251	0.665236	0	-0.363232	1.35596	3.4251	0.0642125	0.447218	0	-0.68846	1.21153	5.837	0.0156926	0.300804	0	-0.0577799	1.15844	0.0399947	0.841491	0.993899	0
SF3B6	51639	-0.015227	5.25833	0.0546383	0.81518	0.964636	0	-0.0143968	5.05621	0.0257021	0.87263	0.979432	0	-0.0161124	5.43628	0.0293184	0.864046	0.999603	0	-0.368007	5.26251	5.41404	0.0199754	0.33577	0	-0.394252	5.25413	5.19699	0.022626	0.272083	0
FAM228B	375190	-0.0915627	3.62291	1.42202	0.233071	0.655677	0	-0.125499	3.50942	1.33077	0.248669	0.717248	0	-0.0577898	3.7292	0.284473	0.593784	0.975946	0	-0.163346	3.65548	0.909749	0.340181	0.846579	0	-0.282412	3.58938	2.21911	0.136312	0.641842	0
TP53I3	9540	-0.0253017	4.16638	0.121611	0.727294	0.939317	0	0.0307111	3.98995	0.0910327	0.762868	0.961838	0	-0.0804324	4.32483	0.654281	0.418586	0.933075	0	-0.370591	4.16567	5.34235	0.0208134	0.341021	0	-0.303372	4.16711	2.86931	0.0902836	0.538963	0
PFN4	375189	-0.153386	-0.0930438	0.633966	0.425904	0.816362	0	0.039607	-0.115709	0.0236463	0.877788	0.980651	0	-0.353632	-0.0692597	1.50692	0.21961	0.784392	0	-0.224153	-0.0386923	0.409282	0.522334	0.918647	0	0.179191	-0.151029	0.240629	0.623752	0.968531	0
[truncated: 13,188 more rows]
