# Supplementary material for: Multi‐omics characterization of lymphedema‐induced adipose tissue resulting from breast cancer‐related surgery
Source: FASEB J. 2024 Oct 12;38(20):e70097. doi: 10.1096/fj.202400498RR (PMC11580717; doi:10.1096/fj.202400498RR)
Supplement: Supplementary file 3 — Table S3. [file FSB2-38-e70097-s001.xlsx]

## Sheet: Sheet1
Supplemental data table 3. List of differentially regulated genes - related to Figure 3.
LE_unique	Obesity_Unique	Common genes
CLMP	RAB2A	AACS
KCNMA1	CD44	IGF1
BBOX1	SAMD4A	EPB41L4B
KLHL13	FAM153A	FAM134B
APOL2	BTG2	CACNA2D1
AHDC1	APBB2	GDA
CSPG4	TACC2	LEP
AHSA2	ECHS1	PALLD
ANGPTL5	ABCB7	VGLL3
FRAS1	ANKRD36B	CCL19
PPP1R14A	SNHG16	STK17A
LINC01279	STOX1	CHST15
GJD3	U2SURP	SAMSN1
HMGCS2	NCF4	SLC6A6
GNAL	ADAM12	NIPSNAP3B
CPXM2	IRAK1	HLA-DRA
GPSM2	MTHFD2L	FYB
REEP6	TMSB10	BACE2
ERG	ITPK1	CD300A
TMCC3	NAALAD2	CD53
MSH3	GAS5	FCGBP
NOSTRIN	FAM214A	HLF
WSCD1	NT5DC1	GIPR
MIR4435-2HG	RBM15	IRX3
LRRN2	ADCY7	NMNAT2
FADS1	CT476828.9	HCK
DMC1	GDF15	IFI16
PCAT19	MMP7	CSTA
HSD11B2	MITF	SFRP2
CMPK2	WISP2	PPP1R1B
MAP1LC3C	RDH10	CAPN6
TIGAR	LILRB2	VMP1
A2M	HOXD11	TP53I13
CNN1	ZEB1	SOX9
KRT1	PAPOLA	SVEP1
TLR1	AL162458.1	CPVL
ELANE	PDLIM2	PDGFD
TEK	PIR	ARHGEF26
TRPM6	PPCS	SELP
CPNE5	SYNGAP1	LGR5
GRK5	PTCD3	SPP1
ALDOC	PCYT2	PLAC9
NECTIN2	TSC22D1	FDFT1
IPW	AC004074.3	CCND1
SEL1L3	LHFPL2	SULF2
GDPD5	RHOT1	MGP
ALDH3A2	BLOC1S2	LGALS12
LTBP4	RABGGTA	SIK2
TSPAN13	RP11-798G7.6	RAMP3
DYSF	TMEM19	PROS1
SERPINB9	HCST	CDH11
MS4A2	C5AR1	TIMP1
A2ML1	NASP	MAGI1
GIMAP1	GRPEL1	GYG2
ISM1	SLCO2B1	ST6GALNAC3
APOE	TENM4	CPZ
TNNT3	TERF2IP	HLA-DQA1
FBXO31	CPNE4	SMOC2
ALDH2	KPNA2	CD14
C3	GTPBP1	ARHGDIB
NRARP	ATL2	GPC4
KIAA1211L	PDIA3	HMOX1
PLEKHG4	MACROD1	CITED2
EPB42	MANEA	CECR1
SLC6A15	FAM63B	MKNK2
SLCO2A1	ZNF529	F13A1
B3GNT7	C16orf45	NAMPT
GDF10	FTH1P5	SDSL
BTN3A1	GHR	CA4
DNM1	FAM98A	PDLIM1
RARRES3	RAD23B	MS4A4A
LLGL2	KIAA2018	PTPRF
FNDC1	RING1	EGFR
PCBP4	WDR59	BOK
PCDH7	NPC2	CSGALNACT1
KL	LAIR1	TPSB2
KIAA1324	SSU72	MCOLN3
QPRT	EVI2A	HLA-DPB1
SEC14L1	MAOA	ENPEP
TRIM29	MSH6	CD74
ID1	AGAP7	CPA3
FCN1	EMP2	RAI2
GPD1	ING5	FAM184A
C1orf168	RP5-1085F17.3	DMRT2
CARD8	GRB2	FUCA1
BCAM	EIF1	HTRA1
C14orf132	PRY	PDE10A
PTRF	RP11-69H14.6	RHOQ
CRHBP	RNF217	MESP1
TDRD5	RPL23AP2	NABP1
THRB	UBR3	PLIN5
ASS1	LAMP3	ODC1
CFAP221	UGT1A10	TMEM14B
SPX	PLXNA1	CA3
CDC42EP3	SORT1	CD209
TSPAN7	PMM1	SLC7A7
TACR1	BCHE	ADAP2
PAQR8	SETDB1	CLIP3
GMFG	KIR2DL4	LOX
SMAD9	GCLM	SULF1
RASIP1	PPM1A	SPSB1
MYO5C	STARD13	LINC00968
LIF	BCL2	ACACB
ACTC1	TNFRSF10A	ADM
KIAA0355	SCP2	FCGR1A
SDC2	PTP4A2	CAV2
CNTFR	ALCAM	FCER1G
CACNB1	FAM162B	SLC24A3
EZR	PXDN	IGFBP3
TMEM14C	RP13-258O15.1	C1QA
SLC38A4	C9orf16	CEACAM1
CLSTN2	PCK2	CERS6
HABP4	TF	PRELP
COL7A1	PWP2	PITPNC1
CLEC3B	PSMD11	PDE1B
PLA2R1	NPR1	LONRF1
LYSMD2	IPP	GLB1
KRT222	WDR19	STMN2
UBE2L6	EDNRA	TWIST1
ENHO	AC098614.2	DTNA
ADAMTS2	PPP2R5A	LY96
ARHGAP15	PKD1P5	ZNF503
TCF4	SPTBN1	RNASE4
TDRKH	LSM4	C1orf162
GALNT18	IRS1	CYP4B1
DOCK11	FRA10AC1	CHST3
ADRA1A	ATR	PTGER3
KRT15	OGFOD2	ANXA1
PERP	TAF10	C1QC
FHL1	CRIPT	SYNPO2
KRT17	PIK3AP1	COX14
DHFR	LTBP1	SH3RF3
ATP10A	PCDH18	CHSY1
MLIP	RGL1	SMIM3
SORBS2	APPBP2	BASP1
PLXNB3	BTF3	CLDN11
IGSF8	CPEB1	YBX2
KLF4	ZNF395	PLN
IFI27	MAPK10	UCHL1
HP	TMEM87B	RASL10B
PRND	GAGE2B	OSMR
CDHR1	KDM6A	CEP170B
PROX1	LIN52	SCRN2
OSBPL10	AGT	SCIN
SCN3A	PDP1	TNFRSF11B
RIC3	MFAP5	LBP
PPL	WDR20	LY86
PPARGC1A	PLD1	TSC22D3
TNFAIP6	CST3	NRIP1
OTOA	CHI3L1	CS
SNAI1	DNAJA3	NRP2
CYP19A1	KIF2A	RET
KLHL6	RP11-258C19.7	MID1
SLC17A9	CD99	ELOVL7
S100A3	ARL6IP6	TM7SF2
ADGRG4	CMTM3	BNIP3
JUND	AC098973.1	RALGAPA2
CSRP1	CBFA2T2	CTSS
NOXA1	PICALM	TMEM132C
NDRG2	PCCB	FHL2
PXN	ITPRIPL2	ELN
NTM	DPF2	ABCC3
GRIP1	TPBG	MYH11
DIXDC1	SPRY2	CIDEA
PCBP3	RP11-247L20.4	NOX4
CADPS2	SUV420H1	PFKFB3
NGFR	UTP14C	CLMN
GLDN	ASAH1	CD9
ANO9	HCFC1	SRGN
TRIM45	2024-09-11	ANG
LINC00639	UBE2W	GREM1
CMA1	TIAM1	LARP6
LXN	AHNAK	TYRO3
KRT77	RP11-552F3.12	TBX15
TMEM79	TENC1	CTGF
PREX2	FN1	SNX7
LDLR	PXMP2	ACSM5
SCRN1	AHR	PRKAR2B
PI15	RBPMS	TYROBP
CPD	TMEM161B-AS1	TNC
SNCAIP	TCEA1P4	CD59
SOX10	ATP6V1C1	PLK2
DNAJB4	CAMSAP1	MAOB
THY1	BCAP29	SCPEP1
NTN4	LOXL1	S100A4
KIT	EML5	IQCA1
PECR	FAIM3	STXBP6
HSPA2	NEK6	PTGR1
KRT8	SETD8	CCDC80
ACAP3	HEXIM1	HADH
RAB20	SULT1A2	SPTB
HERC6	PGM2L1	CSAD
CASP1	PRRX1	JAM2
SUSD6	RBBP6	BICC1
XAF1	ECE1	C1QB
SDR16C5	IDS	INMT
PHGDH	AC005606.1	MS4A7
ARHGAP25	UIMC1	VCAM1
GRIA1	ZC3H6	DSEL
CASC10	RP11-403P17.3	FGFBP2
SH3BGRL2	TFEC	HLA-DRB1
SECTM1	USP4	MORC4
ENO2	PAX8-AS1	LAPTM5
BMP7	NUAK1	NRBP2
B2M	NPPA	PTPN3
C6orf141	LAMB3	FRZB
SQLE	PLSCR4	IRF8
SLC7A4	CTA-445C9.15	ARL15
LYPD3	CCT4	KRT5
SSC5D	LGALS7B	SPARC
KIAA1551	ETFA	KCTD12
TMEM176A	EIF4E2	CTSH
HPGDS	MTHFD1	RNF157
NAV2	TMSB4XP6	CASQ2
SNTA1	MTG1	CTHRC1
IL20RA	DEFB4A	ETV6
HAS2	SEC63	NPL
FCGR3A	GPX1P2	RASSF6
NT5E	KCTD10	COL6A6
ITGA6	IER3	SLC18B1
IMPA2	TOR1AIP1	GPC1
CD93	VSTM4	C6
RRAS	VRK2	NDN
CYP4F12	CARD9	CTSC
GPX4	ALDH6A1	MPST
TPPP3	SNTG2
GCH1	CTSB
CALB2	PFKFB1
ITIH3	SVIL
FLI1	PHB2
SCNN1B	TMEM170A
FAM107B	DCTN1
NOL4L	IGLC3
CPA4	TTC3
SH2D3C	TIMM17A
KCNAB1	CTD-2287O16.1
PDE4D	NEDD4L
TRPC4	C5
SNCA	PLK1S1
GRTP1	TRAM2
ARHGAP26	ERCC1
TDRD9	YPEL5
NPNT	FAM177A1
RBP7	COQ5
RNF43	BRINP3
TRANK1	COL5A2
DHCR7	KIAA0930
TPD52L1	FAM161A
MAP6	CCDC169-SOHLH2
SREBF2	ANXA8
APOL1	CTC-435M10.3
TRIM14	FBF1
GIMAP6	MAP1LC3B
FHL5	TMEM189
ZBTB7C	TARSL2
DOCK4	CORO1C
SHANK3	PLIN3
NTS	GTF2H5
C3orf70	CACYBPP2
SOCS3	FTH1P16
ABCA12	MSANTD3
CHIT1	ANKDD1A
TMEM178A	HYPK
LAMA3	ANKRD20A5P
BGN	GNS
GAL	LINC00965
COCH	SLC29A3
SCGB1D2	SUMF1
MDFI	GGTLC2
BNIPL	GAGE12H
PCDHGA4	GLIPR2
CNKSR2	TEX2
GBP4	SPG7
GPM6A	ZNF561
NNMT	ADH1C
GFRA2	ELF1
FILIP1	REPS2
SFXN3	C6orf48
CA12	VEZT
MAGI2-AS3	AZGP1P1
PDE6G	FOXN2
HYAL2	BAG3
IGFBP5	IL4I1
COL8A1	SC5D
CARD16	C12orf39
DLL4	SIGLEC1
MYOCD	MSR1
CRNDE	PSIP1
CREM	ZCCHC10
LSAMP	AP2B1
POGLUT1	SMCHD1
NR2F2	IPO5
BCL2A1	NPY1R
CR1	ESR1
EBP	ZNF767
SLC22A3	PLEKHO2
FAM84B	FKBP5
PDE7B	TAF1D
DTX4	KIAA0368
RFK	CMKLR1
P2RY14	MRPS9
IGSF21	ECHDC3
SLC22A5	CSNK2A2
FPR1	PTPN14
FMNL1	MELK
GALNT15	RBM3
SYN2	RABGGTB
OLFM2	MXRA5
ASPN	EPHB3
ADGRF5	SPATS2L
MYO1E	MSTO2P
LRFN4	DNAJC4
MCF2L	LRIG1
SPEG	FASTKD2
DACT2	RP11-524D16__A.3
EMCN	GNG2
MAP3K14-AS1	PDE3A
AMPH	HSD17B7
ZNF664	ITGB2
TMEM178B	FOLR2
IDO1	RCN1
ARHGAP32	UBE2K
NECTIN1	EPB41L3
CGNL1	XPOT
FLT1	CDKN2B
PCDH12	HN1
NXN	VEGFA
TSPAN12	LINC00622
FAM19A5	RP11-263K19.6
SHE	SLC5A3
PARP12	FRMD4A
KLHDC7A	PHYH
SYNE3	EGFEM1P
GIPC2	C21orf2
OGN	HNRNPKP4
IRX6	Z82188.1
HHEX	THEMIS2
INSM1	CD86
ABCA10	KLK9
ESAM	SRSF3
TLN2	MIR21
MT1E	AUH
NGEF	EIF3H
ADCYAP1	GPD1L
CCDC3	RP11-390F4.3
IL10	TNFAIP3
PLCB4	ALAS1
TLE3	KLHDC2
ALOX5AP	MSTO1
SBF1	PDK4
POSTN	SMIM1
JAML	PKP2
RHOU	AMPD3
ITGAD	SNX29
C10orf128	SAMD5
GNAZ	NCOA6
SPRY1	LRRFIP1
GYS2	ZC3H14
PLAT	HMGXB4
NETO1	IKBKAP
THSD7A	CASP8AP2
MYEOV	CRTAP
CPXM1	ZNF75D
THBS4	TWF1P1
CDHR4	GALNT10
MYLK	SMARCA1
DOK1	TRIM6
B4GALNT3	RGS1
CBR3	FHOD3
AQP3	UBE2QL1
LYVE1	FAM13A
IGFBP6	KLHDC1
SMAD1	C14orf180
PLCD1	TRIM24
MELTF	TBC1D16
C4orf32	COMMD8
LRRTM2	PABPN1
GIMAP4	MOCS1
NECTIN4	PTDSS1
CNTN1	SLC38A6
CLSTN3	PTPRC
MUCL1	RASSF8-AS1
GBP1	TNRC18P3
TENM3	KIAA1429
AKAP12	GPR155
MEOX2	PNISR
CEMIP	STK24
ADGRG2	ACSS3
OAS2	COX7CP1
LRRC70	TMCO6
PLSCR1	C6orf211
MPP6	MCCC1
LIPG	VPS35
KRT16	DBP
KLF5	LMO7
VENTX	ALDH1L1
DIRC3	HEBP1
APOLD1	LUM
PDE5A	C1S
TACSTD2	GFPT1
EMP3	OGFRL1
WNT11	FCGR2A
ROBO4	CD302
MYOC	RBMY1A1
SCN1B	FOXP2
COMP	EXT1
THBS1	RCOR1
VAMP5	ABHD5
TAL1	AC096579.7
GZMB	BMS1P1
SYTL2	ZFAND1
TNFRSF21	OR1D5
VIP	CCL18
MKL2	GMCL1P1
TBX3	PUM2
ELMO1	SASH1
GPER1	ACADM
SCIMP	C6orf89
MYCN	TUBB2B
MTHFD1L	SRSF7
MVK	C5orf64
FAM110D	SPPL2A
GVINP1	IRAK2
TRPC6	TXLNG
NID2	ACP5
RASGRP3	RTN2
SPTBN2	GOLGB1
LRMP	HN1L
TRIM52-AS1	GOLGA8Q
CETP	2001-03-01
RNF24	PPP1R14B
CACNB2	AASS
ADIRF	C1orf50
SAA1	ADHFE1
ST3GAL4	SAMHD1
TMEM200B	PTBP3
HEY1	DCAF6
TFAP2A	IGKC
RHOJ	TREM2
PDE4B	SNX18
FBXL7	SF3A1
KRT7	AC124309.1
RAC3	RP11-65J3.1
C1orf54	EFHD2
TFPI	SEC24B
MECOM	GNAI1
SLITRK2	GALNT6
SMTN	ST13P4
LRRC1	MAML1
LINC01550	ZC3H8
ESRP1	ADAMTS15
CYB5R2	SDHAF2
KRT19	PIP4K2A
TSPAN18	AL162497.1
GPR85	ENOX1
STK32B	ZNF706
CRIP1	PLGLB2
LCP2	AC011933.1
CA8	PRIMA1
RNASE1	RP3-368A4.6
SLFN11	CYSLTR1
ADAMTS3	SRPX2
EPS8L2	CHD2
TM4SF1	NECAP1
ENTPD1	BNIP1
MX1	ZSCAN21
LRCH1	TSC22D2
RAPGEF5	ASPG
DZIP1L	CFL2
HORMAD2-AS1	CLEC7A
VASP	SKIV2L2
EME1	ANKHD1
PNLIPRP3	PDP2
LURAP1L	MUT
LRRN4CL	TGFBRAP1
MARCKSL1	AQP7P3
SPSB4	CCNB1IP1
PALD1	PALMD
CDKN1A	TAX1BP3
IL32	CLPTM1L
CAT	SLC25A27
SSPN	GNE
PHKG1	LRRC37B
TPM2	LINC00087
ATP10D	ARHGEF4
CELSR2	NACA2
HAPLN3	ANKRD36
PRKCH	FEZ1
HILPDA	LAD1
DOC2B	MRC1L1
ADCY2	RTCA
LAP3	FAM47E-STBD1
PPP1R1A	OSBPL1A
SLC22A12	CT47A5
NOVA1	ACVR1
GRAP	F2R
RORC	RPL3
CCBE1	PPP1R3E
PLA2G16	RFC1
HDAC1	PIK3R2
SHTN1	TXNRD1
FXYD1	SLC30A1
STX1B	AKR1B1
LMCD1	RP1-241P17.4
CLDN1	FOXS1
FOSB	CYBB
SEMA3F	MTDH
BCL6B	UXS1
NEURL1B	RAD50
PLEKHG1	RSBN1
LOC90768	MBTPS2
TPPP	EIF4EBP1
BMX	IGKV1-39
LY86-AS1	GSDMB
RAMP2-AS1	SUZ12
PDCD1LG2	PLA2G7
NIPAL1	CTD-2192J16.22
ST6GAL1	KIAA0922
SIAE	LL22NC03-N64E9.1
SNTB1	ZBTB10
KIAA1462	RAB32
MT1A	SLC26A2
ALAS2	MRPS36
SOBP	CLPX
PKP3	ID2
ZBTB7B	RP4-669L17.4
ITGA7	PJA1
ANO3	DKFZP761J1410
KCNIP2	UBE2Q2P6
KLF13	PHLDA2
KIF22	RPL7P6
PLVAP	MTO1
SCMH1	HADHB
NINJ1	GGCT
HMCN2	TST
COL8A2	SLC15A3
HLA-C	COL16A1
SPRED2	NDUFA7
GBP5	RP13-228J13.5
SEMA6B	GLRX
CX3CR1	AC007362.1
BAALC	ITGAX
HSPB7	CTD-2639E6.9
LOXHD1	RBPMS-AS1
WFDC1	SLC25A36
ELK3	SRPX
GATA2-AS1	FGF10
PNMA3	IL1RN
HIST1H1C	ZRSR1
CASP4	MAFB
IFITM1	SOX6
IL18R1	CLIP4
GAS6	SYBU
AMOT	C11orf74
TSHR	FTLP3
TIMD4	FILIP1L
GSTM2	ZNF204P
CPN2	TWIST2
NRK	SCN7A
PCOLCE2	SEC62
IRF9	ENO1
SPTSSB	GALT
PARP9	TMEM243
PEAR1	PLG
SLC26A7	RAP2A
MT2A	ATP6AP2
TCN2	IL10RA
C9orf3	ISOC1
TMEM88	VCAN
SLC25A23	TSLP
CYFIP2	GLS
FLT4	STS
TMEM56	TPM3P8
CCDC178	TM9SF3
SESTD1	ALDH1A3
ADAMTSL1	ZFAND5
HACD2	PPP6R3
CYR61	GAGE12F
SERPINA5	BICD2
IL1R1	EMILIN2
EVPL	RPL35A
PROCR	RAB40C
MAB21L1	MAMDC4
GJA5	C7orf73
LAPTM4B	YARS
HGF	BUD13
SOX18	SLC39A10
INSIG1	DCXR
APOC1	AKR1C1
REEP2	BAG4
TMEM176B	S100A11P1
FLVCR2	C16orf80
CYP1B1	RPS6KA1
ALPL	CLEC2D
MEDAG	SLC7A1
SAT1	UNC5D
XYLT1	CPOX
ADAMTS7	CD84
ZFAT	ADAM17
C1QTNF1	LYZ
BMP8B	FAT1
ALPK2	MBP
PSD3	CPS1
RFX2	TMEM120A
S1PR3	GJC1
EFS	C20orf194
MYADM	BNIP3L
TMTC2	CCDC71L
MCTP1	LCP1
MEF2C	RP1-283E3.8
LBR	NRXN3
CDIP1	CDKN2C
CCL13	MAF
PLXNA3	DOK5
NPDC1	STXBP1
RBP5	MPEG1
ANKS1A	STAMBP
ARHGEF10L	STAMBPL1
UGCG	TTC14
DHCR24	SH3BP5-AS1
SOX7	RPP25L
ADAMTS18	LINC00312
CXCL14	CDH19
PLAU	HADHA
MPZL2	AZI2
MDFIC	SNHG1
EPB41L4A	CFDP1
LAMA2	DLG5
EHF	ANKRD20A4
CTNND2	AF131215.9
ADGRB2	OIP5-AS1
MROH2A	AC007318.5
MAST2	RGS17
C1R	RAB9A
ID3	ADAMTS9-AS2
KIF7	SIRT1
MSC	PMS2P2
TMEM204	ABCC1
PKP1	CTD-2311B13.7
LOC284454	SLC27A2
PHLDA3	PREX1
CD4	WARS2
DSP	S100A7
MMRN2	CPE
IRF1	KCND2
FAM20A	UPF3B
LINC00645	NSUN7
CD1D	DYX1C1-CCPG1
PROM2	SNX15
RAB3C	ADNP
GIMAP8	DAZ2
NR2F1	CALD1
PLEK	RP11-23P13.7
TRIM22	EIF3E
PLIN4	HMGCS1
TUSC5	MKX
UBE2E3	RPN2
PKD1	ZNF207
AGAP11	EXOC7
ZNF219	SFT2D2
KIAA1522	PSPC1
SLC39A14	C11orf84
NXPH3	OR5H15
FGF11	SUCLG2
CRY2	COL11A1
TGM2	RAB18
CLDN4	ACTN1
ARPP21	PLA2G12A
NR1H3	NBPF14
CIB2	CYB5A
PHACTR3	ZNF91
SLC44A2	LPIN1
ABCG1	SLIT2
MEOX1	ANXA7
NEURL2	KIAA1598
FBXO27	ITGAE
ADAMDEC1	COX7C
FAM150B	ZC3H15
ELOVL3	GALNT1
PLP2	RSL1D1
GALNT13	P2RX7
CCDC141	STX6
KATNAL1	RBM25
PAQR6	B4GALT5
CFAP61	MOCS2
ANKRD35	RP11-1114A5.4
PLA2G2A	MTCH2
PLTP	AUTS2
FOLH1	KIAA1432
LGALS1	MYO1D
MFAP3	BMP2K
MYO1C	NFU1
BTN3A2	SLC4A4
LILRB4	LACTB
MARK1	CSNK2A1
MGST3	FDX1P1
SOD3	AL163636.6
CYSLTR2	AOX1
TFCP2L1	HNRNPA1
DDAH1	EEA1
ABCA1	PBX2
ALDH4A1	KCNJ8
TNFSF10	RUFY2
DNASE1L3	CISD3
DTX3L	SF3B3
CRYAB	RANBP9
HAS2-AS1	ITGB5
MBOAT1	PYCARD
SLC2A3	CAPZB
SLC40A1	RCN2
MRAP2	SATB1
C8orf4	C18orf21
ESRG	COL12A1
ZNF117	HNRNPU-AS1
ELF3	BRWD1
NNAT	ZNF280D
ADAMTS9	LETMD1
TMEM237	UQCRC2
LIPE	ZNF22
COL21A1	AJ271736.10
RAI14	HYAL1
CD40	SLC19A2
RNF145	B3GNT2
SGCB	ACTR2
CCDC186	METTL1
PDXK	RAP1GDS1
IFFO2	PGK1
PTPRB	AFF3
HYI	IQGAP2
ARHGAP33	AGPAT9
CADM3-AS1	KCTD14
ARL4C	CLPB
SGIP1	COBLL1
RCAN2	USP30
APLNR	ACTR3
CNN3	GPHN
CORO2B	AC006538.4
NEAT1	HECA
RAPGEFL1	EIF4EBP2
ITGA8	TVP23C
PRKCD	VAMP8
MT1M	PRTG
ATP13A4	CEP70
DTX1	MACF1
SERPINA1	RGMB
MYBL2	SOS1
RUNX1	CHRDL1
FADS2	CCDC59
PLXNC1	HSPB8
ALDH1A2	TMEM160
HLA-DQB1	PTEN
ZNF366	AL592188.3
ECM1	RPS15AP1
PARP14	TC2N
ABHD15	TM9SF1
SELE	ITIH5
IL17RE	UGGT1
CNR1	BTLA
ABCB1	CAPN3
HHIP-AS1	TIA1
GPR12	RHOXF1
SLC25A25-AS1	TFDP2
EGFL7	ZNF764
PCLO	LDHD
PIK3R3	DOCK2
TGM5	PTPRE
ABCD2	IRF2BP2
NOL3	MSN
IFITM2	RPL36A
ARNTL2	ALPK3
DCD	IKZF5
ASPH	EPDR1
CKS1B	ALOX5
SV2B	GINS3
STEAP4	NLRP3
TNFRSF4	RNASE6
GJA4	GJA1
PLA1A	CCDC50
STAC2	FASN
EMID1	MRPS14
KIAA1217	TAF7
RAB27B	CAMK1
TUFT1	PRDX6
GSTO2	GPNMB
ADGRL4	RP11-22B23.1
P2RX6	MIR135A2
ACKR4	CRYZL1
HSPB2	CLN8
STC1	GPR137B
SLC16A9	LAMP1
GSN	RPL10AP6
GLB1L2	FCGR2B
CCR2	MAP3K5
EFNA1	RXRA
NALCN	BMPR1A
SYT15	RP11-414H17.5
VEGFC	TMEM18
SDC4	ARHGAP30
LMOD1	VPS26A
ZBTB16	STAG2
CDC42BPG	ACACA
VIM	RGS3
ANO2	CRLS1
DES	ZNF277
RNF112	PAIP2
FGFR2	TMEM127
SAMD9L	ARHGEF12
KIF21A	ABHD4
ARHGEF3	GLUD2
DUOXA1	RPS23
PHKA1	NMRK1
RBM20	ACAT1
HLA-A	INTU
ADAMTS4	PHKA2
GABRB2	ATF3
SCD	RSL24D1
C14orf80	UBE2F
MAN1C1	YIPF4
RSPO1	ZBTB22
MYCT1	ZDHHC16
CAPG	ST3GAL1
ROBO1	PHF3
STX11	RBM33
CYP7B1	C5orf28
GPR176	ARMCX5
HSF4	THYN1
ALDH1B1	PGRMC2
ITPR1	PSMC2
SLPI	FBLIM1
BCAR1	TMEM159
CNTNAP4	LPGAT1
H19	SULT1A4
DPYS	PTMAP2
SFMBT2	ATP11A
VWF	ATP1B1
TPM1	PM20D2
TM4SF18	CDKN1B
CIDEC	VWA8
CD300LG	GMCL1
SMPDL3A	FNIP1
FLNB	PPAP2A
CRLF1	CKB
ABI3BP	RTN3
C8orf22	SYNC
ATF5	PARVA
IL15	C3AR1
HTRA3	ACOX1
TIE1	FAM102B
ANGPTL8	KIF5B
SCAMP5	ARF4
AGTR1	CLK2
CDH6	TTYH3
ABCB5	ATP5B
GABRA2	SH3GLB1
HRASLS5	URI1
TNFAIP8L1	DHDDS
SFN	SOS2
CYYR1	MEF2A
LENG8	C1QTNF5
USP53	OR7E39P
PTPRT	GPCPD1
PTX3	ANKRD28
ACSL5	RPL7AP66
DSG1	HDDC3
CSMD1	CAMK2D
HPGD	ALG14
SEMA3B	RP11-120M18.2
SCARB1	MROH8
S100A6	FKBP14
SMIM19	RP11-213G2.3
SCEL	RP11-340F14.5
TES	APMAP
C1QTNF9	GPRASP2
NTRK3	APOB
ARAP3	CFH
NUMBL	RCOR3
MEOX2-AS1	SCN4A
FMO1	NACC2
SGCG	RP11-124N19.3
MTUS1	COA5
GOLGA2P11	RP11-632C17__A.1
ZG16B	ARF1
SEPT5-GP1BB	SPTAN1
KRT6A	ZNF641
RAPGEF4	PLEKHG2
ATG9B	TMEM261
SIGLEC6	GAGE13
NFAM1	DSG2
IL6	ORMDL3
CORO6	RNF144A
CMAHP	DSC2
SEMA6A	PSMG2
LSS	AKR1C2
TCEAL9	ANTXR2
ARHGEF40	OLFM1
GJC3	MAPT
MX2	ENAH
ICK	TMEM230
ANGPT2	AC144831.1
DUOX1	AC139149.1
CCRL2	NRAS
ATP6V0A4	TSHZ2
SLC4A10	HDAC9
PLIN1	C1orf51
KRT2	SIMC1
HSD3B7	MAGEA9
PHLDB1	RAB21
CPNE8	UHMK1
BTBD6	FAM171A1
TUBE1	MPC1
KIFC3	PPP3CC
L1CAM	GAGE12C
SRCIN1	MS4A6A
TAGLN	RP4-669L17.10
SH3RF2	NR3C1
ARSI	TM2D3
TPSAB1	AL354993.1
PDPN	AQPEP
GPR82	YY1
ENG	SLBP
FOXP4	PGM5-AS1
LINC01625	LTBP2
IVNS1ABP	SRP68
GIMAP2	ARPC5
KDR	AC093734.1
DPT	PKD1L2
KRT14	PRH2
DNM3	USP13
ABCG2	UBR5
GRB10	SLC19A3
FAM13C	SLC43A3
MYLIP	STK38L
SPAG17	RORB
ZDHHC11	EIF2S3
EPHA3	ZXDA
CBLN1	MYOF
GPR65	INF2
ECM2	TTLL7
PECAM1	RP11-399J13.3
DOCK9	HLA-DPA1
ITGB1BP1	GAS2L3
PML	GGTLC3
LINC01503	CD248
IFITM3	ZYX
PDE2A	SH3KBP1
DSC3	ANK2
PCDH1	ROCK1P1
TPRG1	RP11-119F19.2
TRIM67	RIF1
RORA	KRT76
ALOX15B	COPS2
IL2RA	DBT
CD24	RPL4P2
SCARA5	TTTY6
LRRTM4	SAMD8
PRG4	UQCRB
HTR2B	SUMO3
CLDN5	hsa-mir-6080
PTGDS	ITGAV
BST2	LINS
ATP1A2	SMIM7
INPP4B	CLDND1
IGSF10	HLA-DMB
GRASP	B4GALT6
SERPINE2	AVPI1
DMKN	FRMPD2P1
CDO1	SLIT3
IFI6	RWDD3
CTSG	COX20
EPN3	HSPA6
RARRES2	RAB6B
FRMD1	GM2A
HOMER2	PDK2
SOX5	LIN7A
ADAMTS1	STAT3
PRKG1	SLC38A2
IL12RB2	GPN3
NFIX	RP11-502F1.2
CFI	SLAMF8
CADM3	TNMD
CLEC14A	ST3GAL6
NLRC5	MYH10
TRIM7	TGIF2-C20orf24
CYTL1	STXBP5
MTMR9LP	NEK1
ACKR1	TBC1D20
COL4A4	PKP4
FGF7	NPR3
TBC1D30	MYO5A
AADACL3	CPM
LIFR	RP11-96C23.5
FFAR4	NDUFB5
GPR4	LIPA
SPTLC2	RP11-397O4.1
S1PR1	LRPPRC
GIMAP7	ACVR1C
MAGI2	EBF1
EXPH5	DHTKD1
MTURN	PPP1R16A
PCDH19	ZNF644
ADORA1	ZNF546
FGF9	RPL4P4
ERBB3	MPHOSPH8
SDC1	SLC35G1
IFI44L	SCAI
ALDH3A1	CTH
SLC1A1	PLEKHA1
GGT7	DAPK2
PSAT1	ECSIT
KIFC2	AC093668.2
CDH1	SFRP4
OSR1	OSTM1
PLAG1	VSIG4
FOS	TRIM69
AGPAT2	NAPEPLD
SCN2A	JPH4
SLC18A2	CRYBG3
TUBB6	CCNYL1
IGDCC4	SLC52A3
FAIM2	DPY19L2
PAMR1	RND3
NTN1	TNS1
CCL16	RBL2
C19orf12	PPIA
MDK	NT5C1B
KHDRBS3	ASRGL1
CX3CL1	RP11-534L20.4
LDB2	TXNDC5
C16orf89	PER2
PPIF	OR7E162P
COL14A1	LYPLA2
GJB2	NMT2
ATP8A1	GART
SCGB2A2	NSUN5P1
ANKRD50	DAZ1
EFNB2	PER3
ICAM1	RP11-61A14.3
PKD1L1	ADSSL1
CAV1	TFRC
TNFRSF1B	RPL6
CLEC1A	SLC7A10
LGALS9	ATP6V0E2-AS1
TNS4	COX19
AEBP1	KAT6A
SPINT1	ERVK13-1
LINC00342	PPT1
CCL28	ILF3
ZNF367	OMA1
CYTOR	MED16
SPARCL1	AC004878.3
THBS2	AC002398.9
NEXN	INHBB
LTF	GLYCTK
PRSS23	RP11-29G8.3
TNN	MFSD1
PPM1L	TADA1
ANKRD29	GAGE2D
SMOC1	RAB31
STEAP2	RP11-153M3.1
SLC25A33	AIF1
TNFRSF10B	CPPED1
C19orf33	CSH1
BTN3A3	THAP3
HIF1A	LASP1
RASD1	AC009365.3
RYR2	NOMO3
DBN1	TCAIM
NR2F1-AS1	C5orf54
SEMA3D	ZNF292
PTCHD4	FUZ
FAM43A	HEG1
CAMK1D	EHBP1
LOXL3	CCL2
FLRT2	DARC
ZNF273	SHMT1
CD48	SRSF4
RIT1	RAP2B
SPON2	MMP24-AS1
RHBDF2	MS4A6E
WSCD2	HMGB2
MGAT4A	ANXA5
EIF4E3	KIF3B
S100A10	RP11-387H17.4
SSTR1	ZMAT3
PDE11A	KARS
OTOGL	PTGDR2
CXorf36	RP11-572C15.6
AQP1	RPL17P50
COL17A1	PSMD14
ZDHHC14	KANSL1L
CYP26B1	RPL13AP6
APCDD1	EPOR
TLR4	MVP
LINC01003	HNRNPC
CNKSR1	TMEM100
AQP5	LYPD1
TMEM163	DHRS9
MPDZ	IGHV4-61
IL16	FXR1
TTYH1	TGDS
SOCS2	FAM120C
EXTL1	YWHAB
GBP3	GOLGA2P3Y
RARG	PHLPP1
LINC01133	ACSS2
LRRC3	FGFRL1
ACTG2	PDIA5
GNA14	SUCLG1
LPAR6	SH2D4A
MATN2	EIF4B
FAM124B	GZF1
RSAD2	CLK1
TGFBR2	CA5AP1
IL33	PKN2
ITGA11	FERMT2
WWTR1	MLX
DDX60L	KATNBL1
OAF	TPD52
COBL	PSMA4
PPP1R16B	ITGAM
GAS7	STX3
ALS2CL	PLCXD1
C6orf132	ARPC2
TLE6	CTD-2369P2.10
RASAL2	PTMA
MMD	DPH5
HLA-B	RP4-595K12.1
NEDD9	CD163
JAK3	PGP
CCDC146	OGT
MYRIP	LINC01128
LY6E	HPD
SCUBE2	PHIP
PIP	SLC11A2
NRCAM	SCAPER
CSRP2	COTL1
UNC13C	AC005702.1
CAB39L	SNORD14E
PEX11A	RP1-28O10.1
FCN3	TUBB2A
PKDCC	DAB2
RPGR	MARCKS
CLEC4G	EZH1
EPHB6	SAP130
PDLIM3	PPARA
STAC	FAM27E2
CRTAC1	MN1
PCSK5	SCFD2
FAM107A	AGAP8
KRT10	CCR1
FZD6	PGRMC1
RAB27A	EIF1B
PEX19	PSAP
LRP4	TPM4
PPP1R3C	LYN
RRAGD	POMP
C1orf204	RP11-514O12.4
MLXIPL	GCC1
BCL3	RP11-187C18.4
SIX1	RP6-159A1.2
CGN	PXDC1
BMPR1B	FAM198B
F2RL3	LGMN
LPCAT3	RPS20
ABLIM3	RNFT1
SEMA5A	RP11-119D9.1
TLL1	LOXL2
EXOC3L1	LILRB1
MMRN1	SENP2
PI16	NOL12
FAM193B	HMGB4
ACTA2	KLF8
AGAP1	ID4
SP5	TAF13
ANKRD1	JMJD6
SAA2	PLXDC2
TMEM2	AKAP1
ADAM22	RPS4XP2
IL20RB	EIF5
MFNG	CAPRIN1
ZNF436	PIK3CG
KIF21B	PEA15
IGFBP4	LY75
LMNA	NDUFAF2
CLIC2	RPL13P12
PRICKLE1	AC073188.1
TPSD1	GSPT2
SIGLEC7	NQO1
C10orf54	SP1
CHN1	ZSCAN2
AHNAK2	ZBTB33
DNER	GAGE2A
RELN	SRRM3
MAMDC2	SLAMF9
TRPS1	NBPF10
HMGA1	ANKRD13C
PARD3	TBPL1
KCNJ15	AL118508.1
ADAMTS5	HNRNPDL
C1orf116	SYK
RFLNB	SLC1A4
TNFSF14	RP11-329A14.1
PRRT2	CALU
AOAH	ST7-OT4
CA6	IQGAP1
TGFBI	MYCBP2
SLC4A11	RP11-724O16.1
AR	WIPI1
GATM	CCL8
RND1	CMPK1
NUDCD1	SSH1
HDC	TRABD2A
KLHL3	FADS3
TRHDE-AS1	RP11-464D20.6
TFF3	MMAA
ABHD6	RNF144B
APOL3	AC007246.3
ATP6V1B1	CCNG1
SULT1C4	HTATIP2
SFRP1	AZGP1
DAPK1	FGF2
CDH5	CLU
ATP10B	GNPTAB
FXYD3	TRPM1
SELENBP1	RPAIN
TNFRSF10D	TMEM173
TRIB2	AC022007.5
SUSD1	KCTD6
MAL2	GLUL
PISD	AP3M1
TRIM8	ANAPC16
HCAR1	RRM2
ECSCR	COG5
TP63	NGLY1
SCGB1B2P	AKAP9
IFI44	RASSF2
PARM1	HNRNPAB
DACT1	CD52
SNX21	SLC20A1
PCNT	ARAP2
KRT23	AIMP1
FBLN5	KLRC3
S100A9	A1BG
GOLGA8B	CALCRL
EXOC6	IPO7
AQP7	SIX4
ADIPOQ	PCM1
ZNF833P	EGFL6
	ITPK1-AS1
	HPRT1
	HELLS
	EIF2A
	SCARB2
	PNMAL1
	ATPAF1
	IRX2
	ETF1P1
	TRIM38
	SLC25A6
	WNT2B
	TMEM138
	SNHG8
	PC
	GPR146
	RP5-1166F10.1
	DEFB127
	OR51E1
	PPAP2B
	GRN
	TMED7-TICAM2
	SMIM14
	SLC41A2
	AP3S1
	RPS23P8
	CHIA
	GOLGA8O
	EIF3L
	PMS2P5
	ANAPC5
	RBMXP2
	KMT2A
	RAD51L3-RFFL
	NSA2
	MLLT10
	C2CD2
	COX5B
	MRPS2
	LRRN3
	ZCCHC8
	PTPRO
	CDKN1C
	ACTB
	PCCA
	FAM84A
	RAB30
	FMO2
	C11orf1
	MAP1B
	TMEM220
	TIMM44
	PSMD1
	DGCR6L
	PTAFR
	LINC00152
	OXNAD1
	CREBRF
	TMOD1
	DTX2P1-UPK3BP1-PMS2P11
	GLIPR1
	AMN
	PDK1
	PHF13
	AKAP13
	SPATA31A6
	ADH1B
	SMG1P1
	PEMT
	TOMM40L
	GOLGA8I
	KLF15
	TMEM30A
	RNASET2
	HEY2
	CACYBP
	FAM221A
	SETD7
	GSTO1
	TSPY8
	RHOBTB3
	DESI2
	CCND2
	MCM6
	RNF125
	RNMTL1
	RP11-1186N24.5
	ECHDC2
	EIF4A2
	SYT17
	RRM2B
	CCR5
	RP3-336K20__B.2
	ZNHIT3
	PMS2P10
	ZFHX3
	DPY19L4
	RGMA
	HEMK1
	ADCK3
	FAM114A1
	TJP2
	GPX3
	RALGAPA1
	EIF3K
	RAD21
	RPUSD4
	TTC17
	MROH7-TTC4
	WDR86
	MICALL2
	SGOL2
	SLFN5
	ST13
	ITGB3
	PTP4A1
	SREK1
	GLULP4
	VOPP1
	CABLES1
	STC2
	HIATL1
	COL6A1
	YIPF5
	HSD11B1
	AKR1C3
	GKAP1
	ELL2
	PVRL3
	DDR2
	MIR22HG
	TXN
	SFT2D1
	GPT2
	FREM1
	KCTD21
	SYNPO
	CDC5L
	NDUFA10
	EIF3FP3
	CEPT1
	GAGE12D
	KLF10
	SLC25A38
	PHF10
	RBMS2P1
	NMD3
	CYB561A3
	BCAT1
	GGTA1P
	ARL17A
	MALSU1
	CAPN7
	CCL3
	SERBP1
	NANOS1
	PDHB
	CSF1R
	ECI1
	TULP3
	MLPH
	MZT2A
	CES1P1
	TOMM7
	CAST
	TREX1
	PHYHD1
	AC004019.18
	YBX1P1
	SYT9
	TXNDC17
	TRDC
	CISH
	AC018462.3
	ALDH1L1-AS2
	RP11-363E7.4
	G6PC3
	ZNF816
	PDYN
	SUCLA2
	ATF4P4
	ANO6
	RP11-175I17.2
	GGA2
	KHDC1
	STK17B
	LRIG2
	SEMA4C
	CLIC6
	WAPAL
	C11orf54
	SEMA3C
	BTG3
	ATP2B1
	CSF2RB
	RPS6KA3
	EEF1G
	2002-03-01
	TP53TG3B
	MAMLD1
	FRMD4B
	ADRBK2
	SPOCD1
	RAB7A
	CNOT6L
	SLC35B4
	GPLD1
	RNF169
	H2AFY
